# Supplementary material for: How does analyst coverage influence corporate social responsibility (CSR)? The governance- and information-based perspectives
Source: PLoS One. 2024 Apr 29;19(4):e0302165. doi: 10.1371/journal.pone.0302165 (PMC11057776; doi:10.1371/journal.pone.0302165)
Supplement: S1 Data — (ZIP) [file pone.0302165.s001.zip]

Archive with 1 entries (1 files):
- CSR-data.xlsx
