# Supplementary material for: How does analyst coverage influence corporate social responsibility (CSR)? The governance- and information-based perspectives
Source: PLoS One. 2024 Apr 29;19(4):e0302165. doi: 10.1371/journal.pone.0302165 (PMC11057776; doi:10.1371/journal.pone.0302165)
Supplement: S1 Data — (ZIP) [file pone.0302165.s001.zip › CSR-data.xlsx]

## Sheet: Sheet1
stkcd	year	divd	CSR_T	CSR1_St	CSR2_Em	CSR3_SCC	CSR4_En	CSR	CSR_T_1	CSR1_St_1	CSR2_Em_1	CSR3_SCC_1	CSR4_En_1	CSR_1	indnum	lnanaattention	insh_rw	sizew	PPEXw	levw	topmh_rw	top10stockholderw	tobinQbw	CEO_Board	topmh_rw_lnanaattention	CEO_Board_lnanaattention	insh_rw_lnanaattention	CSR_T_lnanaattention	CSR1_St_lnanaattention	CSR2_Em_lnanaattention	CSR3_SCC_lnanaattention	CSR4_En_lnanaattention	CSR_lnanaattention	tobinQbw_1
8	2012	1	17.16	12.63	0.91	0	0	3.62	15.71	10.53	0.85	0	0	4.33	37	0.693147	0.306188	20.1075	0.0023215	0.0069111	0	69.74	2.66121	0	0.117668	0.20116	0.0008762	6.08251	1.11063	1.426	1.51812	1.71515	0.312618	4.36976
8	2013	0	15.71	10.53	0.85	0	0	4.33	14.88	8.74	1.14	0	0	5	37	0	0.304192	20.1072	0.0021683	0.0067497	0	68.47	4.36976	0	0.2248	0.384307	0.0045763	13.7294	5.17618	2.81158	2.9003	3.27671	-0.435429	9.96335
8	2014	1	14.88	8.74	1.14	0	0	5	19.3	13.01	2.84	0	0	3.45	37	1.09861	0.129094	20.2921	0.0006269	0.104164		66.58	9.96335	0		0.0940256	0.0634293	3.65442	1.9034	0.584693	0.709596	0.80169	-0.344955
8	2016	1	21.3	14.2	4	0	0	3.1	24.36	18.01	4	0	0	2.35	37	2.30259	0.468515	22.5339	2.99e-05	0.0968737	0.040741	40.42	5.08313	0	-0.0965307	-0.224095	0.136697	-3.26478	0.0942957	1.0321	-1.6912	-1.9107	-0.789282	3.54905
8	2017	1	24.36	18.01	4	0	0	2.35	22.99	14.55	4	0	0	4.44	37	2.48491	0.477028	22.5312	7.7e-05	0.347264		43.41	3.54905	0		-0.272268	0.174855	-0.813471	4.04054	1.25398	-2.05477	-2.32144	-1.73178
12	2015	1	75.8	24	11.43	15	23	2.37	72.43	18.8	12.81	15	23	2.82	30	2.19722	0.465113	23.1532	0.0027121	0.54602	0.0063976	30.96	1.49286	0	-0.110048	-0.196256	0.117188	37.6211	7.36161	6.42258	9.66027	15.4101	-1.23344	1.21197
12	2016	1	72.43	18.8	12.81	15	23	2.82	12.9	7.52	2.26	0	0	3.12	30	2.48491	0.468553	23.1352	0.0023374	0.566833	0.0063351	32.13	1.21197	1	-0.152735	0.758172	0.166121	48.7198	4.85459	10.3322	13.4018	21.3787	-1.24748	0.946029
12	2017	1	12.9	7.52	2.26	0	0	3.12	18.05	13.37	1.93	0	0	2.75	30	1.38629	0.441303	23.0362	0.0021953	0.506901	0.0059183	29.7	0.946029	0	0.0101331	0.0180127	-0.0091326	0.835067	0.447808	0.0356586	0.135939	0.153582	0.0620791
16	2010	1	8.63	9.38	2.08	0	0	-2.83	3.05	5.63	2.42	0	0	-5	39	2.07944	0.0898896	23.4385	0.0248509	0.747622	1.1e-05	30.18	0.298449	0	-0.0965884	-0.165134	-0.1359	-10.3242	-2.9429	-0.439401	-1.24624	-1.40798	-4.28772
16	2014	1	12.11	4.47	2.64	0	0	5	4.22	-1.28	2.27	0	0	3.23	39	0.693147	0.218038	23.3493	0.0386706	0.724837	0	37.02	0.35575	0	0.117668	0.20116	0.0679865	9.92718	7.32299	0.108921	1.51812	1.71515	-0.738003	0.983892
16	2015	0	4.22	-1.28	2.27	0	0	3.23	3.61	6.92	1.69	0	0	-5	39	0	0.106717	23.1947	0.0433224	0.738657	0	39.95	0.983892	1	0.2248	-1.07016	0.291798	30.4412	22.3534	0.746242	2.9003	3.27671	1.16448	0.546826
16	2016	0	3.61	6.92	1.69	0	0	-5	27.58	21.61	1.6	0	0	4.37	39	0	0.352381	23.4795	0.0317551	0.82607	0	40.51	0.546826	1	0.2248	-1.07016	-0.0655119	31.3284	10.4268	1.58983	2.9003	3.27671	13.1347	0.504983
16	2017	1	27.58	21.61	1.6	0	0	4.37	11.03	14.23	1.8	0	0	-5	39	0	0.340841	23.8571	0.0209915	0.692424	1.63e-05	41.59	0.504983	0	0.224776	0.384307	-0.0487281	-3.53517	-10.9393	1.72073	2.9003	3.27671	-0.493607
20	2010	0	14.53	9.04	0.59	0	0	4.9	12.96	7.25	0.71	0	0	5	39	0		20.0647	0.22887	0.495743	0	53.89	3.08759	1	0.2248	-1.07016		15.4456	7.34333	3.18974	2.9003	3.27671	-1.26448	1.852
20	2011	0	12.96	7.25	0.71	0	0	5	12.42	6.58	0.84	0	0	5	39	0	0.0032209	20.0108	0.228246	0.453156	0	53.89	1.85201	1	0.2248	-1.07016	0.442329	17.7291	9.94683	3.01521	2.9003	3.27671	-1.40992	2.20222
20	2012	0	12.42	6.58	0.84	0	0	5	8.65	5.34	0.79	0	0	2.52	39	0		19.9668	0.231213	0.42834	0	54.06	2.20222	1	0.2248	-1.07016		18.5145	10.9213	2.82613	2.9003	3.27671	-1.40992	2.15974
20	2013	0	8.65	5.34	0.79	0	0	2.52	13.54	7.65	0.97	0	0	4.92	39	0	0.0107223	20.0301	0.208204	0.470317	0	53.65	2.15974	1	0.2248	-1.07016	0.431419	23.9979	12.7249	2.89885	2.9003	3.27671	2.19715
20	2015	0	2.27	6.4	0.87	0	0	-5	12.38	6.84	0.54	0	0	5	39	0		20.6506	0.0050821	0.680177	0	54.84	5.66713	1	0.2248	-1.07016		33.2774	11.1831	2.78249	2.9003	3.27671	13.1347	7.987
20	2016	0	12.38	6.84	0.54	0	0	5	3.78	-1.73	0.51	0	0	5	39	0	0.643473	19.9397	0.014213	0.345322	0	55.58	7.987	1	0.2248	-1.07016	-0.488896	18.5727	10.5432	3.26247	2.9003	3.27671	-1.40992	5.19111
20	2017	0	3.78	-1.73	0.51	0	0	5	12.01	6.61	0.4	0	0	5	39	0.693147	0.652905	19.9295	0.0150866	0.34405	0	55.95	5.19111	1	0.117668	-0.560159	-0.263086	16.269	12.0432	1.73053	1.51812	1.71515	-0.738003
21	2010	1	43.09	13.26	8.84	10	5	5.99	62.56	16.26	8.51	13	8	16.79	39	2.83321	0.687669	22.2312	0.139141	0.272019	0.0001268	64.6	2.32756	0	-0.212922	-0.3643	0.524379	24.7355	-1.14273	8.35098	11.0382	3.78761	2.70148	0.658607
21	2011	1	62.56	16.26	8.51	13	8	16.79	58.66	12.09	9.57	13	9	15	39	1.79176	0.622999	22.6084	0.107414	0.524526	0.0001268	60.65	0.658607	0	-0.0520888	-0.0891214	0.10647	12.6183	0.732325	1.93165	3.71223	1.93847	4.30365	0.613905
21	2012	1	58.66	12.09	9.57	13	9	15	63.78	13.92	10.46	15	9.4	15	39	1.09861	0.622168	22.4296	0.120405	0.452204	0.0001894	61.35	0.613905	0	0.0549328	0.0940256	-0.112033	-11.9249	0.711287	-2.41516	-3.9165	-2.40099	-3.90349	0.569941
21	2013	1	63.78	13.92	10.46	15	9.4	15	57.56	13.59	9.97	12	7	15	39	1.60944	0.597277	22.6499	0.073416	0.446758	0.0001894	62.18	0.569941	0	-0.0239228	-0.0409474	0.0449322	5.98664	-0.0261619	1.18971	2.01555	1.1076	1.69994	0.738986
21	2014	1	57.56	13.59	9.97	12	7	15	64.24	13.81	12.43	15	8	15	39	1.09861	0.570234	22.7536	0.0532444	0.465862	0.0001698	57.11	0.738986	0	0.0549398	0.0940256	-0.0935521	-11.5334	0.177506	-2.5575	-3.56065	-1.68929	-3.90349	1.25192
21	2015	1	64.24	13.81	12.43	15	8	15	60.17	13.54	10.63	15	6	15	39	0.693147	0.578133	22.7675	0.0547675	0.413196	0.0001698	57.14	1.25192	0	0.117539	0.20116	-0.206161	-29.7604	0.212269	-7.34439	-9.90167	-4.3754	-8.35119	1.20064
21	2016	1	60.17	13.54	10.63	15	6	15	27.19	13.89	1.31	0	0	11.99	39	1.60944	0.559163	22.7548	0.0542985	0.374815	0.0001698	55.66	1.20064	0	-0.0239259	-0.0409474	0.0390257	5.4272	-0.0850512	1.21605	2.01555	0.5807	1.69994	0.875048
21	2017	1	27.19	13.89	1.31	0	0	11.99	28.73	15.85	1	0	0	11.88	39	1.09861	0.544298	22.7862	0.0378807	0.40246	0.000487	55.63	0.875048	0	0.0548269	0.0940256	-0.0843229	-0.726141	0.0707499	0.524197	0.709596	0.80169	-2.83237
23	2010	0	18.5	9.91	3.59	0	0	5	19.57	11.4	3.17	0	0	5	30	0	0.243063	20.3952	0.0727336	0.670752	0	49.58	1.2621	0	0.2248	0.384307	0.0934866	9.67139	6.07795	-1.17365	2.9003	3.27671	-1.40992	0.72984
23	2011	1	19.57	11.4	3.17	0	0	5	19.28	11.58	2.7	0	0	5	30	0	0.311408	20.5091	0.0674569	0.667481	0	49.47	0.72984	0	0.2248	0.384307	-0.0059187	8.11511	3.91079	-0.562778	2.9003	3.27671	-1.40992	0.745897
23	2012	1	19.28	11.58	2.7	0	0	5	22.09	13.09	4	0	0	5	30	0	0.292778	20.6023	0.0585707	0.652624	0	48.75	0.745897	0	0.2248	0.384307	0.0211785	8.5369	3.64899	0.120821	2.9003	3.27671	-1.40992	0.820163
23	2013	1	22.09	13.09	4	0	0	5	22	13	4	0	0	5	30	0	0.464621	20.7124	0.0613573	0.688456	0	50.05	0.820163	0	0.2248	0.384307	-0.228762	4.44985	1.45275	-1.76998	2.9003	3.27671	-1.40992	1.50667
23	2014	1	22	13	4	0	0	5	23.36	14.36	4	0	0	5	30	0	0.42043	20.8217	0.0595695	0.707636	0	52.66	1.50667	0	0.2248	0.384307	-0.164487	4.58075	1.58365	-1.76998	2.9003	3.27671	-1.40992
23	2016	1	19.2	11.2	3.17	0	0	4.83	21.33	12.52	3.81	0	0	5	30	0.693147	0.552658	20.8047	0.0485872	0.687321	0	54.97	2.92629	0	0.117668	0.20116	-0.186766	4.52942	2.19931	-0.294578	1.51812	1.71515	-0.608578	1.4634
23	2017	1	21.33	12.52	3.81	0	0	5	22.12	13.12	4	0	0	5	30	0	0.521739	20.9161	0.072006	0.705499	0	52.09	1.4634	0	0.2248	0.384307	-0.311838	5.55525	2.28179	-1.49364	2.9003	3.27671	-1.40992
30	2013	1	16.42	14.81	0.71	0	0	0.9	21.38	19.86	0.76	0	0	0.76	36	0	0.204801	22.4508	0.118234	0.331805	0.0838753	76.71	1.14883	0	0.102806	0.384307	0.149138	12.6967	-1.04894	3.01521	2.9003	3.27671	4.55339	1.54288
30	2014	1	21.38	19.86	0.76	0	0	0.76	22.72	21.57	0.76	0	0	0.39	36	1.60944	0.488379	22.4864	0.114367	0.266435	0.0074036	73.63	1.54288	0	-0.0228048	-0.0409474	0.0280561	-0.584157	0.89437	-0.313519	-0.309024	-0.34913	-0.506855	1.67212
30	2015	1	22.72	21.57	0.76	0	0	0.39	25.85	21.12	4	0	0	0.73	36	1.38629	0.503549	22.4934	0.114434	0.210611	0.0281991	72.22	1.67212	0	0.0086142	0.0180127	-0.013376	0.16562	-0.510006	0.137916	0.135939	0.153582	0.248188	1.2419
30	2016	1	25.85	21.12	4	0	0	0.73	26.56	21.28	4	0	0	1.28	36	1.09861	0.77195	22.6331	0.100994	0.237787	0.012697	70.36	1.2419	0	0.0504819	0.0940256	-0.165334	-0.249297	-2.50207	-0.433049	0.709596	0.80169	1.17454	1.03119
30	2017	1	26.56	21.28	4	0	0	1.28	25.51	20.86	4	0	0	0.65	36	1.60944	0.744218	22.7752	0.0869181	0.266221	0.0047951	70.84	1.03119	0	-0.0232091	-0.0409474	0.0677039	0.218597	1.11443	0.18859	-0.309024	-0.34913	-0.426269
39	2010	1	76.85	16.22	15	12	27	6.63	57.97	20.55	12	11	8	6.42	33	3.3673	0.581902	23.3371	0.0105988	0.477126	0.0006716	54.37	1.00982	0	-0.294359	-0.505418	0.525193	98.8944	4.07659	23.3689	19.1396	47.3371	4.97216	0.435987
39	2011	1	57.97	20.55	12	11	8	6.42	85.33	20.33	15	15	30	5	33	3.43399	0.425023	23.6019	0.0077374	0.601848	0.0004036	54.64	0.435987	0	-0.305153	-0.523039	0.232957	64.969	12.79	18.2451	17.8274	11.3766	4.72982	0.525178
39	2012	1	85.33	20.33	15	15	30	5	78.3	20.68	15	15	23	4.62	33	3.09104	0.464776	23.8676	0.0059955	0.695753	0	73.12	0.525178	0	-0.252947	-0.432425	0.257658	98.4901	10.2142	19.9939	21.2852	45.4103	1.58645	0.586034
39	2013	1	78.3	20.68	15	15	23	4.62	84.7	22.04	15	15	30	2.66	33	2.77259	0.477484	23.753	0.006151	0.656845	0.0004037	74.31	0.586034	0	-0.203195	-0.348281	0.224273	70.0589	8.68799	16.1034	17.1434	27.3473	0.776867	0.715586
39	2014	1	84.7	22.04	15	15	30	2.66	81.85	20.35	15	15	23	8.5	33	2.48491	0.460741	23.845	0.0052526	0.666444	0.0006823	72.29	0.715586	0	-0.15856	-0.272268	0.158072	61.3633	8.19322	12.5888	13.4018	28.5918	-1.41235	0.625233
39	2015	1	81.85	20.35	15	15	23	8.5	65.95	13.09	12.86	15	20	5	33	2.3979	0.511168	24.0496	0.003837	0.53511	0.0008685	77.6	0.625233	0	-0.144996	-0.249278	0.192298	53.493	5.90698	11.5258	12.2702	19.5735	4.21654	0.369566
39	2016	1	65.95	13.09	12.86	15	20	5	25.51	16.51	4	0	0	5	33	2.3979	0.522442	24.142	0.003353	0.540861	0.000716	78.24	0.369566	0	-0.14514	-0.249278	0.202935	38.4924	-0.942313	9.50687	12.2702	16.7432	0.914535	0.550643
39	2017	1	25.51	16.51	4	0	0	5	29.63	20.63	4	0	0	5	33	3.17805	0.533229	24.117	0.0048065	0.534504	0.0007688	78.33	0.550643	0	-0.26507	-0.455415	0.389342	0.621456	4.17312	2.09749	-3.43695	-3.88301	1.6708
45	2010	0	20.02	11.48	3	0	0	5.54	19.91	9.69	3	0	0	7.22	39	0.693147	0.790749	21.0324	0.0255164	0.0660448	0.0004754	73.16	3.15005	0	0.117306	0.20116	-0.368029	3.90514	1.98614	-0.165153	1.51812	1.71515	-1.14912	1.63832
45	2011	0	19.91	9.69	3	0	0	7.22	10.86	1.81	3	0	0	6.05	39	0.693147	0.665172	21.0253	0.0248255	0.0645751	0.0003987	63.83	1.63832	0	0.117365	0.20116	-0.272425	3.98889	3.3489	-0.165153	1.51812	1.71515	-2.42813	1.12029
45	2012	0	10.86	1.81	3	0	0	6.05	22.68	9.68	3	0	0	10	39	0.693147	0.626426	21.0469	0.0230059	0.0691492	0.0003987	61.02	1.12029	0	0.117365	0.20116	-0.242927	10.8788	9.3481	-0.165153	1.51812	1.71515	-1.53739	1.38985
45	2013	0	22.68	9.68	3	0	0	10	-3.47	3.53	3	0	0	-10	39	0.693147	0.733931	21.6777	0.0112046	0.0505062	0.000324	71.95	1.38985	0	0.117422	0.20116	-0.324773	1.88003	3.35652	-0.165153	1.51812	1.71515	-4.5446	1.64015
45	2014	0	-3.47	3.53	3	0	0	-10	20.89	7.89	3	0	0	10	39	1.09861	0.536087	21.6848	0.010323	0.0350286	0.0002293	54.39	1.64015	0	0.0549186	0.0940256	-0.0814009	10.1843	3.7574	-0.0771956	0.709596	0.80169	4.99285	2.32473
45	2015	0	20.89	7.89	3	0	0	10	1.93	4.34	1.82	0	0	-4.23	39	0.693147	0.564719	21.6993	0.0100158	0.0371238	0.0002293	57.09	2.32473	1	0.117494	-0.560159	-0.195948	3.24279	4.71928	-0.165153	1.51812	1.71515	-4.5446	1.64945
45	2016	0	1.93	4.34	1.82	0	0	-4.23	15.35	8.79	1.64	0	0	4.92	39	0	0.574924	21.7239	0.0100742	0.0488717	0.0002035	53.36	1.64945	1	0.224504	-1.07016	-0.389193	33.7719	14.1793	1.40075	2.9003	3.27671	12.0148	1.1434
45	2017	0	15.35	8.79	1.64	0	0	4.92	0.28	5.6	1.57	0	0	-6.89	39	0	0.552304	21.7427	0.0101456	0.0532579	0.0012581	52.08	1.1434	0	0.22297	0.384307	-0.356293	14.253	7.70695	1.66256	2.9003	3.27671	-1.29356
48	2011	0	24.42	13.6	2.9	0	0	7.92	21.06	8.06	3	0	0	10	13	0	0.300979	20.0866	0.073865	0.946464	0	37.94	2.7022	1	0.2248	-1.07016	0.0092503	1.06095	0.710968	-0.170072	2.9003	3.27671	-5.65696	2.38474
48	2012	0	21.06	8.06	3	0	0	10	18.43	5.43	3	0	0	10	13	0	0.35306	20.3824	0.0622743	0.915646	0	39.21	2.38474	1	0.2248	-1.07016	-0.0664993	5.94795	8.76871	-0.315518	2.9003	3.27671	-8.68225	3.66195
48	2013	0	18.43	5.43	3	0	0	10	25.18	12.51	3	0	0	9.67	13	0	0.271203	20.4699	0.0544147	0.937589	0	40.38	3.66195	1	0.2248	-1.07016	0.0525582	9.7732	12.594	-0.315518	2.9003	3.27671	-8.68225	2.24045
48	2014	0	25.18	12.51	3	0	0	9.67	20.69	10.63	3	0	0	7.06	13	0	0.301758	21.097	0.0276526	0.892321	0	55.28	2.24045	0	0.2248	0.384307	0.0081169	-0.0444478	2.29634	-0.315518	2.9003	3.27671	-8.20228	7.84511
48	2015	1	20.69	10.63	3	0	0	7.06	18.45	6.78	1.67	0	0	10	13	1.38629	0.433977	21.2547	0.0175646	0.682025	0.0187668	58.13	7.84511	0	0.0092572	0.0180127	-0.0086331	0.304008	0.235794	-0.0147886	0.135939	0.153582	-0.206518
48	2017	0	4.05	-6.89	2.66	0	0	8.28	28.34	16.11	2.23	0	0	10	13	0	0.693053	21.9423	0.024932	0.893569	0.0186006	78.47	2.11779	0	0.197746	0.384307	-0.561008	30.6884	30.513	0.179	2.9003	3.27671	-6.18057
49	2014	1	26.29	19.08	3.38	0	0	3.83	26.26	18.47	3.85	0	0	3.94	38	2.30259	0.480795	19.5566	0.000331	0.0082141	0	48.97	1.33549	0	-0.131084	-0.224095	0.147111	0.967331	4.23312	0.506268	-1.6912	-1.9107	-0.170155	3.47271
49	2017	1	26.07	17.37	3.7	0	0	5	25.29	17.63	3.04	0	0	4.62	38	3.21888	0.632667	19.7988	0.0001192	0.007991	0	54.76	1.07482	0	-0.272705	-0.466202	0.574012	1.62424	5.78935	1.61784	-3.51835	-3.97497	1.71037
50	2010	0	15.08	9.9	1.37	0	0	3.81	11.08	8.08	1.63	0	0	1.37	39	2.48491	0.375769	21.5275	0.295928	0.429349	0	63.28	1.1071	0	-0.159263	-0.272268	0.070513	-10.376	-4.31633	-1.45608	-2.05477	-2.32144	-0.227342	0.455431
50	2011	0	11.08	8.08	1.63	0	0	1.37	59.83	13.81	10.58	11	23	1.44	39	2.19722	0.607658	21.6498	0.247917	0.481436	0	60.39	0.455431	0	-0.1148	-0.196256	0.223065	-10.4502	-4.4631	-0.856452	-1.48111	-1.67333	-1.9762	0.597858
50	2012	1	59.83	13.81	10.58	11	23	1.44	63.24	14.86	12.49	11	23	1.89	39	1.60944	0.626265	21.5196	0.254493	0.403324	0	61.46	0.597858	0	-0.0239522	-0.0409474	0.0494246	5.37451	-0.0432088	1.2083	1.39566	3.21522	-0.401474	0.833894
50	2013	1	63.24	14.86	12.49	11	23	1.89	62.34	16.29	12.04	12	20	2.01	39	1.79176	0.566122	21.6657	0.191546	0.459451	0	57.18	0.833894	0	-0.0521315	-0.0891214	0.0872857	12.8477	0.260115	3.27408	3.03764	6.99787	-0.722019	1.46211
50	2014	1	62.34	16.29	12.04	12	20	2.01	67.87	17.91	11.86	12	23	3.1	39	2.07944	0.592529	23.0144	0.0486457	0.143269	0	65.98	1.46211	0	-0.0965952	-0.165134	0.178236	23.2432	1.37569	5.78535	6.25346	11.0915	-1.26284	1.17651
50	2015	1	67.87	17.91	11.86	12	23	3.1	69.66	13.77	14.72	15	23	3.17	39	2.19722	0.62801	23.6858	0.0237785	0.313433	9.08e-05	65.07	1.17651	0	-0.114732	-0.196256	0.238181	31.7311	2.83821	6.74197	7.43199	15.4101	-0.69123
50	2017	1	68.8	14.03	15	14	22	3.77	16.9	12.18	4	0	0	0.72	39	3.13549	0.551255	23.8253	0.0192084	0.391855	7.52e-05	52.63	0.973597	0	-0.259691	-0.44417	0.41003	73.3778	-0.0988745	20.537	20.1823	33.1955	-0.43812
55	2010	1	16.86	10.66	1.2	0	0	5	14.63	8.85	1.25	0	0	4.53	33	0	0.253559	20.979	0.0440867	0.234961	0.0003991	23.16	1.99993	1	0.22422	-1.07016	0.0782213	12.0567	4.9871	2.30252	2.9003	3.27671	-1.40992	1.08407
55	2013	1	18.58	12.68	2.51	0	0	3.39	17.79	12.69	2.29	0	0	2.81	33	0	0.294698	21.2163	0.0293884	0.238419	0.0024729	28	1.26469	1	0.221203	-1.07016	0.0183861	9.55503	2.04908	0.39717	2.9003	3.27671	0.931769	1.58394
55	2014	1	17.79	12.69	2.29	0	0	2.81	23.83	16.18	2.65	0	0	5	33	1.60944	0.276608	21.402	0.0305094	0.366547	0.0024729	28.96	1.58394	1	-0.023569	0.114024	-0.0047623	-1.14051	-0.216777	-0.0764118	-0.309024	-0.34913	-0.189163	1.85906
55	2015	1	23.83	16.18	2.65	0	0	5	30.44	24.24	1.99	0	0	4.21	33	0.693147	0.301446	21.4057	0.0291335	0.36885	0.0030859	33.3	1.85906	1	0.115319	-0.560159	0.0044865	1.00452	-1.59206	0.101308	1.51812	1.71515	-0.738003	1.24563
55	2016	1	30.44	24.24	1.99	0	0	4.21	27.91	22.5	1.85	0	0	3.56	33	1.38629	0.272515	21.6104	0.0226852	0.172101	0.0030859	32.74	1.24563	1	0.0103262	-0.0501591	0.002374	-0.360667	-0.692025	0.054065	0.135939	0.153582	-0.0122282	0.807703
55	2017	1	27.91	22.5	1.85	0	0	3.56	29.37	22.63	1.74	0	0	5	33	0.693147	0.251731	21.6704	0.0216491	0.239325	0.0028661	30.41	0.807703	1	0.115486	-0.560159	0.0423355	-2.10167	-6.40359	0.710363	1.51812	1.71515	0.358297
59	2010	0	57.85	11.75	11.99	9	19.5	5.61	54.6	14.04	9.62	11	14	5.94	25	2.89037	0.51435	23.9436	0.580759	0.771828	0	57.64	0.545784	0	-0.221931	-0.379403	0.297249	46.9549	-3.35832	13.2203	10.0599	24.7653	2.26783	0.337169
59	2011	1	54.6	14.04	9.62	11	14	5.94	51.33	8.55	9.78	11	17	5	25	2.3979	0.607853	24.0184	0.554529	0.754234	5.12e-06	57.49	0.337169	0	-0.14581	-0.249278	0.283513	27.7845	-0.046056	6.45016	8.49646	11.0826	1.80136
59	2014	0	1.39	0.22	0.4	0	0	0.77	8.2	8.61	0.62	0	0	-1.03	25	1.09861	0.575683	24.0681	0.466777	0.703004	3.84e-06	59.09	0.477878	0	0.0549989	0.0940256	-0.0954912	8.45489	4.93527	0.848024	0.709596	0.80169	1.16031	0.453731
59	2015	0	8.2	8.61	0.62	0	0	-1.03	23.91	20.81	0.45	0	0	2.65	25	0.693147	0.562346	24.0315	0.45795	0.686229	3.9e-06	58.79	0.453731	1	0.117665	-0.560159	-0.194142	12.9039	4.17113	1.64679	1.51812	1.71515	3.85275	0.639202
59	2016	1	23.91	20.81	0.45	0	0	2.65	18.71	14.07	0.56	0	0	4.08	25	2.56495	0.534787	24.0587	0.396788	0.625193	3.29e-06	52.35	0.639202	1	-0.171631	0.817065	0.252577	-1.37638	7.46376	-2.59083	-2.21437	-2.50177	-1.53316	0.51768
59	2017	0	18.71	14.07	0.56	0	0	4.08	23.24	18.62	0.85	0	0	3.77	25	2.83321	0.441471	24.0375	0.371647	0.578017	2.91e-06	50.27	0.51768	1	-0.213093	1.01445	0.184934	-8.87836	-0.0259451	-3.06505	-2.74931	-3.10613	0.0680737
60	2010	1	51.54	14.54	11	14	17	-5	64.23	16.98	14	11	17	5.25	32	3.55535	0.567721	22.8327	0.446092	0.499631	0.0013561	45.67	3.08724	0	-0.32186	-0.555106	0.547033	55.4434	0.947881	17.2628	25.2231	30.982	-18.9723	1.58999
60	2011	1	64.23	16.98	14	11	17	5.25	66.12	13.65	15	13	17	7.47	32	2.99573	0.461603	22.9569	0.350453	0.509234	0.0010472	42.99	1.58999	0	-0.236602	-0.407241	0.237761	60.2336	4.45608	17.2883	13.8805	22.7293	1.87938	1.80314
60	2012	1	66.12	13.65	15	13	17	7.47	65.76	12.49	14.69	13	20	5.58	32	2.83321	0.491116	22.9179	0.352048	0.471267	0.0007053	44.46	1.80314	0	-0.212125	-0.3643	0.253382	56.488	-0.605019	16.8441	15.1744	20.3326	4.74203	1.20886
60	2013	1	65.76	12.49	14.69	13	20	5.58	17.03	11.7	3.54	0	0	1.79	32	2.89037	0.4854	23.0388	0.320259	0.508776	0.0008109	46.37	1.20886	0	-0.220767	-0.379403	0.255679	58.3129	-2.29575	17.0972	15.8035	25.4832	2.22475	1.84285
60	2014	1	17.03	11.7	3.54	0	0	1.79	69.3	10.15	13.79	15	23	7.36	32	2.63906	0.490024	23.0343	0.318758	0.504631	0.0008769	45.47	1.84285	0	-0.18205	-0.312999	0.216408	-9.61822	-2.82977	0.896653	-2.36215	-2.66872	-2.65423	2.50529
60	2015	1	69.3	10.15	13.79	15	23	7.36	69.97	11.07	13.6	15	23	7.3	32	2.3979	0.522576	23.175	0.268279	0.453472	0.0004105	45.59	2.50529	0	-0.145428	-0.249278	0.203061	41.6529	-3.716	10.3843	12.2702	19.5735	3.14103	1.82673
60	2016	1	69.97	11.07	13.6	15	23	7.3	28.39	20.54	2.92	0	0	4.93	32	2.48491	0.494965	23.2271	0.250747	0.452749	0.0003212	45.8	1.82673	0	-0.158932	-0.272268	0.193337	46.1849	-3.11071	11.1462	13.4018	21.3787	3.3689	1.7066
60	2017	1	28.39	20.54	2.92	0	0	4.93	25.55	17.39	3.16	0	0	5	32	2.83321	0.451032	23.3744	0.217526	0.38401	0.0004767	42.17	1.7066	1	-0.21244	1.01445	0.198116	4.46791	8.89455	0.188793	-2.74931	-3.10613	1.24001
66	2010	1	60.93	11.03	12.5	15	8	14.4	50.04	10.04	12	7	6	15	39	1.60944	0.0419614	22.2387	0.0631212	0.289494	5.52e-05	59.1	0.394679	0	-0.0239436	-0.0409474	-0.041126	5.54497	-0.47403	1.50585	2.01555	0.890644	1.60696
66	2016	0	47.31	7.98	7.33	12	5	15	22.59	15.69	0.82	0	0	6.08	39	2.63906	0.574542	22.3538	0.0745876	0.524585	2.39e-05	57.32	0.404259	0	-0.18306	-0.312999	0.316527	26.2512	-7.23645	5.38625	11.8529	3.25423	12.9942	1.45253
66	2017	1	22.59	15.69	0.82	0	0	6.08	30.62	17.47	0.71	0	0	12.44	39	1.60944	0.347981	22.9629	0.0595958	0.387973	1.27e-05	44.6	1.45254	0	-0.0239502	-0.0409474	0.0062984	-0.396641	0.248138	-0.30422	-0.309024	-0.34913	0.317595
68	2013	0	5.13	1.13	4	0	0	0	2.2	-1.92	4	0	0	0.12	39	0	0.607296	20.2148	0.356864	0.674403	0	61.67	8.95173	0	0.2248	0.384307	-0.436277	29.1176	18.8482	-1.76998	2.9003	3.27671	5.86241
68	2016	0	16.55	7.55	4	0	0	5	15.73	8.28	4	0	0	3.45	39	2.30259	0.472678	20.6207	0.204489	0.363876	1.34e-06	54.68	6.73155	0	-0.131083	-0.224095	0.140227	-7.29335	-5.5457	1.0321	-1.6912	-1.9107	0.822144	1.85782
68	2017	0	15.73	8.28	4	0	0	3.45	2.28	-1.11	4	0	0	-0.61	39	1.60944	0.463529	21.1508	0.113994	0.600005	1.34e-06	53.8	1.85782	0	-0.023952	-0.0409474	0.0242051	-1.45975	-0.900203	0.18859	-0.309024	-0.34913	-0.0899806
70	2010	0	18.94	11.21	4	0	0	3.73	15.87	8.25	4	0	0	3.62	38	0	0.570384	21.1419	0.0941728	0.492462	0.0001039	60.04	1.89755	0	0.224649	0.384307	-0.382591	9.03142	4.18714	-1.76998	2.9003	3.27671	0.437251	1.03756
70	2011	0	15.87	8.25	4	0	0	3.62	22.83	12.76	4	0	0	6.07	38	0	0.549983	21.2327	0.238948	0.517703	0.0001039	59.82	1.03756	0	0.224649	0.384307	-0.352919	13.4966	8.49236	-1.76998	2.9003	3.27671	0.597242	0.878384
70	2012	1	22.83	12.76	4	0	0	6.07	21.49	11.91	4	0	0	5.58	38	0	0.556265	21.2913	0.129639	0.523958	0.0006323	59.16	0.878384	0	0.22388	0.384307	-0.362055	3.37355	1.93272	-1.76998	2.9003	3.27671	-2.9662	1.27418
70	2013	1	21.49	11.91	4	0	0	5.58	24.43	11.12	4	0	0	9.31	38	0.693147	0.60075	21.3613	0.114365	0.475618	0.0004746	59.09	1.27418	0	0.117307	0.20116	-0.22338	2.786	1.65878	-0.926473	1.51812	1.71515	-1.17957
70	2015	1	22.09	12.12	4	0	0	5.97	25.05	14.54	3.46	0	0	7.05	38	1.79176	0.61184	21.7342	0.0588347	0.470832	0.0002764	57.72	2.72323	0	-0.0520383	-0.0891214	0.102706	-1.03193	-0.664069	0.410463	-0.672585	-0.759876	0.654138	1.67713
70	2016	1	25.05	14.54	3.46	0	0	7.05	24.36	14.27	3.26	0	0	6.83	38	2.48491	0.661029	21.8447	0.0517598	0.51355	0.0002638	58.98	1.67713	0	-0.158991	-0.272268	0.364457	-0.102469	0.464917	0.697537	-2.05477	-2.32144	3.11129	1.01772
70	2017	1	24.36	14.27	3.26	0	0	6.83	25.18	14.63	3.5	0	0	7.05	38	2.77259	0.521506	21.887	0.0435093	0.512976	0.0001802	57.01	1.01772	0	-0.203489	-0.348281	0.282299	-1.04058	0.238821	0.628653	-2.62842	-2.96955	3.68992
100	2010	1	58.63	11.39	7.24	17	13	10	56.08	15.59	8.89	16	9	6.6	39	3.17805	0.284113	23.5637	0.001345	0.50864	0.0847951	44.67	0.279432	0	-0.120243	-0.455415	-0.0400313	57.7067	-4.65165	7.68191	25.864	18.5236	10.2887
100	2014	1	28.33	19.6	2.94	0	0	5.79	70.9	19.86	9.92	20	15	6.12	39	3.17805	0.196488	24.2478	0.0047589	0.601306	0.0803426	22.99	0.399234	0	-0.127918	-0.455415	-0.191061	5.48197	9.49901	0.270484	-3.43695	-3.88301	3.03243	0.481965
100	2015	1	70.9	19.86	9.92	20	15	6.12	85.73	17.36	10	20	20	18.37	39	3.2581	0.244119	24.3983	0.003211	0.516185	0.0726766	35.91	0.481965	0	-0.147684	-0.476565	-0.114025	82.5171	10.4091	12.8724	32.4761	22.9911	3.76846	0.284353
100	2016	1	85.73	17.36	10	20	20	18.37	30.55	17.92	3	0	0	9.63	39	2.48491	0.300927	24.5908	0.0023709	0.598564	0.071802	39.08	0.284353	0	-0.0852756	-0.272268	-0.0066074	62.4247	3.37076	7.43662	18.554	18.2874	14.7759	0.343375
100	2017	1	30.55	17.92	3	0	0	9.63	29.22	18.85	3	0	0	7.37	39	2.94444	0.29126	24.758	0.0008194	0.515535	0.071802	40.64	0.343375	0	-0.123305	-0.393688	-0.0239565	8.04669	5.70836	0.323221	-2.9711	-3.3567	8.34291
153	2010	0	19.66	10.95	0.24	0	0	8.47	17.43	7.2	0.23	0	0	10	27	1.60944	0.380493	20.8083	0.244027	0.395465	0	45.49	2.32677	0	-0.0239522	-0.0409474	0.0113369	-0.850708	-0.486428	-0.394104	-0.309024	-0.34913	0.687977	1.37594
153	2011	0	17.43	7.2	0.23	0	0	10	22.43	12.15	0.28	0	0	10	27	0	0.334927	20.906	0.130215	0.445046	0	42.24	1.37594	0	0.2248	0.384307	-0.0401261	11.2277	10.0196	3.71335	2.9003	3.27671	-8.68225	1.31935
153	2012	1	22.43	12.15	0.28	0	0	10	18.75	8.44	0.31	0	0	10	27	0	0.335066	20.8548	0.133564	0.430501	0	42.14	1.31935	0	0.2248	0.384307	-0.0403278	3.95533	2.81995	3.64063	2.9003	3.27671	-8.68225	1.34985
153	2013	0	18.75	8.44	0.31	0	0	10	18.98	8.84	0.54	0	0	9.6	27	0	0.328371	21.2909	0.0830019	0.490914	0	42.91	1.34985	0	0.2248	0.384307	-0.0305909	9.30777	8.21602	3.597	2.9003	3.27671	-8.68225	1.86611
153	2014	0	18.98	8.84	0.54	0	0	9.6	23.54	13.68	0.52	0	0	9.34	27	0.693147	0.469731	21.3482	0.0759709	0.484681	0	40.66	1.86611	0	0.117668	0.20116	-0.123632	4.69691	3.99602	1.70769	1.51812	1.71515	-4.24007
153	2016	0	19.24	8.76	0.48	0	0	10	19.99	9.48	0.51	0	0	10	27	0	0.339052	21.4616	0.183844	0.563632	0	35.4	1.70826	0	0.2248	0.384307	-0.0461257	8.59508	7.75059	3.34974	2.9003	3.27671	-8.68225	0.95132
153	2017	0	19.99	9.48	0.51	0	0	10	25.36	14.82	0.54	0	0	10	27	0	0.325969	21.5581	0.157812	0.607304	0.0024726	34.32	0.95132	0	0.221204	0.384307	-0.0270964	7.50423	6.70337	3.3061	2.9003	3.27671	-8.68225
155	2010	0	6.6	2.7	0.57	0	0	3.33	2.88	-0.54	0.38	0	0	3.04	26	0	0.646099	21.661	0.546835	0.37714	0	66.01	0.992038	0	0.2248	0.384307	-0.492715	26.9795	16.5647	3.21883	2.9003	3.27671	1.01904	0.661664
155	2011	0	2.88	-0.54	0.38	0	0	3.04	10.64	5.5	0.39	0	0	4.75	26	0	0.643595	21.6137	0.509775	0.415354	0	65.45	0.661664	0	0.2248	0.384307	-0.489073	32.3901	21.2771	3.49518	2.9003	3.27671	1.44083	0.60343
155	2012	0	10.64	5.5	0.39	0	0	4.75	-4.91	-3.6	0.32	0	0	-1.63	26	0	0.634894	21.6399	0.439694	0.409623	0	68.34	0.60343	0	0.2248	0.384307	-0.476417	21.1035	12.4922	3.48064	2.9003	3.27671	-1.04631	0.516393
155	2013	0	-4.91	-3.6	0.32	0	0	-1.63	0.94	-2.24	4	0	0	-0.82	26	0.693147	0.585958	21.5197	0.459871	0.589965	0	65.49	0.516393	0	0.117668	0.20116	-0.212118	22.8848	13.4668	1.87518	1.51812	1.71515	4.30954	2.46983
155	2017	0	9.64	10.64	4	0	0	-5	11.13	12.13	4	0	0	-5	26	0	0.434636	21.9805	0.0001744	0.146088	0	58.72	1.13478	0	0.2248	0.384307	-0.18515	22.558	5.01619	-1.76998	2.9003	3.27671	13.1347
157	2010	1	59.65	17.84	14	11	14	2.81	71.81	26.61	15	11	14	5.2	35	3.43399	0.527419	24.6264	0.0487994	0.45134	0.0003715	57.76	1.3971	1	-0.305216	1.45648	0.435652	68.2946	7.42554	22.2041	17.8274	23.2537	-2.41626	0.88258
158	2010	1	19.72	9.55	0.17	0	0	10	10.21	7.29	0.11	0	0	2.81	17	0	0.505803	22.1968	0.228803	0.463955		52.13	1.06191	0		0.384307	-0.28866	7.89694	6.60156	3.80062	2.9003	3.27671	-8.68225	0.557988
158	2011	0	10.21	7.29	0.11	0	0	2.81	16.15	6.6	0.19	0	0	9.36	17	0	0.491252	22.2845	0.223091	0.502804		50.65	0.557988	0		0.384307	-0.267495	21.7289	9.88865	3.88789	2.9003	3.27671	1.77536	0.441993
158	2012	0	16.15	6.6	0.19	0	0	9.36	13.19	6.35	0.21	0	0	6.63	17	0	0.497738	22.4086	0.236881	0.558912	0	51.18	0.441993	0	0.2248	0.384307	-0.27693	13.0894	10.8922	3.77153	2.9003	3.27671	-7.75139	0.533877
158	2013	0	13.19	6.35	0.21	0	0	6.63	2.87	6.29	0.19	0	0	-3.61	17	0	0.495395	22.4	0.21148	0.552886	0	51.94	0.533877	0	0.2248	0.384307	-0.273521	17.3946	11.2559	3.74244	2.9003	3.27671	-3.7807	1.28642
158	2014	0	2.87	6.29	0.19	0	0	-3.61	17.35	12.2	0.27	0	0	4.88	17	0	0.533566	22.3785	0.128442	0.537216	0	52.92	1.28642	0	0.2248	0.384307	-0.32904	32.4047	11.3431	3.77153	2.9003	3.27671	11.113	2.98765
158	2015	1	17.35	12.2	0.27	0	0	4.88	12.38	13.36	0.22	0	0	-1.2	17	0.693147	0.588145	22.8762	0.0981397	0.387047	0.0217695	62.75	2.98764	0	0.101095	0.20116	-0.213783	5.93786	1.43799	1.91325	1.51812	1.71515	-0.646644	1.53182
158	2016	1	12.38	13.36	0.22	0	0	-1.2	13	13.63	0.18	0	0	-0.81	17	2.3979	0.530415	22.9206	0.0872721	0.409038	0.0203462	62.81	1.53182	0	-0.12662	-0.249278	0.210456	-12.0471	-0.687588	-2.41807	-1.88126	-2.12542	-4.93473	1.26266
158	2017	1	13	13.63	0.18	0	0	-0.81	19.8	9.63	0.17	0	0	10	17	1.60944	0.468135	22.8877	0.116785	0.391258	0.0208517	62.36	1.26266	0	-0.0207208	-0.0409474	0.0249189	-1.88282	-0.0711037	-0.403402	-0.309024	-0.34913	-0.75016
301	2010	1	52.68	11.68	8	16	7	10	58.24	11.24	8.5	10	12	16.5	28	1.38629	0.418772	21.9927	0.0737223	0.304585	0	41.7	1.77808	0	0.0105365	0.0180127	-0.0075966	-1.87681	0.164214	-0.355648	-0.954811	-0.323621	-0.406943	1.06345
301	2011	0	58.24	11.24	8.5	10	12	16.5	68.45	18.88	8.5	13	13	15.07	28	0	0.397729	21.9454	0.0704922	0.262025	0	39.92	1.06345	0	0.2248	0.384307	-0.131469	-48.1291	4.14351	-8.31508	-11.6444	-14.1769	-18.1363	1.15141
301	2012	1	68.45	18.88	8.5	13	13	15.07	75.74	21.01	10	18	17.5	9.23	28	0	0.399231	21.9734	0.0665103	0.244888	0	39.9	1.15141	0	0.2248	0.384307	-0.133654	-62.9792	-6.96861	-8.31508	-16.0078	-15.6313	-16.0564	1.12579
301	2013	1	75.74	21.01	10	18	17.5	9.23	31.19	18.4	3	0	0	9.79	28	0	0.378762	21.996	0.0632303	0.185348	0	39.06	1.12578	0	0.2248	0.384307	-0.103882	-73.5823	-10.0666	-10.4968	-23.2801	-22.1764	-7.56231	1.76778
301	2014	1	31.19	18.4	3	0	0	9.79	30.98	17.98	3	0	0	10	28	0.693147	0.376365	22.0825	0.0559836	0.204227	0	38.59	1.76778	1	0.117668	-0.560159	-0.0525511	-4.59879	-3.28219	-0.165153	1.51812	1.71515	-4.38472	2.02776
301	2015	1	30.98	17.98	3	0	0	10	71.28	16.28	10	20	15	10	28	0.693147	0.390048	22.0797	0.0639532	0.166558	0	39.67	2.02776	1	0.117668	-0.560159	-0.0629679	-4.43891	-2.96243	-0.165153	1.51812	1.71515	-4.5446	1.41622
301	2016	1	71.28	16.28	10	20	15	10	23.53	17.86	3	0	0	2.67	28	0	0.387175	22.2294	0.0693411	0.224946	0	39.31	1.41622	1	0.2248	-1.07016	-0.11612	-67.0953	-3.187	-10.4968	-26.189	-18.5403	-8.68225	1.5286
301	2017	1	23.53	17.86	3	0	0	2.67	27.8	16.97	0.96	0	0	9.87	28	0.693147	0.379991	22.1542	0.0909462	0.149432	0	39.26	1.5286	1	0.117668	-0.560159	-0.0553115	1.23291	-2.87107	-0.165153	1.51812	1.71515	1.03587
333	2013	1	78.46	25.05	8.34	18	11	16.07	31.62	23.15	2.53	0	0	5.94	38	2.63906	0.50007	24.4027	0.0199065	0.616151	0.189417	55.74	0.929726	1	0.0412926	0.871592	0.228308	63.1512	12.9845	6.58269	18.9605	10.3618	14.2617	1.01539
333	2014	1	31.62	23.15	2.53	0	0	5.94	74.89	24.59	9.7	20	15	5.6	38	3.61092	0.459631	24.7286	0.0301149	0.671262	0.114161	55.75	1.01539	1	-0.0871154	1.58666	0.32841	13.9535	19.54	-0.545732	-4.30011	-4.85819	4.11747	1.138
338	2010	1	56.23	18.49	12	9	14	2.74	70.53	18.85	12.5	15	20	4.18	36	3.58352	0.35428	24.0718	0.0648682	0.445581	0.0398202	62.61	1.72086	1	-0.244284	1.5665	0.0999412	66.1722	9.37035	19.6233	14.916	25.0103	-2.74781	0.876875
338	2011	1	70.53	18.85	12.5	15	20	4.18	73.2	19.46	12.5	15	23	3.24	36	3.3673	0.282123	24.2863	0.0566722	0.441095	0.0414408	60.06	0.876875	1	-0.216375	1.40741	-0.0482339	86.8053	9.10733	18.5868	24.8781	33.9472	0.285726	0.806839
338	2012	1	73.2	19.46	12.5	15	23	3.24	73.99	22.45	12.5	12	20	7.04	36	3.49651	0.278932	24.286	0.0630612	0.347871	0.0414408	58.76	0.806839	1	-0.230991	1.50248	-0.0580084	98.1212	10.9682	19.8424	26.5587	42.3665	-1.61449	0.507727
338	2013	1	73.99	22.45	12.5	12	20	7.04	68.61	20.6	15	13	17	3.01	36	3.3673	0.331995	24.482	0.0608948	0.391292	0.0353926	58.68	0.507727	1	-0.227944	1.40741	0.047164	93.4237	15.9935	18.5868	19.1396	33.9472	5.75642	0.549187
338	2014	1	68.61	20.6	15	13	17	3.01	77.21	19.21	15	15	23	5	36	2.83321	0.305817	24.5339	0.0580087	0.350454	0.0300345	56.79	0.549187	1	-0.171687	1.01445	-0.0020984	59.9211	8.97728	16.8441	15.1744	20.3326	-1.40719	0.409933
338	2015	1	77.21	19.21	15	15	23	5	70.41	19.42	15	15	17	3.99	36	1.94591	0.23919	24.4273	0.0651109	0.252711	0.0301779	57.15	0.409933	1	-0.0611261	0.361592	-0.0334911	25.5848	2.51677	6.00394	6.39169	10.196	0.476393	0.344547
338	2016	1	70.41	19.42	15	15	17	3.99	27.65	21.28	4	0	0	2.37	36	2.19722	0.240715	24.5677	0.0638914	0.303893	0.0284874	54.12	0.344547	1	-0.0936403	0.546503	-0.0494855	33.6177	3.95978	9.07423	9.66027	10.9536	-0.0301755	0.465712
400	2010	1	57.7	12.91	11.54	12	17	4.25	45.26	13.16	11.13	10	8	2.97	38	2.99573	0.365118	22.1642	0.151377	0.542715	0.0001559	41.59	2.21242	0	-0.237975	-0.407241	0.0890526	50.1691	-1.81687	13.4968	15.4218	22.7293	0.338113	1.04621
400	2011	1	45.26	13.16	11.13	10	8	2.97	17.83	14.98	0.14	0	0	2.71	38	2.99573	0.398491	22.2917	0.1341	0.601676	0.0001553	45.03	1.04621	0	-0.237976	-0.407241	0.14049	30.9957	-1.43155	12.8648	12.3393	8.85787	-1.63471	1.35526
400	2012	1	17.83	14.98	0.14	0	0	2.71	64.83	17.35	11.15	12	22	2.33	38	3.09104	0.35647	22.2922	0.181494	0.550147	0.0001553	43.83	1.35526	0	-0.252693	-0.432425	0.0804068	-11.9788	1.45849	-4.32559	-3.26344	-3.68698	-2.16131	1.85283
400	2013	1	64.83	17.35	11.15	12	22	2.33	62.37	20.28	10.24	12	17	2.85	38	3.09104	0.554862	22.4406	0.148438	0.593253	0.0001351	38.56	1.85283	0	-0.252726	-0.432425	0.405091	64.9403	5.33717	13.6931	16.3755	32.3177	-2.78321	1.91027
400	2014	1	62.37	20.28	10.24	12	17	2.85	67.48	20.76	9.25	15	20	2.47	38	3.13549	0.147731	22.8163	0.103682	0.425242	0.000135	46.68	1.91027	0	-0.25959	-0.44417	-0.268305	62.5688	10.4076	12.5353	16.8203	24.7904	-1.98467	1.58212
400	2015	1	67.48	20.76	9.25	15	20	2.47	56.68	19.13	9.18	12	14	2.37	38	2.94444	0.404808	22.9728	0.0850298	0.473072	0.000155	53.13	1.58212	0	-0.230057	-0.393688	0.145226	63.0714	9.93988	9.63555	19.3785	26.4428	-2.32529	1.29999
400	2016	1	56.68	19.13	9.18	12	14	2.37	17.5	14.78	0.13	0	0	2.59	38	2.99573	0.482084	23.1432	0.0718327	0.476188	0.000155	54.21	1.29999	0	-0.237977	-0.407241	0.269329	48.597	7.7698	9.85937	15.4218	18.1055	-2.55947	0.891655
400	2017	1	17.5	14.78	0.13	0	0	2.59	15.24	11.87	0.11	0	0	3.26	38	3.66356	0.552869	23.21	0.0815839	0.491034	0.0001034	52.79	0.891655	0	-0.341206	-0.583699	0.5424	-16.8983	1.52689	-5.86088	-4.40508	-4.97679	-3.18248
401	2010	0	52.64	16.86	7.88	10	14	3.9	54.62	13.81	7.23	13	11	9.58	30	3.80666		23.6144	0.14558	0.59563	3.1e-05	63.61	0.984933	0	-0.363479	-0.62151		64.6632	6.51837	11.989	18.8315	27.6316	-0.307258	0.560813
401	2011	0	54.62	13.81	7.23	13	11	9.58	61.1	10.7	9.4	12	20	9	30	3.61092	0.791794	23.8786	0.106139	0.56508	0	69.75	0.560813	0	-0.333298	-0.569789	1.0447	63.5518	-0.601256	9.58959	23.7338	18.8628	11.967	0.474741
401	2012	1	61.1	10.7	9.4	12	20	9	60.88	12.66	9.22	15	17	7	30	3.68888	0.759891	24.0512	0.0867127	0.594668	0	68.35	0.474741	0	-0.345347	-0.590388	1.01119	80.3284	-7.57202	14.785	22.3574	39.6544	11.1036	0.283772
401	2013	1	60.88	12.66	9.22	15	17	7	4.34	8.54	0.8	0	0	-5	30	3.04452	0.717668	24.1656	0.0712726	0.616904	0	70.31	0.283772	0	-0.245757	-0.420133	0.652447	56.8136	-2.2719	10.2351	20.6802	23.4488	4.72147	0.430384
401	2014	1	4.34	8.54	0.8	0	0	-5	-4.41	-0.82	0.84	0	0	-4.43	30	3.09104	0.787783	24.3006	0.0599379	0.642169	0	75.3	0.430384	0	-0.252947	-0.432425	0.786283	-34.0562	-9.08106	-3.24544	-3.26344	-3.68698	-14.7793	0.38369
401	2015	0	-4.41	-0.82	0.84	0	0	-4.43	48.74	8.08	9.66	12	14	5	30	2.48491	0.725713	24.3236	0.0578067	0.627762	0	69.52	0.38369	0	-0.159263	-0.272268	0.43111	-30.4592	-15.3627	-2.00222	-2.05477	-2.32144	-8.71817	0.41629
401	2016	0	48.74	8.08	9.66	12	14	5	13.49	7.98	0.51	0	0	5	30	2.83321	0.745074	24.3305	0.0542599	0.62668	0	68.35	0.41629	0	-0.213097	-0.3643	0.603526	32.5254	-8.28464	9.48155	13.7957	16.1963	1.33652
404	2010	0	13.97	9.02	1.27	0	0	3.68	10.99	7.31	1.05	0	0	2.63	34	2.19722	0.217163	21.0582	0.132734	0.788164	7.33e-05	46.26	0.859864	0	-0.114745	-0.196256	-0.0669787	-8.30362	-3.76491	-1.12384	-1.48111	-1.67333	-0.260431	0.353423
404	2011	0	10.99	7.31	1.05	0	0	2.63	13.9	10.57	1.51	0	0	1.82	34	1.60944	0.254501	21.2509	0.108087	0.820762	0	48.89	0.353423	0	-0.0239522	-0.0409474	-0.0081884	-2.19431	-1.05052	-0.268577	-0.309024	-0.34913	-0.217057	0.414348
404	2012	0	13.9	10.57	1.51	0	0	1.82	16.59	12.16	2.45	0	0	1.98	34	1.79176	0.139888	21.2894	0.0996552	0.80403	0	41.63	0.414348	0	-0.0521315	-0.0891214	-0.0564801	-3.79436	-1.18687	-0.429398	-0.672585	-0.759876	-0.745629	0.55484
404	2013	1	16.59	12.16	2.45	0	0	1.98	19.56	14.52	3.04	0	0	2	34	2.48491	0.450651	21.718	0.0624072	0.375438	0	57.59	0.55484	0	-0.159263	-0.272268	0.147675	-8.81999	-1.98753	-0.343208	-2.05477	-2.32144	-2.11305	0.701723
404	2014	1	19.56	14.52	3.04	0	0	2	22.29	16.82	2.72	0	0	2.75	34	1.38629	0.314182	21.6892	0.151033	0.347559	0.0019759	41.72	0.701723	0	0.0104018	0.0180127	-0.0004665	0.381043	-0.0293945	-0.0175154	0.135939	0.153582	0.138432	0.769705
404	2015	1	22.29	16.82	2.72	0	0	2.75	18.37	14.11	1.83	0	0	2.43	34	1.09861	0.319663	21.7926	0.164576	0.382734	0.0030282	37.56	0.769705	0	0.0539226	0.0940256	-0.0043857	1.01754	-0.971902	0.0224435	0.709596	0.80169	0.455716	0.705136
404	2016	1	18.37	14.11	1.83	0	0	2.43	14.18	10.4	1.1	0	0	2.68	34	2.30259	0.465322	22.0653	0.135621	0.500481	0.0035792	42.69	0.705136	0	-0.128048	-0.224095	0.133988	-5.74977	0.0179649	-0.808316	-1.6912	-1.9107	-1.35752	0.45256
404	2017	1	14.18	10.4	1.1	0	0	2.68	14.13	9.77	1	0	0	3.36	34	2.07944	0.345408	22.3645	0.0931019	0.487674	0.0054023	39.04	0.45256	0	-0.0932189	-0.165134	0.0237921	-6.85563	-2.30542	-1.05188	-1.24624	-1.40798	-0.844108
408	2010	0	14.2	14.15	0.05	0	0	0	9.76	7.84	1.83	0	0	0.09	26	0	0.234217	19.9253	0.0736942	0.473897	0	26.88	7.02192	0	0.2248	0.384307	0.106354	15.9256	-0.0889872	3.97516	2.9003	3.27671	5.86241	4.12564
408	2011	0	9.76	7.84	1.83	0	0	0.09	2.7	-1.72	1.52	0	0	2.9	26	0	0.233092	19.8812	0.0703727	0.472343	0	26.01	4.12564	0	0.2248	0.384307	0.107989	22.3834	9.08869	1.38621	2.9003	3.27671	5.73151	4.43361
408	2012	0	2.7	-1.72	1.52	0	0	2.9	7.76	6.6	1.09	0	0	0.07	26	0	0.220276	19.9376	0.0619994	0.493037	0	25.07	4.43361	0	0.2248	0.384307	0.126631	32.6519	22.9934	1.83709	2.9003	3.27671	1.64446	2.65185
408	2013	0	7.76	6.6	1.09	0	0	0.07	-7.31	-9.63	2.33	0	0	-0.01	26	0	0.232283	20.1831	0.0451482	0.570784	0	26.25	2.65185	1	0.2248	-1.07016	0.109165	25.2923	10.8922	2.46251	2.9003	3.27671	5.7606	5.92833
408	2014	0	-7.31	-9.63	2.33	0	0	-0.01	0.75	-2.12	2.87	0	0	0	26	0	0.214732	19.9119	0.0008367	0.687604	0	25.46	5.92833	0	0.2248	0.384307	0.134693	47.2112	34.4982	0.658974	2.9003	3.27671	5.87695	10.9407
408	2015	0	0.75	-2.12	2.87	0	0	0	19.68	15.89	1.04	0	0	2.75	26	0	0.21096	20.0163	0.0006263	0.752784	0	23.81	10.9407	0	0.2248	0.384307	0.14018	35.4882	23.5752	-0.126438	2.9003	3.27671	5.86241	4.45972
410	2010	0	18.06	11.74	1.32	0	0	5	16.7	11.67	1.04	0	0	3.99	34	2.56495	0.483282	22.9366	0.0954329	0.873185	0	47.76	0.660816	0	-0.171635	-0.293418	0.195382	-7.8727	-2.60832	-1.62471	-2.21437	-2.50177	1.07647	0.315661
410	2011	1	16.7	11.67	1.04	0	0	3.99	14.53	8.38	1.15	0	0	5	34	2.07944	0.511992	23.1161	0.0671998	0.873971	0	49.05	0.315661	0	-0.0965952	-0.165134	0.127903	-5.28069	-1.5117	-1.08937	-1.24624	-1.40798	-0.0253904	0.269367
410	2012	0	14.53	8.38	1.15	0	0	5	19.83	13.77	1.06	0	0	5	34	1.60944	0.490449	23.1794	0.0558489	0.888873	0	49.08	0.269367	0	-0.0239522	-0.0409474	0.028377	-1.64571	-0.884705	-0.25308	-0.309024	-0.34913	0.150226	0.28491
410	2013	0	19.83	13.77	1.06	0	0	5	15.89	9.92	0.97	0	0	5	34	0.693147	0.457345	23.3636	0.102964	0.841608	1.39e-06	61.63	0.28491	0	0.117667	0.20116	-0.114202	4.04979	0.242722	1.31181	1.51812	1.71515	-0.738003	0.498876
410	2014	1	15.89	9.92	0.97	0	0	5	3.65	0.09	0.79	0	0	2.77	34	0.693147	0.295198	23.547	0.0780722	0.881784	1.02e-06	33.13	0.498876	0	0.117667	0.20116	0.0092428	7.04939	3.1738	1.38032	1.51812	1.71515	-0.738003	0.903576
410	2015	0	3.65	0.09	0.79	0	0	2.77	-0.38	-1.76	0.75	0	0	0.63	34	0.693147	0.296011	23.6598	0.0652497	0.917272	1.01e-06	33.39	0.903576	0	0.117667	0.20116	0.0086239	16.3679	10.6576	1.51736	1.51812	1.71515	0.959739	0.431281
410	2016	0	-0.38	-1.76	0.75	0	0	0.63	5.62	9.02	1.6	0	0	-5	34	0.693147	0.28612	23.7855	0.0699129	0.970877	1.87e-06	33.76	0.431281	0	0.117667	0.20116	0.0161547	19.4361	12.066	1.54781	1.51812	1.71515	2.58896	0.36082
410	2017	0	5.62	9.02	1.6	0	0	-5	-0.84	-1.86	2.25	0	0	-1.23	34	0	0.29818	23.6837	0.0615128	0.957594	4.57e-06	33.44	0.36082	0	0.224793	0.384307	0.0133212	28.4049	7.37242	1.72073	2.9003	3.27671	13.1347
413	2011	0	13.36	8.76	1.3	0	0	3.3	19.61	13.91	1.06	0	0	4.64	39	0	0.533951	19.6517	0.0956968	0.377884	3.54e-06	44.65	9.54097	0	0.224795	0.384307	-0.329599	17.1473	7.75059	2.15707	2.9003	3.27671	1.06267	1.95085
413	2012	0	19.61	13.91	1.06	0	0	4.64	19.02	13.34	1.22	0	0	4.46	39	1.60944	0.557005	20.3737	0.0421677	0.705944	0	47.55	1.95085	0	-0.0239522	-0.0409474	0.0386912	-0.858457	-0.0277117	-0.267027	-0.309024	-0.34913	0.0944357	1.61201
413	2013	1	19.02	13.34	1.22	0	0	4.46	25.33	21.11	1.34	0	0	2.88	39	2.30259		22.3966	0.0058803	0.0252286	0	70.71	1.61201	0	-0.131084	-0.224095		-5.19849	-0.635086	-1.32567	-1.6912	-1.9107	0.36416
413	2015	1	24.92	21.12	1.1	0	0	2.7	22.3	17.91	1.89	0	0	2.5	39	1.94591	0.259711	23.8027	0.002509	0.368685	0.0004457	51.21	1.19041	0	-0.0757378	-0.129852	-0.0234064	-0.112757	3.45543	-0.827134	-0.979971	-1.10716	-0.653928	1.17284
413	2016	1	22.3	17.91	1.89	0	0	2.5	22.94	16.16	4	0	0	2.78	39	2.3979	0.353202	24.3181	0.00136	0.425103	0.0001422	40.53	1.17284	0	-0.145681	-0.249278	0.0432684	-2.68825	3.60501	-0.842548	-1.88126	-2.12542	-1.44404	0.820186
413	2017	1	22.94	16.16	4	0	0	2.78	24.2	16.65	4	0	0	3.55	39	2.19722	0.286676	24.4544	0.0010705	0.317744	5.57e-05	37.06	0.820186	0	-0.114758	-0.196256	-0.0153473	-1.64108	1.53839	0.903885	-1.48111	-1.67333	-0.928913
418	2010	1	23.92	15.21	3	0	0	5.71	28.03	17.9	3	0	0	7.13	38	3.68888	0.61944	22.5935	0.0919297	0.465199	0	63.09	1.49127	0	-0.345347	-0.590388	0.697364	-2.74708	2.50518	0.484713	-4.45556	-5.03383	3.75242	0.581897
418	2011	1	28.03	17.9	3	0	0	7.13	26.72	19.34	2.08	0	0	5.3	38	3.21888	0.42425	22.7279	0.0848902	0.491764	0	63.55	0.581897	0	-0.272705	-0.466202	0.20628	5.08249	6.72449	0.382754	-3.51835	-3.97497	5.46856	0.683265
418	2012	1	26.72	19.34	2.08	0	0	5.3	27.57	19.8	3	0	0	4.77	38	2.99573	0.45974	22.5981	0.0919968	0.403116	0	62.98	0.683265	0	-0.238216	-0.407241	0.234891	2.42065	8.09347	-1.08362	-3.07339	-3.47226	1.95644	0.652244
418	2013	1	27.57	19.8	3	0	0	4.77	30.76	22.33	3	0	0	5.43	38	2.89037	0.748343	22.6915	0.0794812	0.45445	0	63.47	0.652244	0	-0.221931	-0.379403	0.63324	3.47569	8.20072	0.311492	-2.86329	-3.2349	1.06167	0.687769
418	2014	1	30.76	22.33	3	0	0	5.43	31.13	22.92	3	0	0	5.21	38	3.17805	0.682966	22.823	0.0656779	0.492863	0	67.47	0.687769	0	-0.266395	-0.455415	0.647427	9.67029	14.2044	0.373899	-3.43695	-3.88301	2.41194	0.959352
418	2015	1	31.13	22.92	3	0	0	5.21	30.41	21.99	3	0	0	5.42	38	3.09104	0.765256	23.0824	0.0486626	0.57384	5.55e-05	67.37	0.959352	0	-0.252856	-0.432425	0.749417	9.78764	14.4529	0.355023	-3.26344	-3.68698	1.93013	0.98702
418	2016	1	30.41	21.99	3	0	0	5.42	30.89	21.49	3	0	0	6.4	38	3.21888	0.778792	23.3722	0.0346612	0.649958	0	70.79	0.98702	0	-0.272705	-0.466202	0.831837	9.28178	13.9409	0.382754	-3.51835	-3.97497	2.45142	1.75086
418	2017	1	30.89	21.49	3	0	0	6.4	24.49	15.67	3	0	0	5.82	38	3.46574	0.825869	23.4476	0.0349449	0.6602	0.0001063	72.31	1.75086	0	-0.310645	-0.531428	1.0429	11.5458	14.8858	0.436306	-4.0106	-4.53111	4.76545
420	2010	0	4.48	5.27	1.85	0	0	-2.64	1.68	-2.97	1.98	0	0	2.67	28	1.09861	0.221783	21.4849	0.399303	0.621567	2.91e-05	32.35	1.15941	0	0.0549899	0.0940256	0.0304455	7.3553	3.13821	0.332036	0.709596	0.80169	2.37377	0.491842
420	2011	0	1.68	-2.97	1.98	0	0	2.67	0.93	3.77	2.16	0	0	-5	28	1.94591	0.120464	21.5537	0.365042	0.701307	2.91e-05	27.18	0.491842	0	-0.0759425	-0.129852	-0.0918387	-11.5339	-8.38345	-0.394664	-0.979971	-1.10716	-0.668671	0.365822
420	2012	0	0.93	3.77	2.16	0	0	-5	-5.83	-3.8	1.33	0	0	-3.36	28	0	0.0860643	21.5381	0.266371	0.685798	2.91e-05	26.21	0.365822	0	0.224758	0.384307	0.321836	35.2264	15.0084	0.906233	2.9003	3.27671	13.1347	0.321362
420	2013	0	-5.83	-3.8	1.33	0	0	-3.36	1.43	5.58	0.85	0	0	-5	28	0.693147	0.0784016	21.4951	0.270443	0.75526	2.91e-05	27.16	0.321362	0	0.117646	0.20116	0.174294	23.5852	13.6191	1.10625	1.51812	1.71515	5.62662	1.16395
420	2014	0	1.43	5.58	0.85	0	0	-5	11.16	5.61	0.55	0	0	5	28	0	0.106856	21.5932	0.241968	0.541503	1.84e-05	58.42	1.16395	0	0.224773	0.384307	0.291595	34.4991	12.3758	2.81158	2.9003	3.27671	13.1347	2.16494
420	2015	0	11.16	5.61	0.55	0	0	5	8.88	6.84	0.59	0	0	1.45	28	0	0.0728772	21.6856	0.371912	0.589555	1.84e-05	58.42	2.16494	0	0.224773	0.384307	0.341017	20.3472	12.3322	3.24792	2.9003	3.27671	-1.40992	1.70584
420	2016	0	8.88	6.84	0.59	0	0	1.45	9.46	7.55	0.78	0	0	1.13	28	0	0.118449	22.248	0.322506	0.387006	1.84e-05	53.56	1.70584	0	0.224773	0.384307	0.274734	23.6634	10.5432	3.18974	2.9003	3.27671	3.75343	1.03645
420	2017	0	9.46	7.55	0.78	0	0	1.13	10.24	8.97	1.5	0	0	-0.23	28	0	0.345212	22.5513	0.394619	0.533602	0	52.16	1.03645	0	0.2248	0.384307	-0.0550849	22.8198	9.51049	2.9134	2.9003	3.27671	4.21886
422	2010	1	49.48	15.8	6.58	7	15	5.1	52.1	14.96	8.87	9	15	4.27	26	3.17805	0.412068	22.6263	0.161619	0.723768	9.22e-05	27.59	0.561052	0	-0.266236	-0.455415	0.18051	41.9359	2.94937	6.54434	8.62817	21.9708	1.84316	0.364995
422	2011	1	52.1	14.96	8.87	9	15	4.27	58.57	16.61	12.02	9	17	3.94	26	3.4012	0.358586	23.1553	0.0877504	0.672379	9.22e-05	29.28	0.364995	0	-0.300704	-0.514376	0.0997653	52.4655	1.69596	11.8496	13.6387	24.8152	0.465996	0.34394
422	2012	1	58.57	16.61	12.02	9	17	3.94	15.35	9.99	0.36	0	0	5	26	3.13549	0.345558	23.068	0.0921761	0.554595	9.22e-05	33.34	0.34394	0	-0.259662	-0.44417	0.0642482	56.1809	4.23818	15.5275	11.7772	24.7904	-0.152345
423	2010	1	56.41	19.51	7.29	15	9	5.61	73.08	22.32	6.95	17	11	15.81	27	3.29584	0.706919	21.9109	0.0888109	0.193079	0.0002574	37.42	9.63406	0	-0.284125	-0.486537	0.735774	57.5623	9.98241	8.29893	23.9488	12.424	2.90821	6.88608
423	2011	1	73.08	22.32	6.95	17	11	15.81	74.47	24.52	8.01	17	11	13.94	27	3.58352	0.662692	22.106	0.0734357	0.169228	0.0002574	33.01	6.88608	0	-0.328515	-0.56255	0.756566	102.047	17.5246	8.87161	31.9484	18.6231	25.0789	5.10879
423	2012	1	74.47	24.52	8.01	17	11	13.94	75.8	27.7	6.74	17	19	5.36	27	3.66356	0.598671	22.3795	0.0578837	0.2075	0.0002574	32.93	5.10879	0	-0.340866	-0.583699	0.643581	108.954	23.0435	11.5468	33.1495	19.3233	21.8908	4.46506
423	2013	1	75.8	27.7	6.74	17	19	5.36	71.28	27.66	9.32	18	11	5.3	27	3.61092	0.515843	22.5387	0.0670725	0.187614	0.0002574	33.91	4.46506	0	-0.332743	-0.569789	0.449628	109.225	29.3519	8.53293	32.3596	36.1144	2.86673	3.37346
423	2014	1	71.28	27.66	9.32	18	11	5.3	73.11	25.1	8.44	17	17	5.57	27	3.29584	0.418434	22.7199	0.148372	0.19222	0.000316	33.6	3.37346	0	-0.284018	-0.486537	0.204568	84.9435	24.9896	12.0369	29.4729	16.1067	2.33739	4.06767
423	2015	1	73.11	25.1	8.44	17	17	5.57	73.56	24.81	8.24	20	15	5.51	27	3.2581	0.417221	22.825	0.105157	0.145254	0.0003153	34.77	4.06767	0	-0.278198	-0.476565	0.198186	86.5031	19.8601	10.203	27.0652	26.5984	2.77646	3.60803
423	2016	1	73.56	24.81	8.24	20	15	5.51	29.85	23.25	1	0	0	5.6	27	3.13549	0.502433	22.9873	0.0993716	0.134128	0.0003153	38.68	3.60803	0	-0.259287	-0.44417	0.327959	81.3795	18.0226	9.17325	30.2685	21.4283	2.48687	3.2722
423	2017	1	29.85	23.25	1	0	0	5.6	30.72	23.43	1.23	0	0	6.06	27	3.61092	0.502199	23.2291	0.107533	0.192257	0.0003153	45.82	3.2722	0	-0.332618	-0.569789	0.420206	10.1365	19.7556	-3.8451	-4.30011	-4.85819	3.38428
425	2010	1	51.12	17.91	10.62	5	15	2.59	57.73	20.15	10.96	7	17	2.62	35	3.29584	0.579789	23.5611	0.0616347	0.388958	6.47e-05	73.02	2.49377	1	-0.28448	1.35483	0.501681	47.8214	7.03621	14.4307	5.53504	23.4722	-2.65273	0.878539
425	2011	1	57.73	20.15	10.96	7	17	2.62	70.3	19.08	15	11	20	5.22	35	3.09104	0.378396	23.9322	0.0443533	0.501798	4.41e-05	65.63	0.878539	1	-0.252875	1.20415	0.11629	53.3206	9.91959	13.3822	8.1926	24.1348	-2.3086	0.547483
425	2012	1	70.3	19.08	15	11	20	5.22	67.22	17.49	12.5	15	20	2.23	35	2.63906	0.670849	24.0357	0.111546	0.544758	2.21e-05	63.55	0.547483	1	-0.183062	0.871592	0.430611	53.485	5.91251	14.4721	10.6684	21.0231	1.40892	0.334383
425	2013	1	67.22	17.49	12.5	15	20	2.23	58.22	12.58	12.19	12	17	4.45	35	2.30259	0.639915	24.0969	0.117794	0.534541	2.22e-05	62.15	0.334383	1	-0.131065	0.624024	0.282064	35.6808	2.88461	8.24111	11.0306	15.0517	-1.52714	0.709279
425	2014	1	58.22	12.58	12.19	12	17	4.45	53.99	8.22	11.77	12	17	5	35	1.60944	0.619835	24.0533	0.122899	0.482991	2.07e-05	56.49	0.709279	1	-0.023949	0.114024	0.0484281	5.125	-0.233824	1.45781	1.55064	2.28539	0.064991	0.730599
425	2015	0	53.99	8.22	11.77	12	17	5	51.62	9.96	9.44	12	14	6.22	35	2.07944	0.559812	24.0877	0.0884913	0.440516	1.94e-05	53.81	0.730599	1	-0.0965831	0.459841	0.15779	18.0246	-3.66787	5.61661	6.25346	9.2166	0.605835	0.561861
425	2016	1	51.62	9.96	9.44	12	14	6.22	14.66	12.16	0.49	0	0	2.01	35	1.79176	0.570483	24.0804	0.116443	0.434575	1.96e-05	54.42	0.561861	1	-0.0521249	0.248172	0.0887567	8.92834	-1.39262	2.24534	3.37493	3.96223	0.738461	0.678968
425	2017	1	14.66	12.16	0.49	0	0	2.01	17.43	15.25	0.69	0	0	1.49	35	3.3673	0.562908	24.1275	0.104907	0.352738	8.24e-06	52.44	0.678968	0	-0.295628	-0.505418	0.488859	-20.0645	-3.6895	-4.38625	-3.81431	-4.30934	-3.86511
488	2010	1	53.37	14.43	9.87	12	14	3.07	18.9	14.57	1.47	0	0	2.86	22	3.04452	0.107716	23.9261	0.209844	0.483754	0.0112145	41.36	0.404125	1	-0.227925	1.16992	-0.317411	44.8723	0.5425	11.2686	15.91	18.6786	-1.52745
505	2010	0	28.74	9.74	4	0	0	15	-5.18	0.19	4	0	0	-9.37	13	0	0.315248	20.8258	0.0192928	0.556436	9.48e-05	29.19	1.41737	1	0.224662	-1.07016	-0.0115029	-5.22235	6.32521	-1.76998	2.9003	3.27671	-15.9546	0.904569
505	2011	0	-5.18	0.19	4	0	0	-9.37	0.54	-2.71	4	0	0	-0.75	13	0	0.315248	20.7955	0.0177878	0.641534	9.48e-05	30.03	0.904569	1	0.224662	-1.07016	-0.0115029	44.1131	20.2154	-1.76998	2.9003	3.27671	19.4908	0.825309
505	2012	0	0.54	-2.71	4	0	0	-0.75	24.79	7.24	4	0	0	13.55	13	0	0.315248	20.9337	0.0141355	0.661514	9.48e-05	29.87	0.825309	1	0.224662	-1.07016	-0.0115029	35.7936	24.4333	-1.76998	2.9003	3.27671	6.95326	1.17141
505	2013	0	24.79	7.24	4	0	0	13.55	-6.65	-11.09	0.45	0	0	3.99	13	0	0.315248	20.79	0.0150201	0.645197	9.48e-05	29.83	1.17141	1	0.224662	-1.07016	-0.0115029	0.522793	9.96137	-1.76998	2.9003	3.27671	-13.8456	1.839
505	2014	0	-6.65	-11.09	0.45	0	0	3.99	-8.69	-0.82	0.54	0	0	-8.41	13	0	0.312057	21.0463	0.0105867	0.731949	9.48e-05	32.75	1.839	1	0.224662	-1.07016	-0.0068624	46.2512	36.6217	3.39337	2.9003	3.27671	0.0590896	2.49174
505	2015	0	-8.69	-0.82	0.54	0	0	-8.41	18.51	3.14	0.37	0	0	15	13	0	0.324837	20.7899	0.0124539	0.789472	9.48e-05	33.78	2.49174	1	0.224662	-1.07016	-0.025451	49.2183	21.6844	3.26247	2.9003	3.27671	18.0945	3.38411
505	2016	0	18.51	3.14	0.37	0	0	15	24.58	8.73	1.02	0	0	14.83	13	1.38629	0.3582	20.531	0.0048717	0.930143	9.48e-05	37.56	3.38411	1	0.0105301	-0.0501591	-0.0034673	0.452623	0.746401	0.164503	0.135939	0.153582	-0.747803	0.999168
505	2017	0	24.58	8.73	1.02	0	0	14.83	26.27	10.52	0.91	0	0	14.84	13	0.693147	0.343118	21.6194	0.0014649	0.186364		60.64	0.999168	0		0.20116	-0.027239	0.433526	4.07977	1.34226	1.51812	1.71515	-8.22177
509	2013	0	11.73	8.61	1.4	0	0	1.72	3.95	0.22	4	0	0	-0.27	29	0	0.0249101	20.0638	0.0259165	0.782096	0	40.38	4.92497	0	0.2248	0.384307	0.410783	19.5181	7.96876	2.01163	2.9003	3.27671	3.36073	6.37642
509	2014	0	3.95	0.22	4	0	0	-0.27	11.6	7.81	4	0	0	-0.21	29	0	0.0060612	19.9114	0.0144368	0.760749	0	37.75	6.37642	0	0.2248	0.384307	0.438198	30.8339	20.1717	-1.76998	2.9003	3.27671	6.25512
510	2015	0	13.17	6.4	1.77	0	0	5	10.63	8.85	1.79	0	0	-0.01	26	0	0.105519	20.8764	0.0270042	0.0657825	0.10812	36.38	3.50304	0	0.0675437	0.384307	0.29354	17.4237	11.1831	1.47348	2.9003	3.27671	-1.40992	5.91673
510	2016	0	10.63	8.85	1.79	0	0	-0.01	10.32	8.4	1.81	0	0	0.11	26	0	0.182734	20.8332	0.054617	0.0412291		27.43	5.91673	1		-1.07016	0.181233	21.118	7.61968	1.44439	2.9003	3.27671	5.87695	3.74015
510	2017	1	10.32	8.4	1.81	0	0	0.11	14.09	11.94	1.67	0	0	0.48	26	0	0.239497	20.8244	0.0544073	0.0658806	0.144734	36.19	3.74015	1	0.0142891	-1.07016	0.0986736	21.5689	8.27419	1.4153	2.9003	3.27671	5.70242
513	2010	1	25.45	18.23	1.62	0	0	5.6	27.55	20.33	1.32	0	0	5.9	27	2.48491		21.692	0.0335469	0.462324	0	60.7	3.15581	1	-0.159263	0.758172		0.309709	4.26724	-1.19847	-2.05477	-2.32144	1.61715	1.19309
513	2011	1	27.55	20.33	1.32	0	0	5.9	27.79	20.49	1.92	0	0	5.38	27	2.19722	0.675764	22.0203	0.0250941	0.584187	0	60.83	1.19309	1	-0.1148	0.546503	0.273651	1.78303	4.63569	-1.08671	-1.48111	-1.67333	1.38849	1.67528
513	2012	1	27.79	20.49	1.92	0	0	5.38	28.68	20.44	2.32	0	0	5.92	27	2.56495	0.808	22.1318	0.0219784	0.636778	0	63.51	1.67528	1	-0.171635	0.817065	0.555976	2.9323	7.1084	-0.958424	-2.21437	-2.50177	1.49846	1.77719
513	2013	1	28.68	20.44	2.32	0	0	5.92	24.97	18.06	1.56	0	0	5.35	27	3.09104	0.725836	22.2366	0.018414	0.681616	0	62.46	1.77719	0	-0.252947	-0.432425	0.684902	5.77803	10.3942	-0.757848	-3.26344	-3.68698	3.0921	2.10631
513	2014	1	24.97	18.06	1.56	0	0	5.35	28.87	20.69	1.37	0	0	6.81	27	2.48491	0.759631	22.3237	0.0155303	0.713305		76.65	2.10631	0		-0.272268	0.46606	-0.184904	4.09207	-1.2603	-2.05477	-2.32144	1.35954	2.95441
513	2015	1	28.87	20.69	1.37	0	0	6.81	28.44	20.46	1.79	0	0	6.19	27	2.30259	0.712101	22.4607	0.0112345	0.689768	0.0046238	71.89	2.95441	0	-0.127163	-0.224095	0.343286	3.15548	5.59859	-1.19845	-1.6912	-1.9107	2.35724	2.50125
513	2016	1	28.44	20.46	1.79	0	0	6.19	35.21	24.95	2.25	0	0	8.01	27	3.17805	0.725836	22.8195	0.0070709	0.566027	0.0047995	71.23	2.50125	0	-0.258123	-0.455415	0.721316	5.67157	10.9813	-1.71164	-3.43695	-3.88301	3.72187	2.36704
513	2017	1	35.21	24.95	2.25	0	0	8.01	33.79	24.66	2.26	0	0	6.87	27	3.46574	0.643995	23.256	0.0050846	0.409043	0.0042268	68.09	2.36704	0	-0.302358	-0.531428	0.677107	20.2345	21.8448	-1.07215	-4.0106	-4.53111	8.00359
518	2016	0	17.07	6.42	0.65	0	0	10	17.63	7.29	0.34	0	0	10	27	0	0.246422	20.4111	0.0009459	0.300206	0	41.43	9.6438	1	0.2248	-1.07016	0.0886016	11.7513	11.154	3.10248	2.9003	3.27671	-8.68225	7.94837
518	2017	0	17.63	7.29	0.34	0	0	10	3.69	2.51	0.4	0	0	0.78	27	0	0.18834	20.3908	0.0010956	0.180328	0	53.04	7.94837	1	0.2248	-1.07016	0.173079	10.9368	9.88865	3.55336	2.9003	3.27671	-8.68225
519	2010	0	11.09	9.73	0.81	0	0	0.55	7.34	4.71	0.6	0	0	2.03	35	0	0.294721	19.9703	0.146241	0.203135	0	41.45	6.56818	0	0.2248	0.384307	0.0183519	20.449	6.33975	2.86976	2.9003	3.27671	5.06245	2.97417
519	2012	0	12.37	6.85	0.52	0	0	5	20.07	16.22	0.71	0	0	3.14	35	1.09861	0.36046	19.7433	0.0017333	0.053304	0	37.26	4.9704	0	0.0550002	0.0940256	-0.0189032	4.54761	2.57596	0.805322	0.709596	0.80169	-0.344955	1.93244
519	2013	0	20.07	16.22	0.71	0	0	3.14	21	17.37	0.63	0	0	3	35	1.09861	0.38911	21.9584	0.0001793	0.0125967	0	66.69	1.93244	0	0.0550002	0.0940256	-0.0290987	1.80754	-0.758389	0.73771	0.709596	0.80169	0.316933
519	2015	0	18.69	14.58	0.7	0	0	3.41	13.28	9.31	1.6	0	0	2.37	35	1.38629	0.243859	21.9668	0.0003272	0.0174554	0	61.59	3.52557	0	0.0105365	0.0180127	0.0043275	0.440352	-0.0334848	0.142007	0.135939	0.153582	0.0423092	1.59144
519	2016	0	13.28	9.31	1.6	0	0	2.37	14.68	9.13	1.8	0	0	3.75	35	1.94591	0.187916	22.6533	0.0001381	0.0571044	0	56.24	1.59144	0	-0.0759568	-0.129852	-0.0586894	-5.83316	-2.34852	-0.581412	-0.979971	-1.10716	-0.816105	1.50893
521	2010	1	21.43	13.52	3	0	0	4.91	24.27	13.75	3	0	0	7.52	38	2.83321	0.398246	22.5813	0.0876305	0.574369	0	47.85	0.878558	0	-0.213097	-0.3643	0.125338	-5.12817	-0.784255	0.299092	-2.74931	-3.10613	1.21243	0.366592
521	2011	1	24.27	13.75	3	0	0	7.52	27	15.69	1.31	0	0	10	38	2.19722	0.525039	22.5769	0.107709	0.545302	0	48.48	0.366592	0	-0.1148	-0.196256	0.161699	-0.653212	-0.25166	0.161127	-1.48111	-1.67333	2.59176	0.377195
521	2012	1	27	15.69	1.31	0	0	10	20.8	15.69	1.64	0	0	3.47	38	1.94591	0.408999	22.6657	0.128322	0.552142	0	43.56	0.377195	0	-0.0759568	-0.129852	0.0499602	0.909446	0.786891	-0.723931	-0.979971	-1.10716	2.93361	0.449339
521	2013	1	20.8	15.69	1.64	0	0	3.47	24.58	16.38	1.36	0	0	6.84	38	2.83321	0.459523	22.6822	0.116403	0.546637	0.0039741	43.23	0.449339	0	-0.207618	-0.3643	0.209824	-5.99678	2.20763	-1.576	-2.74931	-3.10613	-0.772962	0.543006
521	2014	1	24.58	16.38	1.36	0	0	6.84	24.16	13.47	0.69	0	0	10	38	3.09104	0.444873	22.7242	0.119722	0.54179	0.0051918	41.92	0.543006	0	-0.24445	-0.432425	0.225084	-0.931933	3.74969	-2.32896	-3.26344	-3.68698	4.59775	0.605014
521	2015	1	24.16	13.47	0.69	0	0	10	21.35	14.21	3	0	0	4.14	38	2.07944	0.391399	22.7392	0.118569	0.545141	0.0082893	35.68	0.605014	0	-0.0914146	-0.165134	0.0525356	-0.618376	-0.386746	-1.30812	-1.24624	-1.40798	3.73071	0.568624
521	2016	1	21.35	14.21	3	0	0	4.14	26.45	13.45	3	0	0	10	38	2.77259	0.457277	23.0436	0.0846028	0.494566	0.0074007	39.65	0.568624	0	-0.193972	-0.348281	0.197637	-5.00813	0.159733	0.285941	-2.62842	-2.96955	0.144168	0.329076
521	2017	1	26.45	13.45	3	0	0	10	15.29	13.15	2.78	0	0	-0.64	38	2.70805	0.402111	23.1862	0.0794939	0.567082	0.0058272	40.05	0.329076	0	-0.186447	-0.331229	0.118805	1.63036	-0.800812	0.271941	-2.49973	-2.82415	7.48311
523	2010	0	15.94	9.55	1.59	0	0	4.8	19.28	7.53	1.75	0	0	10	26	0.693147	0.0860763	20.6177	0.132755	0.470502	0.0004125	52.175	2.85363	0	0.117354	0.20116	0.168451	7.01132	3.45549	0.908306	1.51812	1.71515	-0.585739	1.56785
523	2011	0	19.28	7.53	1.75	0	0	10	20.76	10.5	1.27	0	0	8.99	26	0.693147	0.480575	21.1159	0.0756944	0.321712	0.0003379	60.51	1.56786	0	0.117411	0.20116	-0.131888	4.46852	4.99335	0.786495	1.51812	1.71515	-4.5446	1.36283
523	2012	1	20.76	10.5	1.27	0	0	8.99	14.58	10.2	1.29	0	0	3.09	26	0.693147	0.356248	21.305	0.057399	0.422725	0.0005074	44.3	1.36283	0	0.117282	0.20116	-0.0372353	3.34177	2.73224	1.15193	1.51812	1.71515	-3.77567	1.6841
523	2013	1	14.58	10.2	1.29	0	0	3.09	17.84	10.33	1.53	0	0	5.98	26	1.09861	0.353579	21.5905	0.0324039	0.555225	0.0005074	41.89	1.68411	0	0.0548197	0.0940256	-0.0164548	3.76118	1.38385	0.531315	0.709596	0.80169	0.334726	1.50073
523	2014	1	17.84	10.33	1.53	0	0	5.98	17.97	10.01	1.81	0	0	6.15	26	0	0.358253	21.7497	0.0256259	0.612102	0.0006021	43.35	1.50073	0	0.223924	0.384307	-0.0740525	10.6313	5.46707	1.82255	2.9003	3.27671	-2.8353	1.93626
523	2015	1	17.97	10.01	1.81	0	0	6.15	20.95	9.75	1.31	0	0	9.89	26	1.60944	0.47776	21.9564	0.0194177	0.673388	0.0009382	47.13	1.93626	0	-0.0238068	-0.0409474	0.0264104	-1.11261	-0.632101	-0.150798	-0.309024	-0.34913	0.328443	1.44477
523	2016	1	20.95	9.75	1.31	0	0	9.89	21.19	9.47	1.72	0	0	10	26	0.693147	0.447216	22.0979	0.0165791	0.54184	0.0007759	53.91	1.44477	0	0.117078	0.20116	-0.106491	3.19711	3.30322	1.12148	1.51812	1.71515	-4.46085	0.871084
523	2017	1	21.19	9.47	1.72	0	0	10	18.76	9.6	1.46	0	0	7.7	26	0.693147	0.41304	22.2521	0.0132878	0.595832	0.0008639	53.63	0.871084	0	0.117011	0.20116	-0.080472	3.0144	3.51639	0.809335	1.51812	1.71515	-4.5446
525	2010	0	13.29	8.04	0.25	0	0	5	15.11	10.09	0.45	0	0	4.57	26	1.94591	0.401944	20.885	0.343324	0.554024	0	43.58	1.23308	0	-0.0759568	-0.129852	0.0464933	-5.82825	-2.97265	-1.24486	-0.979971	-1.10716	0.476393	1.05058
525	2011	1	15.11	10.09	0.45	0	0	4.57	17.12	13.36	0.36	0	0	3.4	26	1.09861	0.499167	21.9152	0.108913	0.189814	0	71.67	1.05058	0	0.0550002	0.0940256	-0.0682626	3.57257	1.423	0.830232	0.709596	0.80169	-0.191938	0.729804
525	2012	1	17.12	13.36	0.36	0	0	3.4	18.8	14.88	0.43	0	0	3.49	26	1.79176	0.490033	22.0335	0.0916788	0.266757	0	68.18	0.729804	0	-0.0521315	-0.0891214	0.0616215	-2.70828	-0.245825	-0.817285	-0.672585	-0.759876	-0.212706	0.816283
525	2013	1	18.8	14.88	0.43	0	0	3.49	21.54	18.08	0.22	0	0	3.24	26	3.09104	0.500769	22.1511	0.10189	0.33644	0	65.62	0.816283	0	-0.252947	-0.432425	0.316563	-10.3913	1.29483	-3.85098	-3.26344	-3.68698	-0.884776	0.831895
525	2014	1	21.54	18.08	0.22	0	0	3.24	24.05	18.89	0.16	0	0	5	26	2.77259	0.648114	22.2583	0.0938292	0.369036	0	65.75	0.831895	0	-0.203727	-0.348281	0.449183	-4.75768	5.26087	-3.37844	-2.62842	-2.96955	-1.04214	1.1943
525	2015	1	24.05	18.89	0.16	0	0	5	21.17	16.03	0.15	0	0	4.99	26	1.09861	0.689592	22.3529	0.0785093	0.40801	0	69.59	1.1943	0	0.0550002	0.0940256	-0.136026	0.391241	-1.70852	0.93343	0.709596	0.80169	-0.344955	1.05941
525	2016	1	21.17	16.03	0.15	0	0	4.99	26.92	23.15	0.69	0	0	3.08	26	1.38629	0.723969	22.6514	0.0698655	0.420207	0	74.66	1.05941	0	0.0105365	0.0180127	-0.0284025	0.271286	-0.132334	0.179501	0.135939	0.153582	-0.0654023	1.0326
525	2017	1	26.92	23.15	0.69	0	0	3.08	24.32	19.64	0.84	0	0	3.84	26	2.07944	0.688216	22.7573	0.0551773	0.444763	0	70.63	1.0326	0	-0.0965952	-0.165134	0.238039	1.10656	5.66301	-1.30812	-1.24624	-1.40798	-0.594118
528	2010	1	57.86	17.63	8.67	7	21.5	3.06	65.41	20.3	8.2	14	17	5.91	35	3.3673	0.600182	23.4197	0.0431521	0.463395	0	51.98	1.3346	0	-0.295644	-0.505418	0.56016	62.5697	6.77368	11.2607	9.5755	36.8165	-1.85664	0.596331
528	2011	1	65.41	20.3	8.2	14	17	5.91	62.53	16.11	11.32	12	20	3.1	35	3.43399	0.567113	23.4913	0.045924	0.465091	0	47.36	0.596331	0	-0.305952	-0.523039	0.514228	79.6966	12.2952	10.7229	23.766	29.1923	3.72026	0.517368
528	2012	1	62.53	16.11	11.32	12	20	3.1	70.5	18.93	11.25	12	24.5	3.82	35	2.83321	0.543132	23.4995	0.0449518	0.444848	0	46.18	0.517368	0	-0.213097	-0.3643	0.325099	51.5383	2.7867	11.7703	13.7957	24.4688	-1.2831	0.335178
528	2013	1	70.5	18.93	11.25	12	24.5	3.82	59.8	17	11.8	12	14	5	35	2.19722	0.444215	23.5674	0.0474134	0.469621	0	41.97	0.335178	0	-0.1148	-0.196256	0.101666	33.6845	3.59583	6.28888	7.43199	16.5242	-0.156444	0.703972
528	2014	1	59.8	17	11.8	12	14	5	18.6	12.59	1.01	0	0	5	35	1.60944	0.476488	23.549	0.0468171	0.464693	9.33e-05	40.66	0.703972	0	-0.0239377	-0.0409474	0.0262133	5.36986	0.451151	1.39737	1.55064	1.82047	0.150226	0.472695
528	2015	1	18.6	12.59	1.01	0	0	5	68.02	13.55	11.47	15	23	5	35	1.79176	0.503636	23.4687	0.0473164	0.443219	9.33e-05	45.38	0.472695	0	-0.0521001	-0.0891214	0.0662096	-2.20908	-0.505541	-0.598044	-0.672585	-0.759876	0.326963	0.413293
528	2016	1	68.02	13.55	11.47	15	23	5	20.91	14.86	1.05	0	0	5	35	1.60944	0.523303	23.4831	0.0459534	0.452146	0.0001032	46.76	0.413293	0	-0.0239362	-0.0409474	0.0334684	6.64372	-0.0835015	1.34623	2.01555	3.21522	0.150226	0.457409
528	2017	1	20.91	14.86	1.05	0	0	5	23.39	18.02	1.51	0	0	3.86	35	3.04452	0.474513	23.497	0.0374226	0.449314	9.43e-05	44.41	0.457409	0	-0.245607	-0.420133	0.265816	-6.74095	1.22622	-2.75568	-3.17068	-3.58218	1.54136
529	2010	0	23.09	11.12	1.97	0	0	10	20.99	9.48	2.35	0	0	9.16	13	0	0.0092942	20.1807	0.0001124	0.0259136	0	57.96	4.50761	0	0.2248	0.384307	0.433496	2.99539	4.31804	1.18258	2.9003	3.27671	-8.68225	3.81056
529	2011	0	20.99	9.48	2.35	0	0	9.16	21.01	9.48	1.53	0	0	10	13	0	0.0934801	20.1537	0.0001278	0.0112922	0	58.73	3.81056	0	0.2248	0.384307	0.31105	6.04977	6.70337	0.629885	2.9003	3.27671	-7.4605	3.69972
529	2012	0	21.01	9.48	1.53	0	0	10	22.37	10.21	2.16	0	0	10	13	0.693147	0.597793	20.3175	0.0004393	0.182138	0	60.14	3.69972	0	0.117668	0.20116	-0.221128	3.15144	3.50878	0.953986	1.51812	1.71515	-4.5446	3.29439
529	2013	0	22.37	10.21	2.16	0	0	10	24.03	13.46	2.28	0	0	8.29	13	0.693147	0.573948	20.3982	0.0003447	0.263883	0	59.04	3.29438	0	0.117668	0.20116	-0.202975	2.11604	2.95302	0.474355	1.51812	1.71515	-4.5446	3.89271
529	2014	0	24.03	13.46	2.28	0	0	8.29	23.19	11.41	1.78	0	0	10	13	0	0.600497	20.505	0.0009883	0.251501	0	59.7	3.89271	0	0.2248	0.384307	-0.426389	1.62819	0.914594	0.731697	2.9003	3.27671	-6.19512	5.27857
529	2015	0	23.19	11.41	1.78	0	0	10	21.87	9.42	2.83	0	0	9.62	13	0	0.589061	20.6285	0.0010379	0.354925	0	58.68	5.27857	0	0.2248	0.384307	-0.409756	2.84994	3.89625	1.45893	2.9003	3.27671	-8.68225	4.67012
529	2016	1	21.87	9.42	2.83	0	0	9.62	28.87	18.03	3	0	0	7.84	13	1.38629	0.615576	21.3334	0.0113624	0.3183	0	59.88	4.67012	0	0.0105365	0.0180127	-0.0210131	0.223566	0.318282	-0.0031993	0.135939	0.153582	-0.381038	2.04684
529	2017	1	28.87	18.03	3	0	0	7.84	30.4	19.19	1.85	0	0	9.36	13	2.07944	0.564826	21.4492	0.0098456	0.387921	0	58.88	2.04684	0	-0.0965952	-0.165134	0.160923	2.32526	2.46314	0.135576	-1.24624	-1.40798	2.38076
530	2010	1	18.06	11.98	4	0	0	2.08	26.05	17.05	4	0	0	5	34	1.79176	0.15419	21.5733	0.0823145	0.292362	0.0005266	43.04	1.29987	1	-0.0519539	0.248172	-0.0516559	-2.39122	-0.71129	0.410463	-0.672585	-0.759876	-0.657933	0.789647
530	2011	1	26.05	17.05	4	0	0	5	23.61	18.65	4	0	0	0.96	34	1.94591	0.457387	21.5987	0.0728281	0.305502	0.0003859	46.61	0.789647	1	-0.0757672	0.361592	0.0737403	0.442574	1.45525	0.598053	-0.979971	-1.10716	0.476393	0.740833
530	2012	1	23.61	18.65	4	0	0	0.96	64.73	20.76	12.5	15	14	2.47	34	0.693147	0.303494	21.5478	0.0984877	0.246323	0.0003859	35.41	0.740833	1	0.117375	-0.560159	0.002927	1.172	-3.47252	-0.926473	1.51812	1.71515	2.33773	1.08467
530	2013	1	64.73	20.76	12.5	15	14	2.47	24.15	18.8	4	0	0	1.35	34	2.19722	0.471401	21.5756	0.0932618	0.227452	0.0003857	41.41	1.08467	0	-0.114513	-0.196256	0.121858	29.3988	4.95508	7.21733	9.66027	8.72528	-1.15917	1.15393
530	2014	1	24.15	18.8	4	0	0	1.35	69.4	18.75	15	15	20	0.65	34	2.07944	0.333097	21.6002	0.0997322	0.221451	0	37.39	1.15393	0	-0.0965952	-0.165134	0.016098	-0.624626	2.94437	0.760552	-1.24624	-1.40798	-1.67532	1.42302
530	2015	1	69.4	18.75	15	15	20	0.65	20.58	17.07	2.92	0	0	0.59	34	2.3979	0.455557	21.905	0.0755962	0.214791	0.009607	40.45	1.42303	0	-0.136751	-0.249278	0.139834	41.7473	4.3975	11.5258	12.2702	16.7432	-3.18938	1.18266
530	2016	1	20.58	17.07	2.92	0	0	0.59	20.82	16.97	2.67	0	0	1.18	34	2.3979	0.503788	22.1013	0.0691352	0.210941	0.0101267	39.32	1.18265	0	-0.136261	-0.249278	0.185336	-4.31094	2.81253	0.129184	-1.88126	-2.12542	-3.24599	0.734074
530	2017	1	20.82	16.97	2.67	0	0	1.18	17.99	15.15	1.64	0	0	1.2	34	2.77259	0.360889	22.2142	0.148296	0.260698	0.006292	35.36	0.734074	0	-0.195433	-0.348281	0.0705853	-5.70673	3.79775	-0.149039	-2.62842	-2.96955	-3.75747
533	2010	0	8.29	3.63	0.27	0	0	4.39	3.9	8.43	0.2	0	0	-4.73	38	2.30259	0.441746	20.9542	0.0020479	0.251391	4.97e-05	46.15	2.93358	1	-0.131042	0.624024	0.113993	-14.2988	-8.87032	-2.13138	-1.6912	-1.9107	0.304791	1.48789
533	2011	0	3.9	8.43	0.2	0	0	-4.73	12.96	9.48	0	0	0	3.48	38	1.09861	0.422662	20.9447	0.0018041	0.150922	4.97e-05	45.38	1.4879	1	0.0549825	-0.261828	-0.0410381	7.5617	2.01371	0.919195	0.709596	0.80169	3.1175	1.17589
533	2012	0	12.96	9.48	0	0	0	3.48	16.74	10.99	2.42	0	0	3.33	38	1.09861	0.420841	21.1124	0.0013185	0.315526	4.97e-05	45.71	1.17589	1	0.0549825	-0.261828	-0.0403902	4.33766	1.64007	0.990366	0.709596	0.80169	0.195942	0.851062
533	2013	1	16.74	10.99	2.42	0	0	3.33	24.49	17.25	2.24	0	0	5	38	0.693147	0.40276	21.2092	0.0010039	0.371638	4.97e-05	45.14	0.851062	1	0.11763	-0.560159	-0.072646	6.40227	2.35919	0.276412	1.51812	1.71515	0.5334
533	2015	0	18.57	11.34	2.23	0	0	5	19.34	16.19	1.3	0	0	1.85	38	0.693147	0.418548	21.1039	0.0007193	0.406378	0	44.89	1.84151	1	0.117668	-0.560159	-0.0846659	5.00905	2.09273	0.421062	1.51812	1.71515	-0.738003	2.97288
533	2016	1	19.34	16.19	1.3	0	0	1.85	17.77	9.61	3.16	0	0	5	38	0	0.342988	21.0765	0.0005304	0.223281	0	45.45	2.97288		0.2248		-0.0518504	8.44964	-3.0561	2.15707	2.9003	3.27671	3.17165	1.92876
533	2017	1	17.77	9.61	3.16	0	0	5	0.06	-1.72	2.88	0	0	-1.1	38	0	0.450111	21.2045	0.0003093	0.35581	0	54.17	1.92876	0	0.2248	0.384307	-0.207657	10.7332	6.51429	-0.548233	2.9003	3.27671	-1.40992
536	2012	1	66.26	21.8	12.32	9	20	3.14	60.24	15.07	12.36	12	17	3.81	39	1.09861	0.499198	22.0013	0.0002278	0.183146	0	87.38	2.3815	0	0.0550002	0.0940256	-0.0682736	-14.6294	-2.74405	-3.39375	-2.49309	-6.31539	0.316933	1.9588
536	2013	0	60.24	15.07	12.36	12	17	3.81	63.22	12.09	12.55	12	17	9.58	39	1.38629	0.463364	22.0824	0.0001657	0.341004	0	85.07	1.9588	0	0.0105365	0.0180127	-0.0106365	-2.39219	-0.066889	-0.652877	-0.682123	-1.00534	0.0150405	1.18587
536	2014	0	63.22	12.09	12.55	12	17	9.58	61.87	11.33	12.04	12	20	6.5	39	0	0.200766	22.2714	0.0001104	0.356693	0	73.37	1.18587	1	0.2248	-1.07016	0.155007	-55.3723	2.90721	-14.2057	-14.5533	-21.4492	-8.07138	1.29134
536	2015	0	61.87	11.33	12.04	12	20	6.5	60.59	16.57	10.02	12	17	5	39	0	0.1332	22.2814	7.93e-05	0.355608	1.63e-05	71.59	1.29134	0	0.224776	0.384307	0.253278	-53.4088	4.01261	-13.4639	-14.5533	-25.8126	-3.59162	1.41498
536	2016	1	60.59	16.57	10.02	12	17	5	20.53	15.09	1.35	0	0	4.09	39	1.38629	0.719755	23.4405	2.69e-05	0.140618	5.21e-06	79.24	1.41498	0	0.0105362	0.0180127	-0.0281152	-2.41605	-0.169147	-0.493355	-0.682123	-1.00534	-0.066084	0.659425
536	2017	1	20.53	15.09	1.35	0	0	4.09	-3.87	-3.14	1.12	0	0	-1.85	39	0.693147	0.66232	23.5312	0.0178238	0.198785	3.24e-06	74.22	0.659425	0	0.117666	0.20116	-0.270254	3.51687	-0.762219	1.09102	1.51812	1.71515	-0.0452024
538	2010	1	54.35	17.94	6.4	17	9	4.01	64.54	20.03	8.46	17	8	11.05	27	3.09104	0.82284	22.3737	0.0073268	0.41128	4.47e-05	71.38	5.5907	0	-0.252874	-0.432425	0.843657	47.7889	6.30276	5.91938	24.5584	11.0422	-0.0337561	4.16541
538	2011	1	64.54	20.03	8.46	17	8	11.05	68.81	22.27	7.25	15	11	13.29	27	3.46574	0.847372	22.5489	0.137565	0.369243	4.47e-05	70.34	4.16541	0	-0.310769	-0.531428	1.08615	79.225	11.9493	11.4178	30.181	11.559	14.1179	4.52979
538	2012	1	68.81	22.27	7.25	15	11	13.29	73.61	23.55	7.07	18	11	13.99	27	3.49651		22.7074	0.140482	0.393139	4.05e-05	69.01	4.52979	0	-0.315532	-0.539559		89.1567	16.7063	9.12166	26.5587	17.862	18.908	5.59974
538	2013	1	73.61	23.55	7.07	18	11	13.99	28.19	22.05	1.11	0	0	5.03	27	3.49651		22.9748	0.104152	0.414739	4.05e-05	68.03	5.59974	0	-0.315532	-0.539559		98.9585	19.3201	8.75409	32.6848	17.862	20.3375	4.08991
538	2014	1	28.19	22.05	1.11	0	0	5.03	29.12	22.47	1.35	0	0	5.3	27	3.33221	0.710598	23.2119	0.0914774	0.480213	4.05e-05	66.94	4.08991	0	-0.290144	-0.496146	0.757216	5.70938	14.949	-3.14159	-3.74433	-4.23029	1.87656	3.97213
538	2015	1	29.12	22.47	1.35	0	0	5.3	29.53	21.68	2.97	0	0	4.88	27	2.77259	0.767759	23.3417	0.077993	0.50959		72.52	3.97213	0		-0.348281	0.60689	5.23369	11.0474	-1.88896	-2.62842	-2.96955	1.67319	3.25783
538	2016	1	29.53	21.68	2.97	0	0	4.88	30.41	22.6	2.8	0	0	5.01	27	2.56495	0.763627	23.5736	0.0639174	0.601715		72.38	3.25783	0		-0.293418	0.5067	4.86454	8.42988	0.207583	-2.21437	-2.50177	0.943215	3.87306
538	2017	1	30.41	22.6	2.8	0	0	5.01	31.7	23.05	2.84	0	0	5.81	27	3.52636	0.813954	23.6778	0.054795	0.637183		77.28	3.87306	0		-0.547447	1.04965	10.8993	17.6343	0.0350784	-4.13149	-4.66769	2.02916
541	2010	1	58.68	15.72	6.93	16	7	13.03	58.02	21.13	6.98	15	9	5.91	38	2.48491	0.297835	21.8557	0.190559	0.113208	0.0022804	32.78	4.94918	1	-0.156914	0.758172	-0.0097934	34.5513	1.68084	4.27316	14.4323	4.89164	9.27332	2.85345
541	2011	1	58.02	21.13	6.98	15	9	5.91	21.28	14.7	1.19	0	0	5.39	38	1.94591	0.237363	21.8447	0.177422	0.0990643	0.0022659	31.04	2.85346	1	-0.0748433	0.361592	-0.0343893	16.154	3.46035	2.06256	6.39169	3.31584	0.923607	1.80634
541	2012	1	21.28	14.7	1.19	0	0	5.39	26.13	19.69	0.89	0	0	5.55	38	0	0.198571	21.9399	0.131226	0.136955	0.0008438	30.53	1.80634	0	0.223573	0.384307	0.158199	5.62797	-0.888944	2.31706	2.9003	3.27671	-1.97716	1.93104
541	2013	1	26.13	19.69	0.89	0	0	5.55	27.08	20.44	0.81	0	0	5.83	38	0	0.238863	21.9368	0.110157	0.153521	0.0008781	30.84	1.93104	0	0.223523	0.384307	0.0995956	-1.42619	-8.14673	2.75341	2.9003	3.27671	-2.20988	2.50597
541	2014	1	27.08	20.44	0.81	0	0	5.83	21.18	13.47	1.01	0	0	6.7	38	2.3979	0.325671	22.0354	0.0976713	0.199188	0.000546	31.01	2.50597	0	-0.1453	-0.249278	0.0172948	1.82135	5.99189	-1.86145	-1.88126	-2.12542	1.69758	3.13446
541	2015	1	21.18	13.47	1.01	0	0	6.7	30.41	23.97	0.86	0	0	5.58	38	0	0.502353	22.5244	0.0666198	0.187225	0.000668	41.98	3.13446	0	0.223829	0.384307	-0.283642	5.77342	0.900049	2.57887	2.9003	3.27671	-3.88251	1.90036
541	2016	1	30.41	23.97	0.86	0	0	5.58	29.02	22.97	0.66	0	0	5.39	38	0.693147	0.509015	22.5606	0.0597277	0.222523	0.000671	43.77	1.90036	0	0.117157	0.20116	-0.15354	-4.00496	-7.52273	1.46407	1.51812	1.71515	-1.17957	1.91036
541	2017	1	29.02	22.97	0.66	0	0	5.39	28.04	20.76	0.67	0	0	6.61	38	0.693147	0.490935	22.4642	0.0709572	0.188619	0.0007726	43.63	1.91036	0	0.11708	0.20116	-0.139775	-2.94673	-6.76141	1.61633	1.51812	1.71515	-1.03492
547	2010	0	43.73	12.62	6.52	8	6	10.59	38.4	6.47	9.03	15	4	3.9	39	1.09861	0.118767	21.1081	0.0668013	0.269173	5.74e-05	29.53	1.86436	0	0.0549798	0.0940256	0.0671042	-6.61196	0.522684	-1.3298	-2.13723	-1.33343	-2.33418	1.2085
547	2011	1	38.4	6.47	9.03	15	4	3.9	49.3	17.75	8.03	12	7	4.52	39	0	0.260264	21.2314	0.0181416	0.195751	6.13e-05	42.74	1.2085	0	0.224711	0.384307	0.0684691	-19.2725	11.0813	-9.08595	-18.9167	-2.54115	0.189991	1.12081
547	2012	1	49.3	17.75	8.03	12	7	4.52	46.95	17.96	9.05	12	6	1.94	39	0	0.206095	21.4186	0.0146416	0.293282	6.13e-05	38.01	1.12081	0	0.224711	0.384307	0.147256	-35.1262	-5.32507	-7.63148	-14.5533	-6.90455	-0.711777	1.18728
547	2013	1	46.95	17.96	9.05	12	6	1.94	58.89	15.25	11.02	12	6	14.62	39	0	0.201822	21.4109	0.0394872	0.292065	6.13e-05	36.72	1.18728	1	0.224711	-1.07016	0.15347	-31.7082	-5.6305	-9.11504	-14.5533	-5.45008	3.04074	4.10046
547	2014	0	58.89	15.25	11.02	12	6	14.62	23.14	16.08	0.17	0	0	6.89	39	2.07944	0.383936	21.6772	0.0228497	0.241462	4.85e-05	37.64	4.10046	1	-0.0965649	0.459841	0.0478712	21.087	0.72571	5.14788	6.25346	2.34187	6.6181	5.96435
547	2015	1	23.14	16.08	0.17	0	0	6.89	58.87	17.37	11.47	15	7	8.03	39	1.60944	0.275988	22.2912	0.0124207	0.13491	0.0767314	49.05	5.96435	0	-0.012061	-0.0409474	-0.0048585	-0.311407	0.308577	-0.404952	-0.309024	-0.34913	0.443122
550	2010	1	73.16	17.96	8.02	20	15	12.18	71.23	22.72	6.65	18	11	12.86	36	3.66356		22.9602	0.199305	0.363561	2.52e-06	79.31	1.91054	0	-0.341429	-0.583699		106.06	8.55181	11.5689	39.7768	28.1596	18.0027	1.25853
550	2011	1	71.23	22.72	6.65	18	11	12.86	70.47	25.15	7.68	18	13	6.64	36	3.52636		23.0287	0.189142	0.290301	2.52e-06	80.14	1.25853	0	-0.320224	-0.547447		95.4741	17.8829	8.01187	33.1626	18.1231	18.2935	1.11014
550	2012	1	70.47	25.15	7.68	18	13	6.64	76.11	25.04	7.71	15	14.5	13.86	36	3.58352		23.1383	0.170431	0.292454	2.52e-06	79.77	1.11014	0	-0.329058	-0.56255		96.4899	23.5498	10.4258	34.0775	22.8812	5.55549	1.33218
550	2013	1	76.11	25.04	7.71	15	14.5	13.86	79.79	23.06	9.54	18	14.5	14.69	36	3.17805		23.5241	0.243148	0.43715	2.52e-06	79.43	1.33218	0	-0.266391	-0.455415		87.835	18.8753	8.492	22.4169	21.109	16.9418	1.27469
550	2014	1	79.79	23.06	9.54	18	14.5	14.69	84.33	23.05	9.03	20	18	14.25	36	3.55535	0.812361	23.61	0.232874	0.402426	2.51e-06	79.49	1.27469	0	-0.324704	-0.555106	1.06099	114.793	18.8474	14.1955	33.6266	25.7298	22.3941	1.1464
550	2015	1	84.33	23.05	9.03	20	18	14.25	58.78	20.51	7.35	18	9	3.92	36	2.94444		23.6881	0.228276	0.373771	2.51e-06	81.94	1.1464	0	-0.230284	-0.393688		88.1774	13.3519	9.30776	26.8284	23.4628	15.2266	0.839353
550	2016	1	58.78	20.51	7.35	18	9	3.92	21.05	15.63	1.97	0	0	3.45	36	2.19722	0.848223	23.8323	0.238144	0.436062	2.51e-06	81.39	0.839353	0	-0.114798	-0.196256	0.401746	24.9794	4.76939	3.39213	11.8885	5.01149	-0.0821686	0.471005
550	2017	1	21.05	15.63	1.97	0	0	3.45	8.17	16.26	1.91	0	0	-10	36	2.30259	0.788548	23.8744	0.221979	0.443329	2.51e-06	80.91	0.471005	0	-0.131082	-0.224095	0.408123	-3.47681	1.30711	-0.68958	-1.6912	-1.9107	-0.49244
553	2010	0	15.18	9.36	1.02	0	0	4.8	14.19	8.28	0.91	0	0	5	26	0	0.345049	21.3609	0.347939	0.433179	1.34e-05	24.19	2.04756		0.224781		-0.0548476	14.5002	6.87791	2.56433	2.9003	3.27671	-1.11903	1.03825
553	2011	0	14.19	8.28	0.91	0	0	5	19.16	13.78	0.63	0	0	4.75	26	0	0.35237	21.5103	0.489541	0.486148	1.34e-05	23.26	1.03825		0.224781		-0.0654959	15.9401	8.44873	2.72432	2.9003	3.27671	-1.40992	1.08834
553	2012	1	19.16	13.78	0.63	0	0	4.75	25.06	18.33	2.06	0	0	4.67	26	0	0.349983	21.5778	0.522606	0.469308	1.34e-05	22.96	1.08834	0	0.224781	0.384307	-0.0620251	8.71144	0.449165	3.13157	2.9003	3.27671	-1.04631	2.15397
553	2013	1	25.06	18.33	2.06	0	0	4.67	27.8	21.02	2.08	0	0	4.7	26	2.07944	0.508743	21.6823	0.442006	0.40312	7.83e-05	39.82	2.15397	0	-0.0965463	-0.165134	0.125873	-0.0558986	2.65063	-0.4519	-1.24624	-1.40798	0.399593	2.37192
553	2014	1	27.8	21.02	2.08	0	0	4.7	22.08	15.04	2.43	0	0	4.61	26	2.63906	0.373244	21.8061	0.369674	0.307768	7.83e-05	34.58	2.37192	0	-0.182996	-0.312999	0.0780709	3.13983	8.21062	-0.83285	-2.36215	-2.66872	0.792934
553	2016	0	11.09	5.02	1.95	0	0	4.12	19.64	14.28	4	0	0	1.36	26	0	0.347633	21.8138	0.495714	0.321282	5.87e-05	33.87	2.51667	0	0.224715	0.384307	-0.0586066	20.449	13.1903	1.21167	2.9003	3.27671	-0.129991	1.12534
553	2017	1	19.64	14.28	4	0	0	1.36	27.26	18.26	4	0	0	5	26	1.38629	0.0852909	23.7486	0.0612742	0.0681133	8.75e-05	84.12	1.12534	0	0.0105306	0.0180127	0.0151374	0.375589	-0.0130332	-0.0829604	0.135939	0.153582	0.182062
559	2010	1	52.16	13.82	9	15	9	5.34	55.4	19.35	8.5	15	8	4.55	36	2.48491	0.700893	22.4206	0.109576	0.324732	0	64.22	2.13645	0	-0.159263	-0.272268	0.405534	27.8328	-0.277001	6.40618	13.4018	6.95252	1.34923	1.04231
559	2011	1	55.4	19.35	8.5	15	8	4.55	56.91	19.07	7.5	15	11	4.34	36	2.63906	0.666461	22.5124	0.112568	0.364253	0	63.54	1.04231	0	-0.183089	-0.312999	0.425413	35.8346	6.23235	6.77222	15.4067	6.80801	0.615246	0.856045
559	2012	1	56.91	19.07	7.5	15	11	4.34	61.8	19.51	8.5	18	11	4.79	36	1.38629	0.600122	22.4912	0.125662	0.374981	0	57.95	0.856045	0	0.0105365	0.0180127	-0.0199595	-2.16518	-0.339577	-0.321562	-0.886639	-0.596309	-0.0210906	0.888845
559	2013	1	61.8	19.51	8.5	18	11	4.79	62.01	22.29	8.5	18	9	4.22	36	0.693147	0.574376	22.4753	0.126872	0.401091	1.98e-05	57.15	0.888845	0	0.117653	0.20116	-0.2033	-27.9028	-4.12725	-4.35241	-12.1856	-6.65936	-0.578126	1.93948
559	2014	1	62.01	22.29	8.5	18	9	4.22	64.15	22.7	9	18	11	3.45	36	0.693147	0.564153	22.791	0.112947	0.519132	0	56.07	1.93948	0	0.117668	0.20116	-0.195518	-28.0626	-6.24372	-4.35241	-12.1856	-5.13672	-0.144174	4.13833
559	2015	1	64.15	22.7	9	18	11	3.45	60.13	20.14	9	18	9	3.99	36	1.09861	0.611166	22.8163	0.130934	0.528782	0	59.89	4.13834	0	0.0550002	0.0940256	-0.108118	-13.8785	-3.06432	-2.21232	-5.69578	-3.1127	0.206618	2.6907
559	2016	1	60.13	20.14	9	18	9	3.99	26.61	20.06	2.72	0	0	3.83	36	0.693147	0.600664	22.6777	0.166153	0.433008	0	59.15	2.6907	0	0.117668	0.20116	-0.223314	-26.6314	-4.60688	-4.73307	-12.1856	-5.13672	0.0309296	2.46831
559	2017	1	26.61	20.06	2.72	0	0	3.83	25.22	20.1	1.94	0	0	3.18	36	0.693147	0.663478	22.6196	0.187391	0.343419	4.88e-06	66.4	2.46831	0	0.117665	0.20116	-0.271135	-1.11195	-4.54597	0.0480159	1.51812	1.71515	0.152741
561	2010	0	22.01	13.4	4	0	0	4.61	22.22	12.44	3.96	0	0	5.82	39	0	0.116443	20.8574	0.143902	0.33836	0	60.71	3.91107	0	0.2248	0.384307	0.277651	4.56621	1.00186	-1.76998	2.9003	3.27671	-0.84268	2.7472
561	2011	0	22.22	12.44	3.96	0	0	5.82	17.21	8.63	4	0	0	4.58	39	1.09861	0.130845	20.9376	0.139802	0.316772	8.31e-05	61.58	2.7472	0	0.0549707	0.0940256	0.0628059	1.04245	0.586738	-0.418815	0.709596	0.80169	-0.636756	1.99022
561	2012	0	17.21	8.63	4	0	0	4.58	16.01	8.56	4	0	0	3.45	39	1.38629	0.0892566	21.0708	0.119586	0.374761	8.31e-05	59.23	1.99022	0	0.0105309	0.0180127	0.0148671	0.541246	0.372138	-0.0829604	0.135939	0.153582	-0.0374518	2.1786
561	2013	0	16.01	8.56	4	0	0	3.45	20.63	9.14	3.84	0	0	7.65	39	1.09861	0.577917	21.0919	0.104925	0.34654	3.7e-05	58.99	2.1786	0	0.0549871	0.0940256	-0.0962863	3.25231	1.96745	-0.433049	0.709596	0.80169	0.206618	2.82373
561	2014	0	20.63	9.14	3.84	0	0	7.65	19.21	11.78	3.63	0	0	3.8	39	0	0.597161	21.2059	0.0868903	0.404496	2.86e-05	60.48	2.82373	0	0.224758	0.384307	-0.421536	6.57338	7.19789	-1.53727	2.9003	3.27671	-5.26426	3.83219
561	2015	0	19.21	11.78	3.63	0	0	3.8	16.68	10.9	3.43	0	0	2.35	39	1.09861	0.612269	21.3789	0.0662266	0.467862	2.53e-05	61.09	3.83219	0	0.0549912	0.0940256	-0.108511	2.11357	0.821602	-0.301384	0.709596	0.80169	0.0820693	3.24397
561	2016	0	16.68	10.9	3.43	0	0	2.35	15.69	9.88	3.2	0	0	2.61	39	1.79176	0.61805	21.4135	0.0870481	0.434227	2.53e-05	61.78	3.24397	0	-0.052123	-0.0891214	0.104801	-2.85669	-1.07557	0.218205	-0.672585	-0.759876	-0.566864	1.92724
561	2017	0	15.69	9.88	3.2	0	0	2.61	13.73	11.5	2.97	0	0	-0.74	39	1.94591	0.599635	21.6008	0.124655	0.481587	0.0012262	59.59	1.92724	0	-0.0753542	-0.129852	0.143647	-4.64879	-2.0684	0.204898	-0.979971	-1.10716	-0.698158
565	2010	1	20.89	11.89	4	0	0	5	47.99	-1.9	15	11	23	0.89	26	0.693147	0.0050902	20.9029	0.136953	0.336017	0	44.59	1.63459	1	0.117668	-0.560159	0.230108	3.24279	1.674	-0.926473	1.51812	1.71515	-0.738003	1.14817
565	2011	0	47.99	-1.9	15	11	23	0.89	8.93	7.33	4	0	0	-2.4	26	0	0.429797	20.6705	0.166029	0.366315	0	46.08	1.14816	1	0.2248	-1.07016	-0.178112	-33.2208	23.2552	-17.7691	-13.0988	-30.176	4.56794	1.36416
565	2012	1	8.93	7.33	4	0	0	-2.4	19.69	14.17	4	0	0	1.52	26	0	0.421052	20.734	0.19527	0.447138	0	46.39	1.36416	1	0.2248	-1.07016	-0.165392	23.5906	9.83047	-1.76998	2.9003	3.27671	9.35313	1.41233
565	2013	1	19.69	14.17	4	0	0	1.52	18.03	14.53	1.54	0	0	1.96	26	0.693147	0.408638	20.6562	0.208772	0.377002	0	44.83	1.41233	1	0.117668	-0.560159	-0.0771208	4.15638	-0.0618058	-0.926473	1.51812	1.71515	1.91139	2.46578
565	2014	1	18.03	14.53	1.54	0	0	1.96	23.97	21.88	1.88	0	0	0.21	26	0.693147	0.43725	20.6208	0.214672	0.318156	0	46.19	2.46579	1	0.117668	-0.560159	-0.0989041	5.42016	-0.33588	0.946372	1.51812	1.71515	1.57641	6.2491
565	2015	1	23.97	21.88	1.88	0	0	0.21	20.16	17.92	1.87	0	0	0.37	26	0.693147	0.425787	20.7559	0.182228	0.269023	0	43.29	6.2491	0	0.117668	0.20116	-0.0901769	0.897931	-5.93157	0.687524	1.51812	1.71515	2.90871	4.1659
565	2016	1	20.16	17.92	1.87	0	0	0.37	15.37	12.39	1.47	0	0	1.51	26	0.693147	0.446047	20.9669	0.155469	0.256766	0	44.06	4.1659	0	0.117668	0.20116	-0.105601	3.79856	-2.91675	0.695137	1.51812	1.71515	2.7869	2.00103
565	2017	1	15.37	12.39	1.47	0	0	1.51	15.55	12.31	0.95	0	0	2.29	26	0.693147	0.405957	21.1029	0.137296	0.323932	0	44.3	2.00103	0	0.117668	0.20116	-0.0750801	7.44527	1.29334	0.999665	1.51812	1.71515	1.919
566	2010	0	17.92	11.3	0.13	0	0	6.49	21.1	17.15	0.07	0	0	3.88	27	1.38629	0.483775	20.4071	0.0109029	0.431694	0.0086755	44.32	6.90081	0	0.0099451	0.0180127	-0.012028	0.492844	0.190119	0.180865	0.135939	0.153582	-0.16766	2.70755
566	2011	1	21.1	17.15	0.07	0	0	3.88	19.1	15.05	0.32	0	0	3.73	27	2.3979	0.645792	21.3006	0.0077328	0.316305	0.0050883	51.36	2.70755	0	-0.141014	-0.249278	0.319306	-3.82036	2.88801	-2.55959	-1.88126	-2.12542	-0.142105	1.96411
566	2012	1	19.1	15.05	0.32	0	0	3.73	22.74	15.13	0.44	0	0	7.17	27	1.09861	0.566085	21.5571	0.0075106	0.474729	0.0035093	50.7	1.96411	0	0.0537514	0.0940256	-0.0920757	2.15272	-0.342041	0.876493	0.709596	0.80169	0.106979	1.71965
566	2013	1	22.74	15.13	0.44	0	0	7.17	22.34	15.76	0.46	0	0	6.12	27	0.693147	0.516358	21.7857	0.0055406	0.58422	0.0019612	50.42	1.71965	0	0.116175	0.20116	-0.159131	1.83435	-0.792672	1.78382	1.51812	1.71515	-2.39006	2.20521
566	2014	1	22.34	15.76	0.46	0	0	6.12	22.02	15.51	0.29	0	0	6.22	27	2.07944	0.476461	21.6064	0.0061875	0.509173	0.0018659	44.09	2.20521	0	-0.0954291	-0.165134	0.105697	-1.75583	1.04445	-1.45186	-1.24624	-1.40798	1.30581	4.61452
566	2015	1	22.02	15.51	0.29	0	0	6.22	23.94	17.12	0.24	0	0	6.58	27	2.07944	0.481491	21.8268	0.0048184	0.450468	0.0018656	48.13	4.61452	0	-0.0954293	-0.165134	0.108841	-1.95582	0.888204	-1.55811	-1.24624	-1.40798	1.3683	1.91239
566	2016	1	23.94	17.12	0.24	0	0	6.58	25.34	16.45	0.28	0	0	8.61	27	1.94591	0.496088	22.7131	0.0018658	0.333385	0.0018158	51.63	1.91239	0	-0.0750645	-0.129852	0.0927598	-0.594372	1.48966	-1.24978	-0.979971	-1.10716	1.25287
568	2010	1	61.37	19.32	10	15	9	8.05	65.79	25.42	7.5	13	11	8.87	15	3.7612	0.590181	22.6201	0.0879988	0.152992	1.12e-05	59.82	7.43098	0	-0.3565	-0.609498	0.652443	83.5512	12.067	16.6475	30.0012	15.5639	9.27163	4.28028
568	2011	1	65.79	25.42	7.5	13	11	8.87	77.58	25.81	7.5	15	20	9.27	15	3.8712	0.638298	22.8619	0.0910834	0.136533	1.12e-05	60.45	4.28028	0	-0.3735	-0.638563	0.79984	98.2174	27.3845	11.3996	26.5984	21.1395	11.6955	3.23695
568	2012	1	77.58	25.81	7.5	15	20	9.27	90.83	28.18	9	18	18	17.65	15	3.7612	0.784045	23.1176	0.0693791	0.0941325	0.0008282	60.91	3.23695	0	-0.354615	-0.609498	1.09963	120.943	27.0376	10.8807	30.0012	40.9379	12.0858	2.0959
568	2013	1	90.83	28.18	9	18	18	17.65	68.33	25.3	9	18	9	7.03	15	3.43399	0.689381	23.158	0.0736713	0.0729462	0.0016178	60.58	2.0959	0	-0.302749	-0.523039	0.756261	130.016	27.8938	12.3065	31.6841	31.1718	26.9598	2.21419
568	2014	1	68.33	25.3	9	18	9	7.03	69.48	26.14	8.5	18	9	7.84	15	3.2581	0.655741	23.0895	0.0719374	0.0703669	0.0015571	59.12	2.21419	0	-0.275958	-0.476565	0.62839	77.8818	20.2208	11.213	28.8688	12.1693	5.40976	2.93931
568	2015	1	69.48	26.14	8.5	18	9	7.84	70.34	26.2	9	18	9	8.14	15	3.73767	0.69562	23.1317	0.0677409	0.0632918	0.0011679	63.2	2.93931	0	-0.350222	-0.60328	0.886526	101.216	27.5153	13.0529	36.5448	15.4051	8.69758	3.44335
568	2016	1	70.34	26.2	9	18	9	8.14	37.09	25.11	3	0	0	8.98	15	3.61092	0.736255	23.2139	0.0702562	0.0596698	0.0004499	63.73	3.44335	0	-0.332328	-0.569789	0.924937	97.4513	26.1172	13.4065	34.516	14.5499	8.86167	4.95135
568	2017	1	37.09	25.11	3	0	0	8.98	37.87	24.87	3	0	0	10	15	3.80666	0.769399	23.5124	0.048696	0.0660125	0.0004499	59.61	4.95135	0	-0.362494	-0.62151	1.08686	28.0865	25.924	0.510263	-4.69043	-5.29918	11.6419
570	2010	0	16.06	11.3	3	0	0	1.76	14.39	9.62	2.47	0	0	2.3	34	1.09861	0.0197127	21.9137	0.112841	0.37974		32.61	1.46955	0		0.0940256	0.102353	3.23451	0.992412	-0.0771956	0.709596	0.80169	0.808011	0.870959
570	2011	1	14.39	9.62	2.47	0	0	2.3	16.08	10.38	2.71	0	0	2.99	34	0	0.0015508	21.7174	0.139213	0.373995	0	31.1	0.870959	0	0.2248	0.384307	0.444758	15.6492	6.49974	0.455349	2.9003	3.27671	2.51714	0.897638
570	2012	1	16.08	10.38	2.71	0	0	2.99	17.74	10.48	3.11	0	0	4.15	34	0	0.0086374	21.8158	0.172672	0.39864	0	32.16	0.897638	0	0.2248	0.384307	0.434451	13.1912	5.39435	0.106277	2.9003	3.27671	1.51356	1.08116
570	2013	1	17.74	10.48	3.11	0	0	4.15	17.91	10.53	3.31	0	0	4.07	34	0	0.421631	21.7862	0.171505	0.393889	0	33.8	1.08116	0	0.2248	0.384307	-0.166233	10.7768	5.2489	-0.475509	2.9003	3.27671	-0.173625	1.35694
570	2014	1	17.91	10.53	3.31	0	0	4.07	17.23	11.23	2.53	0	0	3.47	34	0	0.420757	21.8313	0.150145	0.371296	0	34.85	1.35694	0	0.2248	0.384307	-0.164963	10.5295	5.17618	-0.766403	2.9003	3.27671	-0.057268	1.66283
570	2015	1	17.23	11.23	2.53	0	0	3.47	15.26	10.72	1.89	0	0	2.65	34	0	0.438964	21.8618	0.142641	0.367424	0	34.5	1.66283	0	0.2248	0.384307	-0.191445	11.5186	4.15805	0.368081	2.9003	3.27671	0.815412	1.27885
570	2016	1	15.26	10.72	1.89	0	0	2.65	12.46	10.35	1.47	0	0	0.64	34	1.09861	0.50592	22.0063	0.124748	0.363992	0	37.57	1.27884	0	0.0550002	0.0940256	-0.070666	3.5192	1.19881	0.317802	0.709596	0.80169	0.491301	0.766765
570	2017	1	12.46	10.35	1.47	0	0	0.64	16.08	11.01	1.36	0	0	3.71	34	0	0.418621	21.9792	0.129059	0.37644	0	33.09	0.766765	0	0.2248	0.384307	-0.161856	18.4564	5.43798	1.90982	2.9003	3.27671	4.93155
572	2010	0	15.73	12.15	0.36	0	0	3.22	12.85	9.97	0.26	0	0	2.62	36	1.94591	0.557836	22.5162	6.1e-05	0.0580695	0	71.57	0.82812	0	-0.0759568	-0.129852	0.123105	-4.62913	-0.95282	-1.1908	-0.979971	-1.10716	-0.398377	0.435644
572	2011	0	12.85	9.97	0.26	0	0	2.62	0.62	1.65	0.31	0	0	-1.34	36	1.38629	0.673242	22.5825	4.18e-05	0.0617683	0	66.9	0.435644	0	0.0105365	0.0180127	-0.0249443	0.838476	0.280787	0.172002	0.135939	0.153582	0.096165	0.417703
572	2012	0	0.62	1.65	0.31	0	0	-1.34	15.1	10.54	0.31	0	0	4.25	36	0.693147	0.621973	22.5924	3.5e-05	0.0654184	0	62.06	0.417703	0	0.117668	0.20116	-0.239537	18.6747	9.46991	1.88279	1.51812	1.71515	4.08876	0.500401
572	2013	0	15.1	10.54	0.31	0	0	4.25	16.05	9.39	0.36	0	0	6.3	36	2.30259	0.649878	22.5977	2.85e-05	0.0683118	0	63.46	0.500401	1	-0.131084	0.624024	0.290514	-8.52312	-3.00982	-2.09746	-1.6912	-1.9107	0.186055	0.59605
572	2014	0	16.05	9.39	0.36	0	0	6.3	18.98	11.6	0.37	0	0	7.01	36	1.60944	0.604184	22.5969	2.22e-05	0.0690371	0	60.93	0.59605	1	-0.0239522	0.114024	0.0460025	-1.41016	-0.728184	-0.375507	-0.309024	-0.34913	0.351689	0.66417
572	2015	1	18.98	11.6	0.37	0	0	7.01	20.05	8.88	1.17	0	0	10	36	1.09861	0.540494	22.5916	1.59e-05	0.060642	0	53.64	0.66417	1	0.0550002	-0.261828	-0.0829692	2.19542	0.885655	0.8587	0.709596	0.80169	-1.06022	0.530471
576	2010	0	0.92	0.47	0.46	0	0	-0.01	-3.58	-11.27	4	0	0	3.69	22	0	0.0726215	20.3429	0.400962	0.487842	0.0002043	26.98	3.95579	1	0.224503	-1.07016	0.341388	35.2409	19.8081	3.37883	2.9003	3.27671	5.87695	2.89194
576	2011	0	-3.58	-11.27	4	0	0	3.69	13.16	8.95	4	0	0	0.21	22	0	0.0303739	20.6592	0.261937	0.789661	0.0001542	25.43	2.89194	0	0.224576	0.384307	0.402836	41.786	36.8835	-1.76998	2.9003	3.27671	0.495429	2.47633
576	2012	0	13.16	8.95	4	0	0	0.21	13.76	8.74	4	0	0	1.02	22	0		20.5495	0.0562913	0.711052	0.0001542	23.95	2.47633	1	0.224576	-1.07016		17.4382	7.47424	-1.76998	2.9003	3.27671	5.55697	3.04932
576	2013	0	13.76	8.74	4	0	0	1.02	4.25	6.46	2.79	0	0	-5	22	0	0.0939741	20.9662	0.0367922	0.155155	0.0001542	50.25	3.04932	0	0.224576	0.384307	0.310332	16.5656	7.77968	-1.76998	2.9003	3.27671	4.37885	3.91857
576	2014	0	4.25	6.46	2.79	0	0	-5	18.75	11.79	2.18	0	0	4.78	22	0	0.0779326	20.9541	0.036299	0.131916	0.0001538	57.15	3.91857	0	0.224576	0.384307	0.333664	30.3975	11.0959	-0.0100803	2.9003	3.27671	13.1347	4.71548
576	2015	0	18.75	11.79	2.18	0	0	4.78	16.07	9.4	1.67	0	0	5	22	0	0.092285	21.4135	0.0154956	0.328382	8.67e-05	57.63	4.71548	0	0.224674	0.384307	0.312789	9.30777	3.34355	0.877144	2.9003	3.27671	-1.08994	4.67998
576	2016	0	16.07	9.4	1.67	0	0	5	5.66	-1.95	2.61	0	0	5	22	0	0.504399	21.2704	0.0177233	0.100407	4.99e-05	57.61	4.67998	0	0.224727	0.384307	-0.286618	13.2057	6.81973	1.61892	2.9003	3.27671	-1.40992	6.77446
576	2017	0	5.66	-1.95	2.61	0	0	5	17.32	14.3	3.1	0	0	-0.08	22	0	0.590934	20.9199	0.0240036	0.0711941	4.99e-05	61.09	6.77446	0	0.224727	0.384307	-0.412479	28.3467	23.3279	0.251724	2.9003	3.27671	-1.40992
581	2010	1	24.12	18.21	3	0	0	2.91	59.95	20.28	9	16	11	3.67	36	3.3673	0.578242	22.2794	0.113619	0.312612	4.5e-05	36.29	2.93109	0	-0.295558	-0.505418	0.518191	-1.96914	7.88312	0.414951	-3.81431	-4.30934	-2.14357	2.3549
581	2011	1	59.95	20.28	9	16	11	3.67	60.97	19.93	7.5	17	13	3.54	36	3.33221	0.61431	22.4337	0.124689	0.274674	4.16e-05	37.13	2.3549	0	-0.290142	-0.496146	0.576412	65.3463	11.6254	11.6738	26.2995	16.4248	-0.677162	1.89043
581	2012	1	60.97	19.93	7.5	17	13	3.54	66.09	21.68	8.5	18	15	2.91	36	3.43399	0.602131	22.86	0.0783594	0.120181	1.2e-05	46.83	1.89043	0	-0.305928	-0.523039	0.583547	70.9076	11.5627	9.33726	29.7046	21.2742	-0.971205	2.34416
581	2013	1	66.09	21.68	8.5	18	15	2.91	28.5	22.94	3	0	0	2.56	36	3.33221	0.593923	23.0159	0.064702	0.169023	1.2e-05	43.19	2.34416	0	-0.290198	-0.496146	0.53813	76.8756	14.2543	10.7349	30.055	23.9358	-2.10424	1.86629
581	2014	1	28.5	22.94	3	0	0	2.56	29.01	23.54	3	0	0	2.47	36	3.3673	0.473511	23.1013	0.0503615	0.144344	1.08e-05	44.25	1.86629	0	-0.295623	-0.505418	0.31786	6.40905	16.9308	0.414951	-3.81431	-4.30934	-2.81306	1.53794
581	2015	1	29.01	23.54	3	0	0	2.47	28.13	23.32	3	0	0	1.81	36	2.3979	0.54838	23.1618	0.123703	0.14081	6.86e-05	46.69	1.53794	0	-0.14575	-0.249278	0.227406	3.64216	8.91652	0.204659	-1.88126	-2.12542	-1.47234	1.27803
581	2016	1	28.13	23.32	3	0	0	1.81	29.46	24.06	3	0	0	2.4	36	2.3979	0.604283	23.2253	0.117816	0.128557	6.86e-05	46.48	1.27803	0	-0.14575	-0.249278	0.280145	2.81195	8.70897	0.204659	-1.88126	-2.12542	-2.095	1.13057
581	2017	1	29.46	24.06	3	0	0	2.4	29.07	23.91	3	0	0	2.16	36	2.99573	0.517769	23.4848	0.0990429	0.149727	6.86e-05	42.96	1.13057	0	-0.23811	-0.407241	0.324329	6.64372	15.3682	0.334348	-3.07339	-3.47226	-2.51323
584	2010	0	17.06	12.96	1.59	0	0	2.51	15.88	11.22	1.21	0	0	3.45	35	1.09861	0.393633	21.3831	0.0005158	0.296494	2.83e-05	43.9	1.03332	0	0.0549902	0.0940256	-0.030708	2.87866	0.401694	0.424558	0.709596	0.80169	0.541121	0.57767
584	2011	1	15.88	11.22	1.21	0	0	3.45	15.09	8.49	1.6	0	0	5	35	0	0.394941	21.5564	0.0075165	0.381913	2.83e-05	43.81	0.57767	0	0.224759	0.384307	-0.127415	13.4821	4.1726	2.28798	2.9003	3.27671	0.844501	0.748842
584	2012	0	15.09	8.49	1.6	0	0	5	30.35	24.4	1.7	0	0	4.25	35	0	0.442378	21.5173	0.007555	0.341459	2.83e-05	47.09	0.748842	0	0.224759	0.384307	-0.19641	14.6311	8.14329	1.72073	2.9003	3.27671	-1.40992	1.12253
584	2013	1	30.35	24.4	1.7	0	0	4.25	19.01	12.56	1.45	0	0	5	35	0	0.340927	21.4981	0.0074442	0.227397	2.83e-05	41.26	1.12253	0	0.224759	0.384307	-0.0488529	-7.56404	-14.9973	1.57529	2.9003	3.27671	-0.319072
584	2015	0	14.55	8.31	1.24	0	0	5	-1.31	-2.02	0.98	0	0	-0.27	35	0	0.34809	21.3249	0.0003171	0.0942076	0.0001088	39.52	2.60154	0	0.224642	0.384307	-0.0592706	15.4165	8.40509	2.24434	2.9003	3.27671	-1.40992
584	2017	1	17.83	11.85	1.66	0	0	4.32	19.82	12.81	2.01	0	0	5	35	1.60944	0.382288	21.5825	0.0007439	0.410947	0.0001086	41.03	2.96958	0	-0.0239354	-0.0409474	0.011615	-1.13431	-0.346953	-0.174044	-0.309024	-0.34913	0.0448448
585	2010	0	2.93	6.69	1.24	0	0	-5	-1.44	0.84	0.69	0	0	-2.97	38	0	0.3498	20.1976	0.0009552	0.417131	0	54.43	4.15051	0	0.2248	0.384307	-0.0617588	32.3174	10.7613	2.24434	2.9003	3.27671	13.1347	4.1736
585	2011	0	-1.44	0.84	0.69	0	0	-2.97	10.73	7.48	0.7	0	0	2.55	38	0	0.347128	19.9907	0.0009603	0.410258	0	54.23	4.1736	1	0.2248	-1.07016	-0.0578716	38.6734	19.27	3.0443	2.9003	3.27671	10.1822	3.76777
585	2012	0	10.73	7.48	0.7	0	0	2.55	12.65	7.65	0.71	0	0	4.29	38	0	0.347457	19.9384	0.0007111	0.361536	0	54.21	3.76777	1	0.2248	-1.07016	-0.0583499	20.9726	9.6123	3.02975	2.9003	3.27671	2.15352	4.40119
585	2013	0	12.65	7.65	0.71	0	0	4.29	13.48	7.71	0.77	0	0	5	38	0	0.344754	19.9135	0.0005445	0.334571	0	55.48	4.40119	0	0.2248	0.384307	-0.0544187	18.18	9.36504	3.01521	2.9003	3.27671	-0.37725	7.41203
585	2014	0	13.48	7.71	0.77	0	0	5	5.49	-0.19	0.68	0	0	5	38	0	0.344745	19.9339	0.0001787	0.348391	0	55.98	7.41203	0	0.2248	0.384307	-0.054406	16.9728	9.27778	2.92794	2.9003	3.27671	-1.40992
586	2010	0	16.56	13.7	0.03	0	0	2.83	20.77	8.93	0.03	0	0	11.81	39	0	0.145802	19.2812	0.0821046	0.441639	0	36.83	2.57084	0	0.2248	0.384307	0.234949	12.4931	0.565522	4.00425	2.9003	3.27671	1.74627	2.25991
586	2011	0	20.77	8.93	0.03	0	0	11.81	12.31	7.04	0.02	0	0	5.25	39	0.693147	0.315525	19.2061	0.0905107	0.373257	0	32.86	2.25991	0	0.117668	0.20116	-0.0062321	3.33415	3.92751	2.09596	1.51812	1.71515	-5.92258	1.85343
586	2012	0	12.31	7.04	0.02	0	0	5.25	13.72	8.89	0.22	0	0	4.61	39	0	0.324723	19.1972	0.0721262	0.354472	0	33.92	1.85343	1	0.2248	-1.07016	-0.0252845	18.6745	10.2523	4.01879	2.9003	3.27671	-1.77354	2.48273
586	2013	0	13.72	8.89	0.22	0	0	4.61	16.51	7.89	0.16	0	0	8.46	39	0	0.375395	19.2766	0.0550178	0.329113	0	39.42	2.48273	1	0.2248	-1.07016	-0.0989854	16.6237	7.5615	3.7279	2.9003	3.27671	-0.84268
586	2016	0	21.98	6.98	0	0	0	15	21.77	6.77	0	0	0	15	39	0.693147	0.409385	19.3005	0.0435734	0.329369	0	47.2	7.75485	0	0.117668	0.20116	-0.0776896	2.41296	5.41208	2.1188	1.51812	1.71515	-8.35119	6.41695
586	2017	0	21.77	6.77	0	0	0	15	15.63	5.97	0.07	0	0	9.59	39	0	0.477343	19.3443	0.0384243	0.375301	0	54.11	6.41695	0	0.2248	0.384307	-0.247265	4.91528	10.645	4.04788	2.9003	3.27671	-15.9546
587	2011	0	17.66	14.12	0.51	0	0	3.03	22.05	12.31	0.6	0	0	9.14	41	0	0.0296878	20.5224	0.0006191	0.0531355	0	53.18	3.54977	0	0.2248	0.384307	0.403834	10.8931	-0.0453536	3.3061	2.9003	3.27671	1.45538	3.93164
587	2012	0	22.05	12.31	0.6	0	0	9.14	23.81	14.68	0.94	0	0	8.19	41	1.09861	0.054204	20.5346	0.0007722	0.0805163	0	52.31	3.93164	0	0.0550002	0.0940256	0.090079	1.10295	0.632999	0.776854	0.709596	0.80169	-1.81819	3.15569
587	2013	1	23.81	14.68	0.94	0	0	8.19	19.17	11.25	1.22	0	0	6.7	41	0.693147	0.194027	20.858	0.0004848	0.0838333	0	47.22	3.15568	0	0.117668	0.20116	0.0862661	1.01974	-0.450079	1.40316	1.51812	1.71515	-3.16661	2.15419
587	2014	0	19.17	11.25	1.22	0	0	6.7	20.23	9.89	1.76	0	0	8.58	41	1.38629	0.177104	21.3572	0.0002137	0.470743	0	44.32	2.15419	0	0.0105365	0.0180127	0.0088783	0.40763	0.193527	0.106557	0.135939	0.153582	-0.181976	1.46232
587	2015	0	20.23	9.89	1.76	0	0	8.58	28.55	17.76	3	0	0	7.79	41	1.79176	0.388327	22.7943	7.54e-05	0.120718	0	67.55	1.46232	0	-0.0521315	-0.0891214	0.0273167	-1.65929	-1.41623	-0.345074	-0.672585	-0.759876	1.53447	0.516799
587	2016	1	28.55	17.76	3	0	0	7.79	20.57	12.32	1.75	0	0	6.5	41	1.79176	0.39749	22.9436	3.9e-05	0.239882	0	67.04	0.516799	1	-0.0521315	0.248172	0.0304073	1.14699	1.23826	0.0731692	-0.672585	-0.759876	1.26801	0.45876
589	2010	1	20.75	12.23	0.13	0	0	8.39	21.62	11.54	0.08	0	0	10	29	1.60944	0.338303	22.2935	0.233633	0.731988	7.28e-05	35.02	0.553369	0	-0.0239409	-0.0409474	0.0047986	-0.681789	-0.288064	-0.411151	-0.309024	-0.34913	0.67558	0.341517
589	2011	1	21.62	11.54	0.08	0	0	10	20.82	12.55	0.23	0	0	8.04	29	1.09861	0.344517	22.5937	0.174691	0.716542	7.39e-05	36.11	0.341517	0	0.0549739	0.0940256	-0.0132299	1.25596	0.907007	0.961898	0.709596	0.80169	-2.12423	0.356995
589	2012	1	20.82	12.55	0.23	0	0	8.04	22.01	12.56	0.24	0	0	9.21	29	1.60944	0.36645	22.5267	0.257046	0.68754	7.39e-05	38.18	0.356995	0	-0.0239407	-0.0409474	0.0091605	-0.670941	-0.238473	-0.395653	-0.309024	-0.34913	0.62134	0.349172
589	2013	1	22.01	12.56	0.24	0	0	9.21	16.82	11.38	0.23	0	0	5.21	29	1.60944	0.342559	22.7067	0.207197	0.718177	7.39e-05	35.78	0.349172	0	-0.0239407	-0.0409474	0.0054581	-0.486525	-0.236923	-0.394104	-0.309024	-0.34913	0.802656	0.552567
589	2014	1	16.82	11.38	0.23	0	0	5.21	8.13	2.41	0.22	0	0	5.5	29	0	0.414019	22.948	0.281216	0.634368	7.39e-05	59.19	0.552567	0	0.224693	0.384307	-0.155162	12.1149	3.93988	3.71335	2.9003	3.27671	-1.71536	0.517236
589	2015	0	8.13	2.41	0.22	0	0	5.5	4.15	6.57	0.15	0	0	-2.57	29	0.693147	0.230862	23.0973	0.278913	0.715203	4.84e-05	28.72	0.517236	0	0.117631	0.20116	0.0582235	12.9572	8.89131	1.95131	1.51812	1.71515	-1.11866	0.457161
589	2016	0	4.15	6.57	0.15	0	0	-2.57	2.84	-4.21	0.45	0	0	6.6	29	0	0.243241	23.0377	0.34001	0.678561	4.84e-05	28.72	0.457161	0	0.22473	0.384307	0.0932274	30.543	10.9359	3.82971	2.9003	3.27671	9.60039	0.384406
589	2017	0	2.84	-4.21	0.45	0	0	6.6	15.94	8.28	0.5	0	0	7.16	29	0	0.271203	22.9562	0.368844	0.669205	4.66e-05	29.21	0.384406	0	0.224732	0.384307	0.0525582	32.4483	26.615	3.39337	2.9003	3.27671	-3.73707
590	2010	0	21.8	14.71	1.35	0	0	5.74	21.12	14.06	0.55	0	0	6.51	27	1.79176	0.555152	19.7949	0.0043729	0.357173	0	51.73	7.17495	0	-0.0521315	-0.0891214	0.0835858	-1.12974	0.209521	-0.483365	-0.672585	-0.759876	0.57656	4.01882
590	2011	0	21.12	14.06	0.55	0	0	6.51	32.62	22.86	0.8	0	0	8.96	27	1.94591	0.330757	19.8938	0.0930623	0.370756	0	48.37	4.01882	0	-0.0759568	-0.129852	0.0115086	-1.98024	-0.014162	-1.09743	-0.979971	-1.10716	1.21847	4.00307
590	2012	1	32.62	22.86	0.8	0	0	8.96	0.14	-3.09	3	0	0	0.23	27	1.38629	0.270419	20.1156	0.0767634	0.102716	0	46.56	4.00307	0	0.0105365	0.0180127	0.0025169	-0.509282	-0.597948	0.135189	0.135939	0.153582	-0.336045	7.6785
590	2013	0	0.14	-3.09	3	0	0	0.23	0.61	-2.29	2.09	0	0	0.81	27	1.38629	0.516327	20.0228	0.0987734	0.123074	0	49.18	7.6785	0	0.0105365	0.0180127	-0.0142471	1.70494	1.17111	-0.0147886	0.135939	0.153582	0.259096	8.24968
590	2014	0	0.61	-2.29	2.09	0	0	0.81	23.94	11.65	2.29	0	0	10	27	0	0.527135	19.5633	0.15242	0.465234	0	49.65	8.24968		0.2248		-0.319686	35.6918	23.8224	1.00805	2.9003	3.27671	4.68429
590	2016	0	22.23	12.48	1.1	0	0	8.65	20.16	9.01	1.15	0	0	10	27	0.693147	0.574698	19.8002	0.109497	0.556818	0	50.16	9.70941	0	0.117668	0.20116	-0.203545	2.22263	1.22482	1.28135	1.51812	1.71515	-3.51682	5.30262
590	2017	0	20.16	9.01	1.15	0	0	10	-1.18	0.56	0.89	0	0	-2.63	27	0	0.536184	20.3274	0.0426078	0.143791	0	57.04	5.30263	0	0.2248	0.384307	-0.332847	7.25697	7.38697	2.37524	2.9003	3.27671	-8.68225
595	2010	0	1.08	-1.21	2.29	0	0	0	8.01	5.88	2.09	0	0	0.04	34	0	0.389942	20.4363	0.173053	0.712866	9.8e-05	41.25	2.61146	0	0.224658	0.384307	-0.120144	35.0082	22.2516	0.717153	2.9003	3.27671	5.86241	1.81542
595	2011	0	8.01	5.88	2.09	0	0	0.04	8.08	4.59	3.49	0	0	0	34	0	0.382473	20.5953	0.166044	0.75361	0.000104	41.63	1.81542	0	0.224649	0.384307	-0.10928	24.9287	11.9395	1.00805	2.9003	3.27671	5.80423	1.72541
595	2012	0	8.08	4.59	3.49	0	0	0	0.95	-3.05	4	0	0	0	34	0	0.370935	20.5548	0.21485	0.733866	0.000104	41.34	1.72541	0	0.224649	0.384307	-0.0924987	24.8269	13.8157	-1.02821	2.9003	3.27671	5.86241	1.40536
595	2013	0	0.95	-3.05	4	0	0	0	10.53	5.88	4	0	0	0.65	34	0	0.328668	20.7788	0.158603	0.737966	0.000104	44.23	1.40536	0	0.224649	0.384307	-0.0310218	35.1973	24.9278	-1.76998	2.9003	3.27671	5.86241	2.20929
595	2014	0	10.53	5.88	4	0	0	0.65	1.4	-2.6	4	0	0	0	34	0	0.214223	20.7272	0.216728	0.693665	0.000104	34.73	2.20929	0	0.224649	0.384307	0.135433	21.2635	11.9395	-1.76998	2.9003	3.27671	4.91701	4.4685
595	2015	0	1.4	-2.6	4	0	0	0	3.39	-0.61	4	0	0	0	34	0	0.233984	20.9434	0.164223	0.378893	0.000104	57.24	4.4685	0	0.224649	0.384307	0.106692	34.5428	24.2733	-1.76998	2.9003	3.27671	5.86241	7.48409
595	2016	0	3.39	-0.61	4	0	0	0	14.93	6.77	4	0	0	4.16	34	0	0.314935	20.9376	0.263981	0.430391	0.0001981	57.95	7.48409	0	0.224512	0.384307	-0.0110484	31.6484	21.3789	-1.76998	2.9003	3.27671	5.86241	2.73818
595	2017	0	14.93	6.77	4	0	0	4.16	-0.26	-1.28	4	0	0	-2.98	34	0	0.317405	21.2532	0.277264	0.576814	0.0097329	55.14	2.73818	0	0.210644	0.384307	-0.0146414	14.8638	10.645	-1.76998	2.9003	3.27671	-0.188169
596	2010	1	30	18.44	3	0	0	8.56	34.06	21.06	3	0	0	10	15	3.21888		21.2625	0.0723918	0.453178	0	72.81	9.6749		-0.272705			8.55837	7.67727	0.382754	-3.51835	-3.97497	7.99167	4.79836
596	2011	1	34.06	21.06	3	0	0	10	78.25	25.26	9	20	15	8.99	15	3.3673		22.1212	0.0375953	0.362274	0	68.52	4.79836	0	-0.295644	-0.505418		17.0444	13.3347	0.414951	-3.81431	-4.30934	11.4184	3.13506
596	2012	1	78.25	25.26	9	20	15	8.99	71.39	24.32	8.5	18	11	9.57	15	3.29584		22.3331	0.11256	0.362983	3.13e-06	67.15	3.13506	0	-0.284594	-0.486537		97.7778	20.5703	11.4477	33.1556	23.4722	9.13204	1.86245
596	2013	1	71.39	24.32	8.5	18	11	9.57	32.54	20.67	3	0	0	8.87	15	2.48491	0.791582	22.4052	0.196629	0.332052	3.13e-06	64.75	1.86245	0	-0.15926	-0.272268	0.498983	47.6481	10.5426	5.89096	16.4932	9.0134	5.70799	2.69018
596	2014	1	32.54	20.67	3	0	0	8.87	31.03	18.41	3	0	0	9.62	15	3.04452	0.836931	22.5347	0.249267	0.34482	3.13e-06	66.42	2.69018	0	-0.245752	-0.420133	0.842081	11.7514	10.4644	0.344932	-3.17068	-3.58218	7.69488	2.43525
596	2015	1	31.03	18.41	3	0	0	9.62	72.08	22.81	9	18	13	9.27	15	2.99573	0.815078	22.5793	0.229996	0.274168	3.13e-06	68.15	2.43525	0	-0.238211	-0.407241	0.782561	9.06351	6.66009	0.334348	-3.07339	-3.47226	8.61471	2.73567
596	2016	1	72.08	22.81	9	18	13	9.27	35.88	23.06	3	0	0	9.82	15	3.29584	0.822307	22.7311	0.184641	0.282016	3.13e-06	67.18	2.73567	0	-0.284594	-0.486537	0.948247	86.4166	16.0589	11.4477	29.4729	19.7895	9.64763	3.29734
596	2017	1	35.88	23.06	3	0	0	9.82	35.6	22.6	3	0	0	10	15	3.33221	0.848542	22.8994	0.147876	0.301067		67.37	3.29734	0		-0.496146	1.01624	20.1492	16.8455	0.407339	-3.74433	-4.23029	10.8709
597	2010	0	47.77	11.65	4.12	12	10	10	0.83	0.72	0.13	0	0	-0.02	27	0.693147	0.519448	22.3027	0.228177	0.585384	8.14e-06	55.63	1.20136	1	0.117662	-0.560159	-0.161483	-17.2215	1.85672	-1.01783	-7.61771	-5.89804	-4.5446	0.488019
597	2011	0	0.83	0.72	0.13	0	0	-0.02	17.02	6.88	0.14	0	0	10	27	1.79176	0.610343	22.2597	0.240935	0.658139	7.4e-06	58	0.488019	1	-0.052129	0.248172	0.102201	-8.20278	-4.50921	-0.894862	-0.672585	-0.759876	-1.36625	0.403253
597	2012	0	17.02	6.88	0.14	0	0	10	2.07	3.35	0.11	0	0	-1.39	27	0	0.535337	22.2351	0.221904	0.649572	7.4e-06	54.25	0.403253	1	0.224789	-1.07016	-0.331616	11.824	10.485	3.84425	2.9003	3.27671	-8.68225	0.340776
597	2013	0	2.07	3.35	0.11	0	0	-1.39	16.83	9.32	0.16	0	0	7.35	27	0	0.523733	22.4854	0.19124	0.762058	7.4e-06	54.42	0.340776	1	0.224789	-1.07016	-0.314738	33.5683	15.6192	3.88789	2.9003	3.27671	7.88412	0.641257
597	2014	0	16.83	9.32	0.16	0	0	7.35	1.42	0	0.08	0	0	1.34	27	0.693147	0.440271	22.6233	0.179022	0.642513	5.27e-05	57.53	0.641257	1	0.117628	-0.560159	-0.101204	6.33375	3.63059	1.99699	1.51812	1.71515	-2.5271	0.619468
597	2015	0	1.42	0	0.08	0	0	1.34	18.54	7.89	0.65	0	0	10	27	0	0.34452	22.6735	0.405009	0.704627	4.47e-05	50.71	0.619468	0	0.224735	0.384307	-0.0540794	34.5137	20.4917	3.93152	2.9003	3.27671	3.91343	0.52495
597	2016	0	18.54	7.89	0.65	0	0	10	14.13	9.54	0.92	0	0	3.67	27	1.09861	0.382317	22.6974	0.380182	0.715122	4.79e-05	46.03	0.52495	0	0.0549832	0.0940256	-0.0266812	2.352	2.20587	0.759061	0.709596	0.80169	-2.12423	0.568495
597	2017	0	14.13	9.54	0.92	0	0	3.67	14.14	10.81	0.93	0	0	2.4	27	1.09861	0.33832	22.7519	0.349995	0.713395	5.28e-05	39.77	0.568495	0	0.0549814	0.0940256	-0.0110249	3.92131	1.61871	0.66298	0.709596	0.80169	0.12833
611	2013	0	13.62	7.94	0.12	0	0	5.56	-0.01	-0.05	1.48	0	0	-1.44	17	0	0.18043	20.3799	0.0005051	0.193444	0	28.19	1.88372	1	0.2248	-1.07016	0.184584	16.7692	8.94325	3.87334	2.9003	3.27671	-2.22442	3.34922
611	2014	0	-0.01	-0.05	1.48	0	0	-1.44	-1.59	-3.09	1.5	0	0	0	17	0	0.134167	20.3509	0.0004688	0.22996	0	22.97	3.34922	1	0.2248	-1.07016	0.251872	36.5936	20.5644	1.89527	2.9003	3.27671	7.95684	9.96026
612	2010	0	41.34	11.63	7.71	12	15	-5	60.3	14.41	9.84	12	23	1.05	32	3.68888	0.429622	22.1872	0.42365	0.46893	2.44e-05	41.41	2.7109	0	-0.345293	-0.590388	0.27323	36.1764	-5.49401	11.0088	22.3574	28.4824	-20.1781	1.08016
612	2011	0	60.3	14.41	9.84	12	23	1.05	59	6.96	7.54	15	23	6.5	32	3.17805	0.382245	22.3562	0.34384	0.469096	2.44e-05	38.85	1.08016	0	-0.266353	-0.455415	0.129108	60.5851	0.553586	12.1632	17.2461	35.7595	-5.13737	0.857268
612	2012	0	59	6.96	7.54	15	23	6.5	12.63	10.03	1.5	0	0	1.1	32	2.94444	0.395441	22.4148	0.295852	0.498715	2.44e-05	39.32	0.857268	0	-0.230252	-0.393688	0.13127	50.4364	-10.6217	7.0877	19.3785	30.9127	3.6793	0.957561
612	2013	0	12.63	10.03	1.5	0	0	1.1	14.62	11.24	1.17	0	0	2.21	32	2.89037	0.400073	22.8865	0.405417	0.48238	2.44e-05	55.46	0.957561	0	-0.221896	-0.379403	0.133158	-17.9767	-5.82808	-1.84237	-2.86329	-3.2349	-4.2081	1.74384
612	2014	0	14.62	11.24	1.17	0	0	2.21	11.42	5.62	0.8	0	0	5	32	2.19722	0.383755	23.0568	0.309587	0.527122	0.0122379	48.38	1.74384	0	-0.10571	-0.196256	0.056759	-7.82083	-2.11598	-1.19812	-1.48111	-1.67333	-1.35228	1.07226
612	2015	0	11.42	5.62	0.8	0	0	5	5.86	0.44	0.92	0	0	4.5	32	1.60944	0.308318	23.0525	0.287964	0.518164	0.0103584	44.32	1.07226	0	-0.0223469	-0.0409474	0.0001518	-2.12767	-1.31243	-0.30732	-0.309024	-0.34913	0.150226	1.90775
612	2016	0	5.86	0.44	0.92	0	0	4.5	13.06	10.39	1	0	0	1.67	32	1.38629	0.346354	22.9119	0.304011	0.472076	0.0037762	49.02	1.90775	1	0.0102791	-0.0501591	-0.0026597	1.315	0.930465	0.127009	0.135939	0.153582	-0.0319981
619	2010	1	17.46	12.99	0.83	0	0	3.64	18.47	12.54	1.05	0	0	4.88	29	2.19722	0.435113	21.4933	0.319745	0.198101	0	43.92	1.09635	0	-0.1148	-0.196256	0.0949056	-5.7114	-0.816156	-1.45066	-1.48111	-1.67333	-0.290141	0.5143
619	2011	1	18.47	12.54	1.05	0	0	4.88	21.14	16.39	1.19	0	0	3.56	29	1.79176	0.450663	21.7425	0.229473	0.363174	0	45.2	0.5143	0	-0.0521315	-0.0891214	0.0483425	-2.25293	-0.522406	-0.584553	-0.672585	-0.759876	0.286488	0.801941
619	2012	1	21.14	16.39	1.19	0	0	3.56	22.87	15.35	4	0	0	3.52	29	2.56495	0.440397	21.9354	0.172089	0.442947	0	44.72	0.801941	0	-0.171635	-0.293418	0.147759	-4.45242	2.55542	-1.76908	-2.21437	-2.50177	-0.522623	0.634062
619	2013	1	22.87	15.35	4	0	0	3.52	22.77	15.66	2.11	0	0	5	29	1.38629	0.419826	21.9203	0.158601	0.399018	0	43.82	0.634062	0	0.0105365	0.0180127	-0.0076684	0.155394	-0.0859772	-0.0829604	0.135939	0.153582	0.0348103	0.941297
619	2014	1	22.77	15.66	2.11	0	0	5	22.49	15.34	2.15	0	0	5	29	0	0.441669	21.8792	0.147644	0.36089	0	45.82	0.941297	0	0.2248	0.384307	-0.195379	3.46082	-2.28523	0.978957	2.9003	3.27671	-1.40992	1.47146
619	2015	1	22.49	15.34	2.15	0	0	5	19.53	12.96	1.66	0	0	4.91	29	1.79176	0.480993	21.8552	0.129568	0.337588	0	47.86	1.47146	0	-0.0521315	-0.0891214	0.0585725	-0.897011	0.422015	-0.21353	-0.672585	-0.759876	0.326963	1.19957
619	2016	1	19.53	12.96	1.66	0	0	4.91	14.27	7.81	1.46	0	0	5	29	1.38629	0.412191	21.8325	0.117345	0.311066	0	43.55	1.19957	0	0.0105365	0.0180127	-0.007148	0.383088	0.0769536	0.0765617	0.135939	0.153582	-0.0599485	0.912139
619	2017	0	14.27	7.81	1.46	0	0	5	14.19	7.95	1.24	0	0	5	29	0.693147	0.371509	21.7447	0.108876	0.232725	0	41.02	0.912139	0	0.117668	0.20116	-0.0488539	8.28272	4.78018	1.00728	1.51812	1.71515	-0.738003
622	2013	0	9.92	6.81	3	0	0	0.11	2.63	-0.54	3	0	0	0.17	35	0	0.0064001	19.7075	0.0887282	0.368968		52.53	4.40712	1		-1.07016	0.437705	22.1507	10.5868	-0.315518	2.9003	3.27671	5.70242	7.85614
622	2014	0	2.63	-0.54	3	0	0	0.17	0.99	-1.12	3	0	0	-0.89	35	0	0.206442	19.6711	0.0873561	0.424407		49.92	7.85614	0		0.384307	0.146751	32.7538	21.2771	-0.315518	2.9003	3.27671	5.61515
622	2016	0	19.12	13.9	3	0	0	2.22	0.78	-0.27	2.85	0	0	-1.8	35	0	0.479674	19.8196	0.0243126	0.554302	0	49.77	8.33193	0	0.2248	0.384307	-0.250655	8.76962	0.274629	-0.315518	2.9003	3.27671	2.63349	5.04221
622	2017	0	0.78	-0.27	2.85	0	0	-1.8	12.49	8.4	1.94	0	0	2.15	35	0	0.481158	19.7709	0.0238587	0.454815	0	49.44	5.04221	0	0.2248	0.384307	-0.252814	35.4445	20.8844	-0.0973482	2.9003	3.27671	8.48045
623	2010	1	50.35	20.47	6.91	13	9	0.97	60.96	21.41	8.5	15	9	7.05	27	1.60944	0.359621	22.6667	0.0065347	0.049485	0.0002055	37.38	2.52035	0	-0.0239203	-0.0409474	0.0081023	3.90537	0.988903	0.639558	1.70561	1.04561	-0.474311	1.41714
623	2011	1	60.96	21.41	8.5	15	9	7.05	56.66	20.46	8.5	15	11	1.7	27	1.94591	0.413137	22.9335	0.0044984	0.0877513	0.000201	39.33	1.41714	0	-0.075858	-0.129852	0.0519938	17.5989	3.59795	2.80955	6.39169	3.31584	1.48385	1.41776
623	2012	1	56.66	20.46	8.5	15	11	1.7	60.52	21.19	8.5	18	9	3.83	27	0.693147	0.312415	22.9835	0.0040123	0.0829889	0.0002201	36.27	1.41776	0	0.117501	0.20116	-0.0038645	-23.9896	-4.8505	-4.35241	-9.90167	-6.65936	1.77435	1.33722
623	2013	1	60.52	21.19	8.5	18	9	3.83	25.31	20.7	3	0	0	1.61	27	0.693147	0.274801	23.0583	0.0034909	0.0665019	0.000215	34.62	1.33722	0	0.117505	0.20116	0.0247715	-26.9283	-5.40627	-4.35241	-12.1856	-5.13672	0.152741	2.30694
623	2014	1	25.31	20.7	3	0	0	1.61	63.7	22.75	9	18	13	0.95	27	1.60944	0.267438	23.1789	0.0022443	0.0309349	0.0006541	31.66	2.30694	0	-0.0238508	-0.0409474	-0.0061835	0.0248821	1.02455	0.0336181	-0.309024	-0.34913	-0.375129	1.42062
623	2015	1	63.7	22.75	9	18	13	0.95	59.69	22.97	8	18	9	1.72	27	1.38629	0.282549	23.5698	0.0014219	0.0116755	0.0006396	33.65	1.42062	0	0.0104929	0.0180127	0.00169	-2.62806	-0.590449	-0.42382	-1.09115	-0.732652	0.210012	1.38464
623	2016	1	59.69	22.97	8	18	9	1.72	26.5	22	2.82	0	0	1.68	27	0	0.437068	23.6151	0.0012479	0.0118319	0.0006257	46.49	1.38464	0	0.22389	0.384307	-0.188687	-50.2381	-12.9174	-7.58785	-23.2801	-9.81348	3.36073	1.2137
623	2017	1	26.5	22	2.82	0	0	1.68	23.59	19.86	1.03	0	0	2.7	27	0	0.482303	23.6882	0.0007328	0.0207233	0.0010256	47.23	1.2137	0	0.223308	0.384307	-0.254479	-1.96434	-11.5066	-0.0537143	2.9003	3.27671	3.41891
625	2010	1	49.04	17.42	6.9	17	8	-0.28	52.11	13.77	8.46	20	9	0.88	36	2.89037	0.606339	23.9771	0.14732	0.547628	8.39e-06	51.03	0.670102	0	-0.221919	-0.379403	0.429336	34.3046	4.78326	5.91152	21.5471	8.25235	-6.18965	0.479415
625	2011	1	52.11	13.77	8.46	20	9	0.88	68.49	16.83	10	18	20	3.66	36	3.04452	0.631523	24.2	0.198185	0.50513	6.79e-06	50.98	0.479415	0	-0.245746	-0.420133	0.515471	42.8688	-0.506937	9.02664	28.6304	10.7283	-5.00967	0.641083
625	2012	1	68.49	16.83	10	18	20	3.66	63.15	19.29	10	18	9	6.86	36	3.55535	0.766934	24.4576	0.243465	0.594825	6.79e-06	53.58	0.641083	0	-0.324695	-0.555106	0.965556	91.0534	5.7589	15.1619	33.6266	37.2846	-0.778642	1.05119
625	2013	1	63.15	19.29	10	18	9	6.86	26.12	23.02	3	0	0	0.1	36	3.97029	0.761266	24.6672	0.232299	0.603041	6.79e-06	49.89	1.05119	0	-0.388825	-0.664745	1.142	95.6028	13.0853	18.1565	40.2681	16.9746	7.11821	1.1121
629	2010	1	12.96	10.01	2.47	0	0	0.48	49.2	7.91	11.29	11	14	5	32	2.48491	0.623729	24.3118	0.0443256	0.497324	1.15e-06	71.05	1.1618	0	-0.159262	-0.272268	0.326022	-12.5605	-4.20298	-0.322599	-2.05477	-2.32144	-3.65871	1.31654
629	2011	1	49.2	7.91	11.29	11	14	5	59.27	9.31	12.46	15	14	8.5	32	3.49651	0.461188	23.7238	0.0639146	0.315962	1.15e-06	64.11	1.31654	0	-0.315612	-0.539559	0.314166	49.1122	-12.6174	17.3715	18.3905	23.9881	1.9795	1.38631
629	2012	0	59.27	9.31	12.46	15	14	8.5	13.81	7.82	0.99	0	0	5	32	3.13549	0.457303	23.8159	0.0305355	0.377406	1.15e-06	63.55	1.38631	1	-0.259815	1.23686	0.252094	57.3576	-8.03332	16.2672	21.8633	19.7473	7.51314	0.610233
629	2013	1	13.81	7.82	0.99	0	0	5	-2.48	-2.34	0.62	0	0	-0.76	32	2.30259	0.3706	23.9525	0.0252852	0.45348	1.15e-06	62.64	0.610233	0	-0.131083	-0.224095	0.053653	-9.61719	-5.3167	-1.52074	-1.6912	-1.9107	0.822144	0.687379
629	2014	0	-2.48	-2.34	0.62	0	0	-0.76	-1.34	-1.35	0.63	0	0	-0.62	32	1.79176	0.335265	24.0648	0.0209343	0.504179	0	61.7	0.687379	0	-0.0521315	-0.0891214	0.0094195	-9.31922	-5.54133	-0.729589	-0.672585	-0.759876	-1.61585	0.648448
629	2015	0	-1.34	-1.35	0.63	0	0	-0.62	34.05	-10.24	9.4	12	23	-0.11	32	1.60944	0.358082	24.1254	0.0116593	0.540729		62.92	0.648448	0		-0.0409474	0.0078638	-4.10511	-2.39258	-0.333665	-0.309024	-0.34913	-0.720715	2.20085
629	2016	0	34.05	-10.24	9.4	12	23	-0.11	13.44	11.66	0.5	0	0	1.28	32	1.38629	0.344043	22.9263	0.0313201	0.419123	4.2e-05	62.92	2.20085	0	0.0105337	0.0180127	-0.0025022	-0.606768	1.65854	-0.451088	-0.682123	-1.41437	0.282274
630	2010	1	51.42	14.3	12.88	9	12	3.24	77.52	14.8	14.5	15	27	6.22	32	3.4012	0.750365	23.5452	0.238484	0.620467	4.64e-07	63.373	1.46919	0	-0.300883	-0.514376	0.862454	51.1417	0.411116	19.656	13.6387	18.9751	-1.53914	0.771334
630	2011	1	77.52	14.8	14.5	15	27	6.22	60.11	13.9	13.29	11	17	4.92	32	3.13549	0.603048	23.6884	0.202721	0.509629	4.22e-07	56.77	0.771334	0	-0.259816	-0.44417	0.497095	88.0364	1.19552	19.6965	21.8633	41.6006	3.6804	0.696397
630	2012	1	60.11	13.9	13.29	11	17	4.92	59.31	13.58	12.83	12	17	3.9	32	3.09104	0.617436	23.8931	0.16291	0.550406	4.22e-07	56.44	0.696397	0	-0.252946	-0.432425	0.507497	57.2156	-0.309015	17.1954	14.7389	24.1348	1.45553	0.371198
630	2013	1	59.31	13.58	12.83	12	17	3.9	16.78	10.49	2.02	0	0	4.27	32	2.63906	0.582869	24.1033	0.260781	0.622088	4.22e-07	56.12	0.371198	0	-0.183088	-0.312999	0.326391	40.4663	-0.602741	11.9015	11.8529	17.4693	-0.154739	0.654436
630	2014	1	16.78	10.49	2.02	0	0	4.27	49.8	5.76	12.82	12	14	5.22	32	1.60944	0.671859	24.2303	0.26085	0.549163	3.64e-05	63.97	0.654436	0	-0.0239466	-0.0409474	0.0564904	-1.29703	-0.557715	-0.118254	-0.309024	-0.34913	0.0370962	0.808706
630	2015	0	49.8	5.76	12.82	12	14	5.22	57.51	7.93	12.58	15	17	5	32	1.38629	0.460603	24.1838	0.282952	0.535805	2.05e-05	45.47	0.808706	0	0.0105351	0.0180127	-0.0104483	-1.68047	0.567791	-0.684236	-0.682123	-0.800824	-0.0810818	0.687977
630	2016	0	57.51	7.93	12.58	15	17	5	17.18	10.25	1.93	0	0	5	32	2.19722	0.506085	24.2552	0.25342	0.483614	1.66e-05	43.29	0.687977	0	-0.114787	-0.196256	0.14762	24.0361	-4.57451	7.27675	9.66027	10.9536	0.72001	0.66954
630	2017	1	17.18	10.25	1.93	0	0	5	18.99	12.13	1.86	0	0	5	32	2.63906	0.448581	24.2896	0.232178	0.493886	5.23e-06	47.71	0.66954	0	-0.183082	-0.312999	0.167315	-9.44053	-4.54743	-1.01054	-2.36215	-2.66872	1.14831
633	2010	0	16.9	9.83	2.07	0	0	5	9.56	8.56	0.06	0	0	0.94	38	0	0.0539611	19.7268	0.141396	0.41725	0	57.24	10.5467	0	0.2248	0.384307	0.368529	11.9985	6.19431	1.03713	2.9003	3.27671	-1.40992	7.73601
633	2011	0	9.56	8.56	0.06	0	0	0.94	7.18	5.99	0.18	0	0	1.01	38	0	0.0419701	19.425	0.179168	0.04914	0	56.82	7.73601	0	0.2248	0.384307	0.38597	22.6743	8.04148	3.96061	2.9003	3.27671	4.49521	8.21007
633	2012	0	7.18	5.99	0.18	0	0	1.01	7.77	7.61	0.01	0	0	0.15	38	0	0.463303	19.4317	0.0017897	0.0476005	0	56.47	8.21007	0	0.2248	0.384307	-0.226844	26.1359	11.7795	3.78608	2.9003	3.27671	4.3934	7.00641
633	2016	0	8.41	5.06	0.58	0	0	2.77	1.82	1.4	0.75	0	0	-0.33	38	0	0.282521	20.7158	0.0002397	0.724151	0.000106	44.45	4.93846	0	0.224646	0.384307	0.0360972	24.3469	13.1321	3.20429	2.9003	3.27671	1.83354	3.96361
633	2017	0	1.82	1.4	0.75	0	0	-0.33	7.23	6.85	0.38	0	0	0	38	0	0.280786	20.7038	0.0002945	0.736718	0.000106	44.06	3.96361	1	0.224646	-1.07016	0.0386206	33.9319	18.4555	2.95703	2.9003	3.27671	6.34238
635	2017	0	16.07	10.79	0.28	0	0	5	11.51	6.23	0.33	0	0	4.95	26	0	0.567901	21.9659	0.551949	0.131339	0	60.29	1.30936	0	0.2248	0.384307	-0.378979	13.2057	4.79802	3.64063	2.9003	3.27671	-1.40992
636	2010	1	17.01	13.47	1.86	0	0	1.68	21.08	17.2	1.44	0	0	2.44	39	1.60944	0.237153	21.9411	0.235065	0.272723	0	23.55	2.68089	0	-0.0239522	-0.0409474	-0.0108768	-1.26138	-0.0958992	-0.14305	-0.309024	-0.34913	-0.364281	1.37105
636	2011	1	21.08	17.2	1.44	0	0	2.44	16.15	12.79	1.08	0	0	2.28	39	1.09861	0.280397	21.9154	0.250126	0.287927	0	27.13	1.37106	0	0.0550002	0.0940256	0.0095872	1.44813	-1.10713	0.477936	0.709596	0.80169	0.566031	1.33852
636	2012	1	16.15	12.79	1.08	0	0	2.28	13.59	9.13	1.31	0	0	3.15	39	0	0.293283	21.8976	0.267598	0.294047	0	28.95	1.33852	0	0.2248	0.384307	0.0204439	13.0894	1.88909	2.47706	2.9003	3.27671	2.54623	0.996218
636	2013	0	13.59	9.13	1.31	0	0	3.15	16.23	11.69	1.4	0	0	3.14	39	0	0.292696	22.085	0.228726	0.376168	0	29.33	0.996218	0	0.2248	0.384307	0.0212974	16.8128	7.21243	2.14253	2.9003	3.27671	1.28084	1.44684
636	2014	1	16.23	11.69	1.4	0	0	3.14	17.13	11.45	0.74	0	0	4.94	39	0	0.32249	22.3598	0.17654	0.240046	0	38.3	1.44684	0	0.2248	0.384307	-0.0220368	12.973	3.489	2.01163	2.9003	3.27671	1.29539	1.66919
636	2015	1	17.13	11.45	0.74	0	0	4.94	16.43	10.77	1.13	0	0	4.53	39	0	0.346635	22.5707	0.166245	0.216038	0	35.92	1.66919	0	0.2248	0.384307	-0.0571546	11.664	3.83807	2.97158	2.9003	3.27671	-1.32265	1.41212
636	2016	1	16.43	10.77	1.13	0	0	4.53	18.62	14.23	1.47	0	0	2.92	39	1.60944	0.384281	22.6008	0.178025	0.271166	0	34.92	1.41212	0	-0.0239522	-0.0409474	0.0119239	-1.35127	-0.514323	-0.256179	-0.309024	-0.34913	0.0773888	1.80604
636	2017	1	18.62	14.23	1.47	0	0	2.92	28.78	22.81	2.67	0	0	3.3	39	2.30259	0.361064	22.5406	0.228063	0.223985	0	32.12	1.80604	0	-0.131084	-0.224095	0.0455652	-5.53774	0.119739	-1.11364	-1.6912	-1.9107	-0.941943
637	2013	1	15.15	9.26	1.46	0	0	4.43	17.14	11.6	1.46	0	0	4.08	25	0	0.30466	20.4224	0.0142119	0.0066615	2.59e-05	52.49	2.41491	0	0.224762	0.384307	0.0038966	14.5439	7.02335	1.92436	2.9003	3.27671	-0.580875	2.78639
637	2014	1	17.14	11.6	1.46	0	0	4.08	25.15	20.21	1.3	0	0	3.64	25	1.09861	0.24243	20.4666	0.0107704	0.027491	2.59e-05	50.99	2.78639	1	0.054991	-0.261828	0.023098	2.85019	0.885655	0.470819	0.709596	0.80169	-0.0175698	3.46288
637	2015	1	25.15	20.21	1.3	0	0	3.64	23.29	17.3	1.18	0	0	4.81	25	0.693147	0.242965	20.4931	0.0091429	0.0190776	2.59e-05	47.99	3.46288	1	0.117649	-0.560159	0.0490093	-0.0004255	-4.66017	1.12909	1.51812	1.71515	0.297391	3.21025
637	2016	1	23.29	17.3	1.18	0	0	4.81	25.59	19.36	2.63	0	0	3.6	25	0	0.261787	20.5136	0.0070155	0.048931	2.59e-05	49.17	3.21025	0	0.224762	0.384307	0.0662542	2.70449	-4.67056	2.33161	2.9003	3.27671	-1.13357	2.62626
637	2017	1	25.59	19.36	2.63	0	0	3.6	20.52	15.52	0.91	0	0	4.09	25	0	0.235739	20.5137	0.0056663	0.0099462	2.59e-05	47.8	2.62626	0	0.224762	0.384307	0.10414	-0.640779	-7.66676	0.222634	2.9003	3.27671	0.626332
650	2011	1	24.67	16.52	0.27	0	0	7.88	22.14	14.8	0.27	0	0	7.07	27	2.48491	0.798029	20.5977	0.0001342	0.0128141	0	62.39	5.66246	0	-0.159263	-0.272268	0.505627	-0.494035	2.50519	-2.58957	-2.05477	-2.32144	3.96655	3.49633
650	2012	0	22.14	14.8	0.27	0	0	7.07	28.64	20.56	0.32	0	0	7.76	27	2.30259	0.670069	21.15	0.0202149	0.013446	0	57.44	3.49633	0	-0.131084	-0.224095	0.307638	-2.55236	0.603167	-2.13138	-1.6912	-1.9107	2.57775	2.97049
650	2015	0	16.58	7.59	0.14	0	0	8.85	30.63	22.26	0.23	0	0	8.14	27	1.38629	0.29218	21.4052	0.0286106	0.0155143	0	37.2	4.9398	0	0.0105365	0.0180127	0.0010334	0.584195	0.443036	0.180183	0.135939	0.153582	-0.328546	2.86107
650	2016	1	30.63	22.26	0.23	0	0	8.14	30.45	21.86	0.18	0	0	8.41	27	1.60944	0.310292	21.6526	0.0260708	0.0757373	0	38.58	2.86107	0	-0.0239522	-0.0409474	0.0004577	0.849332	1.2663	-0.395653	-0.309024	-0.34913	0.636837	1.91311
650	2017	1	30.45	21.86	0.18	0	0	8.41	31.13	21.6	0.14	0	0	9.39	27	0	0.281136	21.7136	0.0228924	0.109373	0	38.25	1.91311	0	0.2248	0.384307	0.0381116	-7.70949	-11.3029	3.78608	2.9003	3.27671	-6.36965
651	2010	1	69.82	16.52	8.82	17	13	14.48	57.41	20.15	6.35	16	9	5.91	38	3.66356	0.629926	24.6874	0.0580073	0.811683	0.0103856	40.11	0.791394	0	-0.318492	-0.583699	0.712625	98.6815	5.37071	13.3361	33.1495	23.7415	23.0837	0.582864
657	2013	0	11.37	9.57	0.24	0	0	1.56	12.71	7.29	0.42	0	0	5	32	0.693147	0.0527108	21.9871	0.0376385	0.0302379	0	76.5	0.690769	0	0.117668	0.20116	0.193853	10.4906	3.44026	1.93609	1.51812	1.71515	1.88094	1.44754
657	2016	0	14.28	6.46	2.82	0	0	5	15.15	8.4	4	0	0	2.75	32	1.79176	0.03772	21.9905	0.0001023	0.0441974	0	64.95	1.45345	0	-0.0521315	-0.0891214	-0.0909406	-3.66619	-2.57315	0.0124564	-0.672585	-0.759876	0.326963	1.14133
657	2017	1	15.15	8.4	4	0	0	2.75	18.14	9.14	4	0	0	5	32	0	0.0673318	22.0632	0.0003942	0.119965	0	65.46	1.14133	0	0.2248	0.384307	0.349082	14.5439	8.27419	-1.76998	2.9003	3.27671	1.86263
659	2010	1	19.33	11.37	4	0	0	3.96	19.18	10.18	4	0	0	5	29	1.09861	0.0444277	22.4155	0.0390959	0.594448	0	36.71	1.0371	0	0.0550002	0.0940256	0.0935579	2.07087	0.967502	-0.433049	0.709596	0.80169	0.0251326	0.767195
659	2011	1	19.18	10.18	4	0	0	5	2.5	3.5	4	0	0	-5	29	1.09861	0.104364	22.4158	0.035431	0.584425	0	38.29	0.767195	0	0.0550002	0.0940256	0.0722293	2.12425	1.39097	-0.433049	0.709596	0.80169	-0.344955	0.615029
659	2012	0	2.5	3.5	4	0	0	-5	0.7	-2.79	4	0	0	-0.51	29	0	0.327938	22.503	0.0240979	0.626368	0	34.1	0.615029	0	0.2248	0.384307	-0.0299609	32.9428	15.4011	-1.76998	2.9003	3.27671	13.1347	0.807334
659	2013	0	0.7	-2.79	4	0	0	-0.51	14.95	7.17	2.78	0	0	5	29	0	0.287673	22.5008	0.0095791	0.654528	0	32.75	0.807334	0	0.2248	0.384307	0.0286033	35.5609	24.5497	-1.76998	2.9003	3.27671	6.60419	1.22313
659	2014	0	14.95	7.17	2.78	0	0	5	-9.71	-6.6	1.89	0	0	-5	29	0.693147	0.24405	22.5372	0.0082763	0.680027	0	27.94	1.22313	0	0.117668	0.20116	0.0481828	7.76503	5.26743	0.0023368	1.51812	1.71515	-0.738003	2.40471
661	2010	0	26.74	15.64	1.1	0	0	10	23.6	14.65	0.46	0	0	8.49	27	2.70805	0.3938	20.2281	0.0951569	0.486276	2.15e-05	40.03	4.80634	1	-0.193725	0.922355	0.108387	1.9939	1.94454	-2.10987	-2.49973	-2.82415	7.48311	2.40582
661	2011	0	23.6	14.65	0.46	0	0	8.49	27.4	19.33	2.55	0	0	5.52	27	2.48491	0.474167	20.3044	0.0845566	0.407184	2.15e-05	41.55	2.40582	1	-0.159241	0.758172	0.171906	-1.59661	0.578265	-2.39378	-2.05477	-2.32144	4.59512	3.70549
661	2012	1	27.4	19.33	2.55	0	0	5.52	22.07	12.49	2.94	0	0	6.64	27	2.30259	0.56045	20.3892	0.0744117	0.28599	2.87e-05	43.18	3.70549	1	-0.13106	0.624024	0.214668	1.90874	4.44515	-0.197671	-1.6912	-1.9107	1.26317	5.35184
661	2013	1	22.07	12.49	2.94	0	0	6.64	29.97	21.56	2.88	0	0	5.53	27	2.77259	0.543062	20.5558	0.0613689	0.303515	2.87e-05	38.23	5.35184	1	-0.203689	0.969841	0.310711	-4.05908	-2.10744	0.206854	-2.62842	-2.96955	3.43947	3.78445
661	2014	1	29.97	21.56	2.88	0	0	5.53	31.45	21.97	3	0	0	6.48	27	2.63906	0.516814	20.5127	0.0613733	0.194908	2.87e-05	39.71	3.78445	0	-0.183055	-0.312999	0.248142	5.71039	8.8503	0.114823	-2.36215	-2.66872	1.77615	4.35063
661	2015	1	31.45	21.97	3	0	0	6.48	32.11	23.02	3	0	0	6.09	27	2.56495	0.424732	20.7873	0.0450551	0.0809229	0.0002961	35.28	4.35063	0	-0.171306	-0.293418	0.130363	6.99667	8.75192	0.240898	-2.21437	-2.50177	2.71999	3.1684
661	2016	1	32.11	23.02	3	0	0	6.09	30.83	21.5	3	0	0	6.33	27	2.94444	0.450514	21.9718	0.0132806	0.0279224	0.0003766	32.51	3.1684	0	-0.229727	-0.393688	0.213327	10.371	13.3072	0.323221	-2.9711	-3.3567	3.06841	4.334
661	2017	1	30.83	21.5	3	0	0	6.33	29.1	19.64	3	0	0	6.46	27	3.73767	0.590974	21.9354	0.0131594	0.0281615	0.0004856	35.68	4.334	0	-0.35178	-0.60328	0.647597	12.9699	16.9212	0.495297	-4.55286	-5.14374	5.24994
663	2010	0	47.92	9.78	12.06	9	17	0.08	35.01	2.25	8.78	10	14	-0.02	21	1.09861	0.408398	21.1219	0.0857228	0.739483	1.33e-05	53.68	1.36337	0	0.0549955	0.0940256	-0.0359621	-8.10299	1.53331	-3.30123	-2.49309	-5.24783	1.40585	0.741294
663	2011	0	35.01	2.25	8.78	10	14	-0.02	42.18	8.11	7.99	12	14	0.08	21	1.09861	0.397759	21.1157	0.297427	0.77358	1.33e-05	53.6	0.741294	0	0.0549955	0.0940256	-0.0321765	-3.50892	4.21289	-2.13403	-2.84894	-4.18027	1.44143	1.22814
663	2012	0	42.18	8.11	7.99	12	14	0.08	46.62	7.69	9.92	12	17	0.01	21	0.693147	0.350578	21.0829	0.273502	0.765997	1.33e-05	49.79	1.22814	0	0.117658	0.20116	-0.0329189	-12.9657	4.55179	-3.96414	-7.61771	-8.94332	3.00769	1.78552
663	2013	0	46.62	7.69	9.92	12	17	0.01	43.65	4.38	10.36	12	17	-0.09	21	0	0.312665	21.0025	0.275481	0.76182	1.33e-05	46.92	1.78552	0	0.224781	0.384307	-0.007747	-31.2282	9.30686	-10.3804	-14.5533	-21.4492	5.84786	2.05611
663	2014	0	43.65	4.38	10.36	12	17	-0.09	15.52	8.75	1.77	0	0	5	21	1.09861	0.316853	21.0098	0.261188	0.77303	1.3e-05	48.87	2.05611	0	0.0549956	0.0940256	-0.0033858	-6.5835	3.45492	-2.69628	-3.56065	-5.24783	1.46634	2.0171
663	2015	0	15.52	8.75	1.77	0	0	5	50.06	11.36	7.7	12	14	5	21	0	0.44097	21.7431	0.116493	0.301453	1.3e-05	64.57	2.01711	0	0.224781	0.384307	-0.194362	14.0057	7.76513	1.47348	2.9003	3.27671	-1.40992	1.79418
663	2016	0	50.06	11.36	7.7	12	14	5	14.81	8.35	1.46	0	0	5	21	0	0.366036	21.7566	0.104787	0.320752	1.17e-05	64.21	1.79418	0	0.224783	0.384307	-0.0853732	-36.2316	3.96897	-7.15151	-14.5533	-17.0858	-1.40992	1.98347
663	2017	0	14.81	8.35	1.46	0	0	5	-2.28	-3.64	1.01	0	0	0.35	21	0.693147	0.379644	21.7598	0.0958307	0.320644	1.13e-05	65.27	1.98347	0	0.11766	0.20116	-0.0550472	7.87161	4.36907	1.00728	1.51812	1.71515	-0.738003
666	2010	1	20.92	12.57	4	0	0	4.35	25.52	17.08	4	0	0	4.44	35	1.79176	0.277761	22.697	0.04521	0.672771	5.64e-05	71.74	0.728823	0	-0.0521125	-0.0891214	-0.0099764	-1.42656	-0.512287	0.410463	-0.672585	-0.759876	0.107723	0.480187
666	2011	1	25.52	17.08	4	0	0	4.44	26.83	18.03	4	0	0	4.8	35	1.94591	0.133577	22.6696	0.0456717	0.653	5.64e-05	67.32	0.480187	0	-0.0759291	-0.129852	-0.0853944	0.182109	1.47	0.598053	-0.979971	-1.10716	0.201184	0.518569
666	2012	1	26.83	18.03	4	0	0	4.8	27.96	18.99	4	0	0	4.97	35	1.60944	0.10829	22.7723	0.035519	0.57406	0.0014258	70.37	0.518569	0	-0.0237312	-0.0409474	-0.030847	0.260439	0.610772	0.18859	-0.309024	-0.34913	0.119231	0.393787
666	2013	1	27.96	18.99	4	0	0	4.97	82.81	20.31	15	15	24.5	8	35	1.38629	0.286931	22.8423	0.0312732	0.604821	0.0012398	70.08	0.393787	0	0.010452	0.0180127	0.0013912	-0.191601	-0.334123	-0.0829604	0.135939	0.153582	-0.0640388	0.637542
666	2014	1	82.81	20.31	15	15	24.5	8	25.25	16.25	4	0	0	5	35	2.07944	0.0713021	22.8602	0.0322371	0.617394	0.0011034	63.81	0.637542	0	-0.0959057	-0.165134	-0.147517	36.0364	3.88808	7.63528	8.12839	13.9039	2.48076	0.794711
666	2015	1	25.25	16.25	4	0	0	5	24.73	15.87	4	0	0	4.86	35	2.19722	0.222386	22.9094	0.0283274	0.633216	0.0009671	66.43	0.794711	0	-0.114081	-0.196256	-0.0630992	0.0746912	1.60524	0.903885	-1.48111	-1.67333	0.72001	0.442493
666	2016	1	24.73	15.87	4	0	0	4.86	27.44	19.41	4	0	0	4.03	35	2.48491	0.178715	22.9852	0.0258566	0.65627	0.000967	63.25	0.442493	0	-0.158267	-0.272268	-0.132539	-0.432209	1.8354	1.25398	-2.05477	-2.32144	0.85462	0.385197
666	2017	1	27.44	19.41	4	0	0	4.03	25.75	17.25	4	0	0	4.5	35	2.89037	0.169223	22.9437	0.0241922	0.639363	0.000967	63.03	0.385197	0	-0.220543	-0.379403	-0.198322	3.28903	7.64072	1.7474	-2.86329	-3.2349	-0.000899
670	2014	0	25.31	7.99	2.32	0	0	15	12.33	9.11	2.49	0	0	0.73	39	1.38629	0.0135434	20.9052	0.000244	0.0740492	0	44.78	11.9275	0	0.0105365	0.0180127	0.0200286	-0.0109456	0.415768	0.0315683	0.135939	0.153582	-0.747803
677	2010	0	5.71	1.54	1.47	0	0	2.7	-8.7	-9.93	1.35	0	0	-0.12	28	1.09861	0.379135	22.2725	0.361788	0.94462	1.87e-06	42.74	0.641525	0	0.0549996	0.0940256	-0.025549	6.9176	4.46555	0.467261	0.709596	0.80169	0.473509
677	2012	0	12.45	10.49	0.56	0	0	1.4	-1.43	-1.89	0.73	0	0	-0.27	28	0	0.549632	21.7232	0.545296	0.689218	1.3e-06	56.4	0.823069	0	0.224798	0.384307	-0.352407	18.4709	5.23436	3.23338	2.9003	3.27671	3.82616	0.86327
677	2013	0	-1.43	-1.89	0.73	0	0	-0.27	-2.33	-3.15	0.9	0	0	-0.08	28	0	0.463109	21.8168	0.481761	0.850063	0	48.14	0.86327	1	0.2248	-1.07016	-0.226563	38.6589	23.2406	2.98612	2.9003	3.27671	6.25512	2.0833
677	2014	0	-2.33	-3.15	0.9	0	0	-0.08	9.45	7.75	0.27	0	0	1.43	28	0	0.405114	21.6159	0.567362	0.99421		41.5	2.0833	0		0.384307	-0.142211	39.9679	25.0733	2.73886	2.9003	3.27671	5.97877
678	2010	0	11.28	9.84	0.99	0	0	0.45	1.61	-0.13	1	0	0	0.74	34	0	0.303496	20.6359	0.212406	0.455683	4.98e-07	31.4	2.79985	1	0.224799	-1.07016	0.0055892	20.1726	6.17976	2.60796	2.9003	3.27671	5.2079	1.20206
678	2011	0	1.61	-0.13	1	0	0	0.74	11.56	6.26	0.79	0	0	4.51	34	0	0.288083	20.765	0.230886	0.496919	4.98e-07	30.05	1.20206	1	0.224799	-1.07016	0.0280074	34.2373	20.6808	2.59341	2.9003	3.27671	4.78611	1.12448
678	2012	0	11.56	6.26	0.79	0	0	4.51	13.56	6.08	2.48	0	0	5	34	0	0.284503	21.0101	0.177366	0.601034	4.98e-07	30.2	1.12448	1	0.224799	-1.07016	0.0332141	19.7654	11.3867	2.89885	2.9003	3.27671	-0.697233	0.972932
678	2013	0	13.56	6.08	2.48	0	0	5	2.96	6.34	1.04	0	0	-4.42	34	0.693147	0.276422	21.2219	0.235405	0.347849	4.98e-07	50.56	0.972932	1	0.117668	-0.560159	0.0235376	8.82326	6.09727	0.230733	1.51812	1.71515	-0.738003	1.44159
678	2014	0	2.96	6.34	1.04	0	0	-4.42	1.62	1.59	1.01	0	0	-0.98	34	0	0.315136	21.289	0.358693	0.388226	0	54.34	1.44159	1	0.2248	-1.07016	-0.0113403	32.2738	11.2704	2.53524	2.9003	3.27671	12.2912	2.62142
678	2015	0	1.62	1.59	1.01	0	0	-0.98	3.49	-1.43	0.75	0	0	4.17	34	1.09861	0.350548	21.3421	0.401459	0.468375	0	55.64	2.62142	1	0.0550002	-0.261828	-0.0153762	8.37304	4.44775	0.630954	0.709596	0.80169	1.78305	2.64798
678	2016	0	3.49	-1.43	0.75	0	0	4.17	10.69	6.65	0.67	0	0	3.37	34	0	0.54037	21.4418	0.406675	0.404258	0	58.4	2.64798	1	0.2248	-1.07016	-0.338935	31.5029	22.5716	2.95703	2.9003	3.27671	-0.202714
680	2010	1	64.91	17.01	8.3	12	23	4.6	68.38	18.14	8.68	15	23	3.56	35	2.94444	0.323451	22.7798	0.132949	0.515664	5.93e-05	38.06	1.3146		-0.2302		0.0240064	59.2422	4.35248	8.22008	14.9086	30.9127	0.848351	0.512645
680	2011	1	68.38	18.14	8.68	15	23	3.56	62.81	10.64	9.17	15	23	5	35	3.04452	0.210243	22.9875	0.16392	0.573111	5.93e-05	31.18	0.512645	0	-0.245662	-0.420133	-0.154387	68.739	6.44161	9.37645	20.6802	32.9891	-0.748322	0.439896
680	2012	0	62.81	10.64	9.17	15	23	5	50.66	7.08	9.07	15	20	-0.49	35	1.09861	0.133057	22.9775	0.164872	0.572314	5.93e-05	25.52	0.439896	0	0.0549791	0.0940256	0.062019	-13.4017	1.22727	-2.27281	-4.62821	-7.38295	-0.344955	0.332612
680	2013	0	50.66	7.08	9.07	15	20	-0.49	13.84	7.33	1.51	0	0	5	35	1.60944	0.0847581	23.0347	0.140375	0.545743	8.03e-05	30.35	0.332612	0	-0.0239397	-0.0409474	-0.0344937	3.95342	-1.08617	0.974296	2.01555	2.7503	-0.700569	0.892404
680	2014	0	13.84	7.33	1.51	0	0	5	53.49	-1.41	12.79	15	27.5	-0.39	35	0	0.0877195	22.932	0.154312	0.499067	6e-05	30.38	0.892404	0	0.224713	0.384307	0.319429	16.4492	9.83047	1.85164	2.9003	3.27671	-1.40992	1.09555
680	2015	0	53.49	-1.41	12.79	15	27.5	-0.39	54.24	7.6	13.62	12	23	-1.98	35	0	0.131199	22.8601	0.174248	0.531405	6e-05	34.23	1.09555	0	0.224713	0.384307	0.256189	-41.2204	22.5425	-14.5547	-18.9167	-36.7211	6.42965	0.799465
680	2016	0	54.24	7.6	13.62	12	23	-1.98	5.62	7.38	2.63	0	0	-4.39	35	0	0.206909	22.9025	0.1441	0.537041	5.42e-05	33.07	0.799465	0	0.224721	0.384307	0.146072	-42.3112	9.43777	-15.762	-14.5533	-30.176	8.74225	0.704286
680	2017	0	5.62	7.38	2.63	0	0	-4.39	16.5	11.13	2.66	0	0	2.71	35	0	0.209316	22.9497	0.119953	0.560979	3.98e-05	33.56	0.704286	0	0.224742	0.384307	0.14257	28.4049	9.75775	0.222634	2.9003	3.27671	12.2475
682	2011	0	11.19	7.81	0.64	0	0	2.74	11.8	8	1.2	0	0	2.6	38	1.38629	0.206849	21.1881	0.168892	0.134966	0.0001928	22.44	1.63073	1	0.0105234	-0.0501591	0.0068506	0.951641	0.428039	0.146097	0.135939	0.153582	0.0879844	1.28794
682	2012	0	11.8	8	1.2	0	0	2.6	19.02	13.24	3.14	0	0	2.64	38	1.60944	0.22064	21.2568	0.153172	0.186393	0.0001763	22.81	1.28794	1	-0.0239249	0.114024	-0.0134358	-2.06879	-0.943595	-0.245331	-0.309024	-0.34913	-0.221707	1.07371
682	2017	0	15.93	9.31	4	0	0	2.62	18.04	11.63	4	0	0	2.41	38	0.693147	0.22119	21.4777	0.11089	0.301944	2.97e-06	24.23	0.968718	0	0.117666	0.20116	0.0655865	7.01894	3.63821	-0.926473	1.51812	1.71515	1.07394
683	2010	0	19.13	11.64	4	0	0	3.49	23.29	14.29	4	0	0	5	26	2.19722	0.216521	21.7752	0.0616078	0.195848	0	22.47	1.24829	0	-0.1148	-0.196256	-0.0674555	-4.47099	-1.81888	0.903885	-1.48111	-1.67333	-0.401555	0.751465
683	2011	1	23.29	14.29	4	0	0	5	20.08	12.48	4	0	0	3.6	26	1.60944	0.233335	21.7712	0.0674615	0.182431	0	22.62	0.751465	0	-0.0239522	-0.0409474	-0.0114686	-0.288161	0.0311776	0.18859	-0.309024	-0.34913	0.150226	0.382231
683	2012	1	20.08	12.48	4	0	0	3.6	15.74	7.17	3.57	0	0	5	26	1.60944	0.253378	22.1096	0.040851	0.436933	0	24.96	0.382231	0	-0.0239522	-0.0409474	-0.0083623	-0.78562	-0.249321	0.18859	-0.309024	-0.34913	-0.0667349	0.266702
683	2013	0	15.74	7.17	3.57	0	0	5	19.55	10.55	4	0	0	5	26	1.09861	0.222064	22.2151	0.0284073	0.419473	3.65e-06	22.71	0.266702	0	0.0549989	0.0940256	0.0303453	3.34839	2.46209	-0.280032	0.709596	0.80169	-0.344955	0.371953
683	2014	1	19.55	10.55	4	0	0	5	17.28	8.69	3.59	0	0	5	26	0.693147	0.216499	22.8261	0.014478	0.224158	3.65e-06	56.31	0.371953	0	0.117666	0.20116	0.0691584	4.26296	2.69417	-0.926473	1.51812	1.71515	-0.738003	0.486571
683	2015	1	17.28	8.69	3.59	0	0	5	3.52	3.93	3.67	0	0	-4.08	26	0.693147	0.287346	22.7908	0.0129648	0.249885	3e-06	58.72	0.486571	0	0.117666	0.20116	0.0152206	5.99116	4.11022	-0.614332	1.51812	1.71515	-0.738003	0.582351
683	2016	0	3.52	3.93	3.67	0	0	-4.08	19.01	12.34	3.15	0	0	3.52	26	0.693147	0.276045	23.1095	0.0088274	0.254429	6.5e-06	53.94	0.582351	0	0.117663	0.20116	0.0238245	16.4669	7.7341	-0.675237	1.51812	1.71515	6.17477	0.547373
683	2017	1	19.01	12.34	3.15	0	0	3.52	19.94	14.77	2.37	0	0	2.8	26	1.38629	0.335569	23.0917	0.0042919	0.197342	0.0055229	50.94	0.547373	0	0.01016	0.0180127	-0.0019245	0.418537	0.11922	-0.0250144	0.135939	0.153582	0.0348103
687	2010	0	11.96	10.4	1.58	0	0	-0.02	13.49	9.41	1.63	0	0	2.45	39	0	0.498595	21.0969	0.243844	0.268201	0	51.91	2.52514	0	0.2248	0.384307	-0.278176	19.1836	5.36526	1.74982	2.9003	3.27671	5.8915	1.6048
687	2011	0	13.49	9.41	1.63	0	0	2.45	13.59	7.58	1.01	0	0	5	39	0	0.511824	21.2834	0.217258	0.436809	7.83e-06	51.88	1.6048	0	0.224789	0.384307	-0.297416	16.9583	6.80518	1.6771	2.9003	3.27671	2.29897	1.04952
687	2012	0	13.59	7.58	1.01	0	0	5	1.74	0.31	1.01	0	0	0.42	39	1.09861	0.537085	21.7506	0.180894	0.44351	1.34e-05	59.42	1.04952	0	0.0549955	0.0940256	-0.0817562	4.11347	2.31619	0.630954	0.709596	0.80169	-0.344955	0.997589
687	2013	0	1.74	0.31	1.01	0	0	0.42	2.38	6.12	0.89	0	0	-4.63	39	0	0.453047	21.6742	0.166855	0.457775	1.23e-05	54.7	0.997589	0	0.224782	0.384307	-0.211927	34.0482	20.0408	2.57887	2.9003	3.27671	5.25153
687	2016	0	17.67	11.71	2.2	0	0	3.76	18.3	10.47	3.42	0	0	4.41	39	2.30259	0.379997	21.7067	0.0002675	0.488894	0.0003763	55.48	4.27441	0	-0.130765	-0.224095	0.0616226	-6.34345	-2.01752	-0.494512	-1.6912	-1.9107	-0.229523	2.69075
687	2017	0	18.3	10.47	3.42	0	0	4.41	-0.07	-2.84	2.85	0	0	-0.08	39	1.79176	0.225319	21.6437	0.00028	0.495071	0.0124626	49.25	2.69075	0	-0.047928	-0.0891214	-0.0276648	-2.31027	-1.2206	0.214832	-0.672585	-0.759876	0.12796
697	2010	0	4.13	1.72	2.42	0	0	-0.01	3.71	1.09	2.7	0	0	-0.08	37	0.693147	0.0699427	19.7503	0.206943	0.153312	4.76e-05	36.59	3.10978	0	0.117632	0.20116	0.180734	16.0025	9.41662	0.276412	1.51812	1.71515	3.07621	3.32363
697	2011	0	3.71	1.09	2.7	0	0	-0.08	17.36	12.75	0.76	0	0	3.85	37	0.693147	0.0674278	19.5437	0.215583	0.107351	1.19e-06	35.63	3.32363	0	0.117667	0.20116	0.182649	16.3223	9.89625	0.0632423	1.51812	1.71515	3.1295	10.9897
697	2017	0	14.75	8.97	1.91	0	0	3.87	13.52	7.21	1.31	0	0	5	37	1.09861	0.0621077	22.0943	2.28e-05	0.50192	0.311175	33.49	4.47298	1	-0.0557328	-0.261828	0.0872665	3.70068	1.82155	0.310685	0.709596	0.80169	0.0571595
698	2010	0	12.29	11.51	0.31	0	0	0.47	4.65	1.48	0.24	0	0	2.93	25	3.09104	0.324693	22.0096	0.169462	0.20533	2.43e-05	36.52	0.868596	0	-0.252907	-0.432425	0.0284021	-21.0455	-4.22043	-4.04737	-3.26344	-3.68698	-5.82724	0.569647
698	2011	0	4.65	1.48	0.24	0	0	2.93	6.16	4.55	0.09	0	0	1.52	25	2.89037	0.331145	22.0394	0.152815	0.199185	2.43e-05	36.79	0.569647	0	-0.221896	-0.379403	0.0341828	-29.4353	-18.1051	-3.65161	-2.86329	-3.2349	-1.58039	0.419805
698	2012	0	6.16	4.55	0.09	0	0	1.52	11.84	7.28	0.11	0	0	4.45	25	2.07944	0.0321293	22.1114	0.13323	0.264513	2.43e-05	37.07	0.419805	0	-0.09658	-0.165134	-0.171999	-11.8679	-5.96152	-1.6831	-1.24624	-1.40798	-1.56908	0.379042
698	2013	0	11.84	7.28	0.11	0	0	4.45	11.81	6.75	0.06	0	0	5	25	1.09861	0.310805	22.1594	0.0989724	0.285375	2.43e-05	36.88	0.379042	0	0.0549916	0.0940256	-0.0012336	4.73622	2.42294	0.951222	0.709596	0.80169	-0.149236	0.497811
698	2014	0	11.81	6.75	0.06	0	0	5	10.84	9.52	0.56	0	0	0.76	25	0.693147	0.310525	22.2884	0.0723692	0.350646	2.43e-05	36.61	0.497811	0	0.11765	0.20116	-0.0024254	10.1556	5.58718	2.07313	1.51812	1.71515	-0.738003	0.741473
698	2015	0	10.84	9.52	0.56	0	0	0.76	15.63	13.17	0.41	0	0	2.05	25	0	0.0166775	22.6556	0.0076804	0.439736	6.99e-05	49.16	0.741473	0	0.224698	0.384307	0.422757	20.8126	6.64519	3.23338	2.9003	3.27671	4.75702	0.659573
698	2016	1	15.63	13.17	0.41	0	0	2.05	13.03	9.81	0.43	0	0	2.79	25	1.09861	0.0161006	22.6811	0.242392	0.427842	6.99e-05	48.63	0.659573	0	0.0549753	0.0940256	0.103638	3.38753	0.326965	0.844466	0.709596	0.80169	0.704814	0.532272
698	2017	0	13.03	9.81	0.43	0	0	2.79	16.55	11.21	0.34	0	0	5	25	1.09861	0.0214809	22.6064	0.253225	0.375505	6.99e-05	49.19	0.532272	0	0.0549753	0.0940256	0.101724	4.31275	1.52263	0.837349	0.709596	0.80169	0.441482
700	2010	1	21.34	10.35	0.99	0	0	10	13.39	9.56	0.89	0	0	2.94	36	0.693147	0.362156	21.5824	0.0570587	0.739452	0	37.8	0.581616	1	0.117668	-0.560159	-0.0417335	2.9002	2.84643	1.3651	1.51812	1.71515	-4.5446	0.438005
700	2011	0	13.39	9.56	0.89	0	0	2.94	23.01	17.71	1.19	0	0	4.11	36	0.693147	0.415078	21.6475	0.0426872	0.675579	0	42.49	0.438005	1	0.117668	-0.560159	-0.0820241	8.95269	3.44787	1.44123	1.51812	1.71515	0.830314	0.424195
700	2012	1	23.01	17.71	1.19	0	0	4.11	21.49	15.71	1.24	0	0	4.54	36	0	0.394686	21.6511	0.0364075	0.658805	0	41.29	0.424195	1	0.2248	-1.07016	-0.127043	3.11174	-5.26689	2.31706	2.9003	3.27671	-0.115447	0.730887
700	2013	1	21.49	15.71	1.24	0	0	4.54	23.92	17.19	1.38	0	0	5.35	36	0.693147	0.377671	21.5474	0.0334956	0.607605	0	40.93	0.730887	1	0.117668	-0.560159	-0.0535454	2.786	-1.23424	1.17477	1.51812	1.71515	-0.387796	0.997494
700	2014	1	23.92	17.19	1.38	0	0	5.35	24.14	17.88	1.16	0	0	5.1	36	1.60944	0.417752	21.7458	0.0311277	0.657492	0	42.63	0.997494	1	-0.0239522	0.114024	0.0171109	-0.190528	0.480596	-0.217436	-0.309024	-0.34913	0.204466	1.93683
700	2015	1	24.14	17.88	1.16	0	0	5.1	24.08	15.52	1.41	0	0	7.15	36	1.38629	0.499323	21.9912	0.0202048	0.489566	0	53.54	1.93683	1	0.0105365	-0.0501591	-0.013088	0.0688155	-0.258452	0.110648	0.135939	0.153582	-0.0729012	1.02995
700	2016	1	24.08	15.52	1.41	0	0	7.15	24.2	14.14	2.21	0	0	7.85	36	2.30259	0.389838	22.3272	0.0137577	0.511534	0	40.85	1.02995	1	-0.131084	0.624024	0.0699692	-0.907013	1.21381	-1.16453	-1.6912	-1.9107	2.6456	0.551154
700	2017	1	24.2	14.14	2.21	0	0	7.85	25.07	12.92	2.15	0	0	10	36	1.79176	0.331053	22.4404	0.0126685	0.631991	0	37.08	0.551154	1	-0.0521315	0.248172	0.0079985	-0.32024	0.0172636	-0.193292	-0.672585	-0.759876	1.28825
702	2010	0	19.22	8.61	0.61	0	0	10	17.03	6.34	0.69	0	0	10	13	0	0.256447	20.6847	0.162581	0.515138	9.48e-06	29.04	1.77152	0	0.224786	0.384307	0.0740208	8.62417	7.96876	3.16066	2.9003	3.27671	-8.68225	1.43774
702	2011	0	17.03	6.34	0.69	0	0	10	17.18	6.5	0.68	0	0	10	13	0.693147	0.24746	20.6301	0.175433	0.422094	7.11e-06	27.53	1.43774	0	0.117663	0.20116	0.0455871	6.18148	5.89932	1.59349	1.51812	1.71515	-4.5446	1.30588
702	2012	0	17.18	6.5	0.68	0	0	10	-5.24	3.91	0.85	0	0	-10	13	0	0.26086	20.7536	0.139363	0.484163	1.72e-05	29	1.30588	0	0.224775	0.384307	0.0676016	11.5913	11.0377	3.05884	2.9003	3.27671	-8.68225	1.82181
702	2013	0	-5.24	3.91	0.85	0	0	-10	18.69	8.49	1.06	0	0	9.14	13	0.693147	0.276699	20.4571	0.185842	0.356959	1.29e-05	30.8	1.82181	0	0.117658	0.20116	0.023327	23.1361	7.74933	1.47168	1.51812	1.71515	10.6818	3.89383
702	2014	0	18.69	8.49	1.06	0	0	9.14	17.4	6.73	0.67	0	0	10	13	0	0.291288	20.4444	0.183147	0.308565	9.68e-06	34.07	3.89383	0	0.224786	0.384307	0.0233458	9.39504	8.14329	2.50615	2.9003	3.27671	-7.43141	7.49864
702	2015	0	17.4	6.73	0.67	0	0	10	16.83	6.38	0.45	0	0	10	13	0	0.30518	20.3564	0.193125	0.279037	5.01e-06	36.74	7.49864	0	0.224793	0.384307	0.00314	11.2713	10.7032	3.07339	2.9003	3.27671	-8.68225	6.0184
702	2016	0	16.83	6.38	0.45	0	0	10	15.92	7.63	1.07	0	0	7.22	13	0	0.330304	20.3419	0.203654	0.269489	0	35.39	6.0184	0	0.2248	0.384307	-0.0334024	12.1004	11.2122	3.39337	2.9003	3.27671	-8.68225	2.72246
702	2017	0	15.92	7.63	1.07	0	0	7.22	22.59	12.02	0.57	0	0	10	13	0	0.300393	20.4298	0.169271	0.320203	0	38.49	2.72246	0	0.2248	0.384307	0.0101021	13.4239	9.39413	2.4916	2.9003	3.27671	-4.63884
707	2010	1	51.59	10.9	12.32	12	14	2.37	21.36	17.05	0.55	0	0	3.76	26	2.19722	0.313371	22.0905	0.580987	0.523035	0	31.33	0.532187	0	-0.1148	-0.196256	0.0044807	19.639	-2.36852	7.08364	7.43199	8.72528	-1.23344	0.477286
707	2011	1	21.36	17.05	0.55	0	0	3.76	14.36	9.07	0.29	0	0	5	26	1.60944	0.263153	22.2781	0.458073	0.540236	0	27.61	0.477286	0	-0.0239522	-0.0409474	-0.0068476	-0.587256	0.458899	-0.346063	-0.309024	-0.34913	-0.0419394	0.304979
707	2012	1	14.36	9.07	0.29	0	0	5	-1.7	-2.12	0.28	0	0	0.14	26	0.693147	0.28751	22.3641	0.394151	0.58061	0	29.86	0.304979	1	0.117668	-0.560159	0.015096	8.21421	3.82092	1.89802	1.51812	1.71515	-0.738003
707	2015	1	1.65	6.39	0.26	0	0	-5	33.51	-1.17	8.78	12	14	-0.1	26	0	0.291028	22.3656	0.357073	0.666598	0	31.27	0.391118	1	0.2248	-1.07016	0.0237237	34.1791	11.1977	3.66972	2.9003	3.27671	13.1347	0.406402
707	2016	0	33.51	-1.17	8.78	12	14	-0.1	-2.8	-3.15	0.72	0	0	-0.37	26	0.693147	0.263025	22.393	0.36648	0.72591	0	28.75	0.406402	1	0.117668	-0.560159	0.0337367	-6.36505	11.6168	-4.56558	-7.61771	-8.94332	3.14472	0.278177
707	2017	0	-2.8	-3.15	0.72	0	0	-0.37	12.49	9.64	0.64	0	0	2.21	26	1.09861	0.272195	22.4278	0.413625	0.756309	0	33.88	0.278177	1	0.0550002	-0.261828	0.0125062	9.94592	6.1345	0.734151	0.709596	0.80169	1.56598
716	2012	0	14.44	7.75	0.48	0	0	6.21	12.04	6.62	1.59	0	0	3.83	14	2.30259	0.440214	19.9566	0.0143191	0.348752	1.25e-05	38.99	2.25217	1	-0.131073	0.624024	0.112694	-9.08288	-5.37607	-1.95328	-1.6912	-1.9107	1.84837	2.12485
716	2013	1	12.04	6.62	1.59	0	0	3.83	15.52	14.09	0.82	0	0	0.61	14	2.56495	0.47027	20.7054	0.0079697	0.130938	0.0642907	56.49	2.12485	1	-0.100241	0.817065	0.180933	-14.5578	-8.294	-1.32488	-2.21437	-2.50177	-0.222792	1.97112
716	2014	1	15.52	14.09	0.82	0	0	0.61	20.04	18.02	1.17	0	0	0.85	14	2.94444	0.425871	21.4863	0.0035138	0.169281	0.0642286	53.49	1.97112	1	-0.134589	1.09628	0.17661	-14.3476	0.001762	-2.92492	-2.9711	-3.3567	-5.09664	2.1512
716	2015	1	20.04	18.02	1.17	0	0	0.85	9.42	-1.29	0.71	0	0	10	14	2.89037	0.420394	21.4574	0.0035238	0.24132	0.0612653	52.64	2.1512	0	-0.13396	-0.379403	0.162337	-7.33667	5.64481	-2.31622	-2.86329	-3.2349	-4.56708	1.943
716	2016	0	9.42	-1.29	0.71	0	0	10	18.87	14.14	0.73	0	0	4	14	2.19722	0.40718	21.617	0.002323	0.426963	0.0032484	46.53	1.943	0	-0.112387	-0.196256	0.0741578	-11.6832	-11.4228	-1.53979	-1.48111	-1.67333	4.4338	0.889639
716	2017	1	18.87	14.14	0.73	0	0	4	18.46	7.81	0.65	0	0	10	14	0.693147	0.407139	22.0277	0.0012825	0.405804	0.001937	45.79	0.889639	0	0.116194	0.20116	-0.0759799	4.78066	-0.0389664	1.56304	1.51812	1.71515	0.0233164
717	2010	0	50.22	9.37	11.98	12	14	2.87	0.85	0.74	1.84	0	0	-1.73	31	2.19722	0.0715345	23.8618	0.504314	0.748271	0	39.23	0.275474	0	-0.1148	-0.196256	-0.175146	18.6214	-3.50494	6.8311	7.43199	8.72528	-0.862065
717	2017	0	15.85	13.2	2.65	0	0	0	17.99	14.8	3.19	0	0	0	31	2.30259	0.594184	23.3914	0.556116	0.789209	0	56.59	1.50745	0	-0.131084	-0.224095	0.243279	-7.88703	-0.753823	-0.112859	-1.6912	-1.9107	-3.41845
723	2010	0	15.9	9.9	1.08	0	0	4.92	15.48	8.79	1.76	0	0	4.93	25	0	0.157795	19.5776	0.0429482	0.107517	0	46.99	2.45397	0	0.2248	0.384307	0.217507	13.453	6.09249	2.47706	2.9003	3.27671	-1.29356
723	2012	1	14.11	7.78	2.17	0	0	4.16	20.34	13.18	2.16	0	0	5	25	1.38629	0.186156	20.0044	0.0270477	0.118413	0	45.38	1.85823	1	0.0105365	-0.0501591	0.0082612	0.752579	0.430084	0.0417941	0.135939	0.153582	-0.0088196	2.02474
723	2013	1	20.34	13.18	2.16	0	0	5	16.83	8.29	3.54	0	0	5	25	0	0.19219	19.8201	0.0307437	0.0178073	0	44.55	2.02474	1	0.2248	-1.07016	0.16748	6.99517	1.32184	0.906233	2.9003	3.27671	-1.40992	2.59582
723	2014	1	16.83	8.29	3.54	0	0	5	10.45	1.95	4	0	0	4.5	25	0	0.202062	19.8296	0.0294698	0.025331	0	45.25	2.59582	0	0.2248	0.384307	0.153121	12.1004	8.43418	-1.10093	2.9003	3.27671	-1.40992	1.71968
723	2017	0	18.86	13.12	1.17	0	0	4.57	20.69	14.99	0.7	0	0	5	25	0.693147	0.375388	22.6173	0.0182907	0.0547137	0	83.71	2.127	0	0.117668	0.20116	-0.0518074	4.78827	0.737579	1.22806	1.51812	1.71515	-0.410636
725	2010	1	39.95	4.83	10.34	11	14	-0.22	53.04	8.27	12.5	15	14	3.27	39	1.38629	0.328264	24.1217	0.0126021	0.0463812	1.26e-05	51.82	0.643073	0	0.0105357	0.0180127	-0.0014265	-1.00898	0.631191	-0.51517	-0.613951	-0.800824	0.289773	0.326176
725	2011	0	53.04	8.27	12.5	15	14	3.27	57.71	7.55	11	15	20	4.16	39	1.94591	0.488133	24.1882	0.0122943	0.111947	8.89e-06	50.72	0.326176	0	-0.0759524	-0.129852	0.0888504	13.7066	-2.85962	4.77533	6.39169	5.77306	-0.373805	0.447348
725	2012	0	57.71	7.55	11	15	20	4.16	63.93	13.14	15	15	17	3.79	39	2.19722	0.62891	24.2129	0.0120132	0.129805	1.73e-05	53.24	0.447348	0	-0.114787	-0.196256	0.23885	24.1846	-4.85676	6.10319	9.66027	13.1818	0.0960933	0.311775
725	2013	0	63.93	13.14	15	15	17	3.79	16.45	9.88	4	0	0	2.57	39	2.30259	0.479438	24.4129	0.0093505	0.291089	1.65e-05	39.55	0.311775	0	-0.13107	-0.224095	0.14596	32.8905	-0.80471	10.3614	11.0306	12.5073	-0.20408	0.872153
726	2010	1	59.63	18.41	9.5	18	9	4.72	53.63	16.48	10	12	9	6.15	17	3.09104	0.118408	22.4169	0.409132	0.270673	0.0017173	32.8	1.25397	0	-0.250136	-0.432425	-0.3092	56.4301	7.07194	10.9928	26.1949	11.0422	1.12821	0.937896
726	2011	1	53.63	16.48	10	12	9	6.15	77.93	22.75	10	20	13	12.18	17	3.21888	0.27968	22.5275	0.364926	0.228763	0.0043131	31.07	0.937896	0	-0.265094	-0.466202	-0.0488016	50.2514	4.21903	12.7336	17.6546	11.9047	3.73944	0.811266
726	2012	1	77.93	22.75	10	20	13	12.18	71.05	26.33	8.38	18	13	5.34	17	3.21888	0.27289	22.5213	0.414549	0.206038	0.004293	31.31	0.811266	0	-0.26513	-0.466202	-0.0607823	93.1265	15.2819	12.7336	31.7699	18.9624	14.3788	1.18296
726	2013	1	71.05	26.33	8.38	18	13	5.34	31.21	23.84	1.93	0	0	5.44	17	3.33221	0.386353	22.5617	0.421942	0.154047	0.003537	36.97	1.18296	0	-0.283579	-0.496146	0.148367	86.1893	22.9857	10.5096	30.055	20.1803	2.45866	1.26225
726	2014	1	31.21	23.84	1.93	0	0	5.44	79.15	24.48	8.46	20	20	6.21	17	3.09104	0.319333	22.6407	0.45793	0.149123	0.0022364	37.57	1.26225	0	-0.249287	-0.432425	0.0196296	9.91857	15.9586	-1.39611	-3.26344	-3.68698	2.30655	1.3412
726	2015	1	79.15	24.48	8.46	20	20	6.21	70.89	23.66	8.26	20	13	5.97	17	2.94444	0.394951	22.7008	0.427136	0.165024	0.0021126	38.26	1.3412	1	-0.22714	1.09628	0.13054	80.4594	15.4826	8.45847	26.8284	26.4428	3.24721	1.19216
726	2016	1	70.89	23.66	8.26	20	13	5.97	27.55	21.96	1.12	0	0	4.47	17	2.30259	0.397355	22.6959	0.419926	0.162272	0.0021382	38.55	1.19216	1	-0.129271	0.624024	0.0763445	38.7934	8.1175	4.64509	15.2712	9.11485	1.64482	0.95022
726	2017	1	27.55	21.96	1.12	0	0	4.47	28.38	22.62	1	0	0	4.76	17	2.94444	0.426813	22.7458	0.371949	0.170057	0.0021784	39.58	0.95022	1	-0.227042	1.09628	0.178014	3.57677	11.7279	-2.47793	-2.9711	-3.3567	0.654655
727	2010	0	-3.32	-1.33	0.31	0	0	-2.3	0.68	5.4	0.28	0	0	-5	39	1.09861	0.396155	20.3117	0.187586	0.352303	3.23e-05	39.33	4.12562	0	0.0549887	0.0940256	-0.0316055	10.131	5.48685	0.880051	0.709596	0.80169	2.25278	2.04777
727	2011	0	0.68	5.4	0.28	0	0	-5	1.11	1.59	0.15	0	0	-0.63	39	0	0.395081	20.4325	0.141318	0.36749	0	39.6	2.04777	0	0.2248	0.384307	-0.127618	35.59	12.6376	3.64063	2.9003	3.27671	13.1347	1.41606
727	2012	0	1.11	1.59	0.15	0	0	-0.63	3.61	5.02	0.15	0	0	-1.56	39	0	0.29218	20.4561	0.126233	0.423371	0	30.25	1.41606	0	0.2248	0.384307	0.0220478	34.9646	18.1791	3.82971	2.9003	3.27671	6.77872
727	2015	1	10.91	5.87	0.04	0	0	5	11.02	5.14	0.88	0	0	5	39	1.60944	0.491546	23.1129	0.0121321	0.0093311	0	84.32	0.711282	0	-0.0239522	-0.0409474	0.0285469	-2.20671	-1.27368	-0.425098	-0.309024	-0.34913	0.150226
727	2017	0	5.16	7.08	0.99	0	0	-2.91	0.87	-0.15	1.02	0	0	0	39	1.79176	0.0863752	23.2444	0.0077338	0.13834	0	51.69	0.330412	0	-0.0521315	-0.0891214	-0.0745295	-6.7423	-2.36403	-0.60479	-0.672585	-0.759876	-2.34103
729	2010	1	68.83	14.71	5.69	16	16	16.43	56.5	17.6	5.64	14	11	8.26	15	3.95124	0.439077	23.1256	0.114473	0.301278	0.000378	65.93	1.66882	1	-0.384954	1.83707	0.32892	109.061	1.55095	7.25796	34.9697	34.3235	30.9585	1.03872
729	2011	1	56.5	17.6	5.64	14	11	8.26	72.23	17.24	5.64	18	16	15.35	15	3.4012	0.768504	23.2881	0.110358	0.346671	0.0001865	70.09	1.03872	1	-0.300521	1.43236	0.897764	61.0311	6.83533	5.56168	23.3723	17.0283	8.23345	0.826379
729	2012	1	72.23	17.24	5.64	18	16	15.35	75.84	16.26	5.89	20	18	15.69	15	3.29584	0.700353	23.3728	0.0955826	0.299628	0.0001514	69.04	0.826379	0	-0.284321	-0.486537	0.723685	86.6928	5.8025	5.26067	29.4729	25.3136	20.8432	1.27944
729	2013	1	75.84	16.26	5.89	20	18	15.69	24.54	15.67	0.18	0	0	8.69	15	2.99573	0.749379	23.4719	0.0826838	0.218104	0.0001341	70.27	1.27944	0	-0.238009	-0.407241	0.681301	78.1276	3.34637	4.78861	27.7519	24.2705	17.9702	1.26452
729	2014	1	24.54	15.67	0.18	0	0	8.69	24.88	15.27	0.22	0	0	9.39	15	3.04452	0.714339	23.5042	0.0787428	0.183887	0.0001436	68.89	1.26452	0	-0.245528	-0.420133	0.647154	-0.969044	2.51417	-4.13903	-3.17068	-3.58218	7.40867	1.36292
729	2015	1	24.88	15.27	0.22	0	0	9.39	60.16	12.49	6.67	18	13	10	15	2.77259	0.727451	23.5054	0.0766845	0.126601	0.0001202	70.66	1.36292	0	-0.203569	-0.348281	0.553759	-0.355157	1.55694	-3.37844	-2.62842	-2.96955	7.06431	1.14886
729	2016	1	60.16	12.49	6.67	18	13	10	19.34	9.23	0.11	0	0	10	15	2.07944	0.67379	23.5422	0.0721253	0.107558	0.0001202	69.6	1.14886	0	-0.0965201	-0.165134	0.229023	21.8807	-0.999222	2.42924	10.0033	6.71669	3.73071	1.12614
729	2017	1	19.34	9.23	0.11	0	0	10	19.68	9.59	0.09	0	0	10	15	1.79176	0.661975	23.5818	0.0723954	0.111723	0.0001202	68.94	1.12614	1	-0.052091	0.248172	0.119616	-1.95948	-1.63885	-0.901608	-0.672585	-0.759876	2.01343
731	2010	1	17.7	11.55	2.49	0	0	3.66	26.56	19.23	4	0	0	3.33	26	1.38629	0.220348	21.9187	0.313602	0.452721	0.0003648	23.15	0.958682	0	0.0105117	0.0180127	0.0059303	0.507842	0.173076	0.0199791	0.135939	0.153582	0.0252663	0.871443
731	2011	1	26.56	19.23	4	0	0	3.33	25.94	19.76	3.38	0	0	2.8	26	2.07944	0.217922	21.9905	0.209341	0.461016	0.000363	24.22	0.871443	0	-0.0963683	-0.165134	-0.055883	0.881564	3.21311	0.760552	-1.24624	-1.40798	-0.437874	0.862063
731	2012	1	25.94	19.76	3.38	0	0	2.8	19.14	14.22	1.93	0	0	2.99	26	2.07944	0.282818	22.1314	0.173443	0.508269	0.000363	28.24	0.862063	0	-0.0963683	-0.165134	-0.0153249	0.49408	3.54435	0.373067	-1.24624	-1.40798	-0.769111	1.26908
731	2013	1	19.14	14.22	1.93	0	0	2.99	5.31	2.15	3.76	0	0	-0.6	26	2.70805	0.273336	22.2542	0.144561	0.407815	0.0003083	27.18	1.26908	0	-0.193366	-0.331229	-0.042625	-7.53334	0.164448	-1.06939	-2.49973	-2.82415	-1.30451	1.22563
731	2014	0	5.31	2.15	3.76	0	0	-0.6	14.6	8.65	3.14	0	0	2.81	26	1.79176	0.214577	22.1477	0.137646	0.38612	0.0003083	22.13	1.22563	0	-0.0520275	-0.0891214	-0.031288	-6.69171	-4.02688	0.329512	-0.672585	-0.759876	-1.56188	1.18686
731	2017	1	19.35	13.86	2.27	0	0	3.22	15.85	11.43	2.45	0	0	1.97	26	0	0.204007	22.0485	0.151645	0.328093	0	23.18	1.16042	0	0.2248	0.384307	0.150293	8.43509	0.332808	0.746242	2.9003	3.27671	1.17903
733	2010	0	14.25	9.67	0.35	0	0	4.23	14.79	9.67	0.12	0	0	5	39	0.693147	0.371474	21.5003	0.0208784	0.132907	0	38.89	1.17517	0	0.117668	0.20116	-0.0488276	8.29795	3.36413	1.85234	1.51812	1.71515	-0.151787	0.614156
733	2011	1	14.79	9.67	0.12	0	0	5	14.85	11.49	0.11	0	0	3.25	39	0	0.368019	21.5127	0.019766	0.134941	0	39.04	0.614156	0	0.2248	0.384307	-0.088257	15.0675	6.42702	3.87334	2.9003	3.27671	-1.40992	0.596386
733	2012	1	14.85	11.49	0.11	0	0	3.25	13.77	10.81	0.09	0	0	2.87	39	0	0.372822	21.5704	0.0178069	0.160373	0	39.45	0.596386	0	0.2248	0.384307	-0.0952433	14.9802	3.77989	3.88789	2.9003	3.27671	1.13539	0.857545
733	2013	1	13.77	10.81	0.09	0	0	2.87	15.47	11.27	0.06	0	0	4.14	39	0.693147	0.424778	21.5762	0.0117354	0.152421	0	42.55	0.857545	0	0.117668	0.20116	-0.0894085	8.66338	2.49623	2.05029	1.51812	1.71515	0.883607	1.27744
733	2014	1	15.47	11.27	0.06	0	0	4.14	15.55	12.35	0.05	0	0	3.15	39	2.07944	0.508098	21.9944	0.002952	0.150906	0	54.26	1.27744	0	-0.0965952	-0.165134	0.12547	-6.04941	-1.76169	-1.70185	-1.24624	-1.40798	0.0683558	1.81701
733	2015	1	15.55	12.35	0.05	0	0	3.15	14.28	11.25	0.05	0	0	2.98	39	1.94591	0.193091	22.0021	0.0038701	0.130718	0	47.95	1.81701	0	-0.0759568	-0.129852	-0.0561463	-4.71759	-0.854531	-1.34315	-0.979971	-1.10716	-0.432778	1.05111
733	2016	1	14.28	11.25	0.05	0	0	2.98	15.88	11.85	0.66	0	0	3.37	39	2.30259	0.420249	22.1018	0.0034124	0.144866	0	45.09	1.05111	0	-0.131084	-0.224095	0.0957615	-9.21858	-2.40766	-2.31797	-1.6912	-1.9107	-0.891056	0.796337
733	2017	1	15.88	11.85	0.66	0	0	3.37	17.42	13.57	0.54	0	0	3.31	39	1.79176	0.41903	22.1188	0.0046142	0.13439	0	42.34	0.796337	0	-0.0521315	-0.0891214	0.0376726	-3.12652	-0.755138	-0.716097	-0.672585	-0.759876	-0.222825
737	2010	0	-2.83	-1.04	0.48	0	0	-2.27	18.54	8.12	0.58	0	0	9.84	26	0	0.319953	21.6382	0.211405	0.825662	8.25e-05	33.44	1.08596	0	0.22468	0.384307	-0.0183474	40.6951	22.0043	3.34974	2.9003	3.27671	9.16405	0.579033
737	2011	0	18.54	8.12	0.58	0	0	9.84	13.93	10.21	0.51	0	0	3.21	26	0	0.312314	21.734	0.193623	0.80701	8.23e-05	33.08	0.579033	0	0.22468	0.384307	-0.0072356	9.61321	8.68144	3.20429	2.9003	3.27671	-8.44954	1.23931
737	2012	0	13.93	10.21	0.51	0	0	3.21	-3.54	0.53	0.45	0	0	-4.52	26	0	0.314528	21.7844	0.181815	0.750535	5.99e-05	32.77	1.23931	0	0.224713	0.384307	-0.0104558	16.3183	5.64161	3.3061	2.9003	3.27671	1.19357	0.904243
737	2013	0	-3.54	0.53	0.45	0	0	-4.52	12.45	7.43	1.07	0	0	3.95	26	0	0.323248	21.747	0.194022	0.789042	5.99e-05	33.72	0.904243	0	0.224713	0.384307	-0.0231388	41.7278	19.7208	3.39337	2.9003	3.27671	12.4366	1.00275
737	2014	0	12.45	7.43	1.07	0	0	3.95	-1.05	-2.15	1.56	0	0	-0.46	26	0	0.334229	21.6215	0.213719	0.789405	2.99e-05	35.17	1.00275	0	0.224756	0.384307	-0.0391114	18.4709	9.68502	2.4916	2.9003	3.27671	0.117268	1.43467
737	2015	0	-1.05	-2.15	1.56	0	0	-0.46	19.53	7.43	2.1	0	0	10	26	0	0.315618	21.6472	0.194937	0.860124	0	33.56	1.43467	0	0.2248	0.384307	-0.0120411	38.1062	23.6188	1.77891	2.9003	3.27671	6.53146	1.64964
737	2016	0	19.53	7.43	2.1	0	0	10	-1.83	-1.64	1.48	0	0	-1.67	26	0	0.310109	21.5825	0.201116	0.853888	0	34.9	1.64964	0	0.2248	0.384307	-0.0040286	8.17328	9.68502	0.993502	2.9003	3.27671	-8.68225	1.10924
737	2017	0	-1.83	-1.64	1.48	0	0	-1.67	17.79	14	0.4	0	0	3.39	26	0	0.312934	21.5961	0.188248	0.937588	0	33.47	1.10924	0	0.2248	0.384307	-0.0081374	39.2407	22.877	1.89527	2.9003	3.27671	8.29137
738	2010	0	16.54	12.42	0.8	0	0	3.32	13.98	10.38	0.58	0	0	3.02	37	0.693147	0.540272	21.4889	0.0004505	0.0069693	0	81.33	3.81495	0	0.117668	0.20116	-0.177337	6.55453	1.2705	1.50975	1.51812	1.71515	0.541013	2.37649
738	2011	0	13.98	10.38	0.58	0	0	3.02	16.39	12.88	0.64	0	0	2.87	37	1.38629	0.120195	21.5944	0.0004491	0.0329554	0	82.96	2.37649	0	0.0105365	0.0180127	0.012758	0.761442	0.252837	0.150187	0.135939	0.153582	0.0688963	1.89932
738	2012	1	16.39	12.88	0.64	0	0	2.87	16.39	12.74	0.68	0	0	2.97	37	1.94591	0.0496742	21.604	0.0004364	0.0154452	0	81.51	1.89932	0	-0.0759568	-0.129852	-0.126628	-4.30477	-0.594066	-1.0532	-0.979971	-1.10716	-0.570383	2.2985
738	2013	1	16.39	12.74	0.68	0	0	2.97	15.17	11.91	0.8	0	0	2.46	37	1.79176	0.84745	22.1106	0.0002563	0.0079616	0	79.25	2.2985	0	-0.0521315	-0.0891214	0.182176	-2.9545	-0.454947	-0.709351	-0.672585	-0.759876	-0.357742	3.10314
738	2014	1	15.17	11.91	0.8	0	0	2.46	15.74	12.2	0.95	0	0	2.59	37	0.693147	0.689411	22.1355	0.0002003	0.0078597	0	68.72	3.10314	0	0.117668	0.20116	-0.290879	7.59754	1.65878	1.50975	1.51812	1.71515	1.19575	5.55257
739	2010	1	20.14	9.67	0.6	0	0	9.87	13.66	7.18	0.68	0	0	5.8	27	0	0.235849	20.5228	0.001927	0.260806	0.0001078	25.98	1.40288	0	0.224643	0.384307	0.103979	7.28606	6.42702	3.1752	2.9003	3.27671	-8.49317
739	2012	1	20.18	12.17	0.91	0	0	7.1	20.08	11.54	0.83	0	0	7.71	27	0.693147	0.343485	21.0169	0.0005319	0.18815	0.0001982	34.45	0.606186	0	0.117517	0.20116	-0.0275184	3.78333	1.46083	1.426	1.51812	1.71515	-2.33677	1.25957
739	2014	1	25.39	19.16	1.48	0	0	4.75	23.94	16.53	1.59	0	0	5.82	27	1.94591	0.276598	21.419	0.0002428	0.0459444	6.16e-05	50.78	1.91424	0	-0.0759266	-0.129852	-0.0151074	0.118221	2.4922	-0.640385	-0.979971	-1.10716	0.353532	1.90332
739	2015	1	23.94	16.53	1.59	0	0	5.82	24.56	15.45	1.44	0	0	7.67	27	1.60944	0.254077	21.384	0.0001757	0.0326259	8e-05	50.08	1.90332	0	-0.0239398	-0.0409474	-0.0082541	-0.187429	0.378314	-0.184892	-0.309024	-0.34913	0.277302	1.6644
739	2016	1	24.56	15.45	1.44	0	0	7.67	25.41	14.96	1.39	0	0	9.06	27	1.09861	0.571494	21.4039	8.4e-05	0.0398378	5.69e-05	53.12	1.6644	0	0.05498	0.0940256	-0.0940006	0.209755	-0.484382	0.477936	0.709596	0.80169	-1.29509	1.44055
739	2017	1	25.41	14.96	1.39	0	0	9.06	27.02	17.63	1.17	0	0	8.22	27	2.19722	0.5493	21.5577	3.64e-05	0.0548656	5.26e-05	54.39	1.44055	1	-0.114761	0.546503	0.179718	0.193532	0.647078	-1.03471	-1.48111	-1.67333	3.73561
751	2010	0	-2.37	2.63	0	0	0	-5	-3.23	-3.15	0.01	0	0	-0.09	32	0	0.387861	22.9236	0.292106	0.865904	2.7e-07	39.72	1.26371	0	0.2248	0.384307	-0.117117	40.0261	16.6665	4.04788	2.9003	3.27671	13.1347	0.747152
751	2011	0	-3.23	-3.15	0.01	0	0	-0.09	-2.86	-2.45	0	0	0	-0.41	32	0	0.347513	22.673	0.353291	0.982567	2.7e-07	35.11	0.747152	0	0.2248	0.384307	-0.0584324	41.2769	25.0733	4.03334	2.9003	3.27671	5.99331	1.29701
751	2014	0	7.72	7.72	0	0	0	0	8.61	8.37	0.24	0	0	0	32	0	0.238424	21.9232	0.27776	0.407173	0	24.91	3.41489	0	0.2248	0.384307	0.100235	25.3505	9.26323	4.04788	2.9003	3.27671	5.86241	3.21995
751	2015	0	8.61	8.37	0.24	0	0	0	8.4	8.4	0	0	0	0	32	0.693147	0.248783	22.0144	0.242293	0.433874	2.41e-06	25.67	3.21994	0	0.117666	0.20116	0.0445795	12.5918	4.35384	1.93609	1.51812	1.71515	3.06859	2.41508
751	2016	0	8.4	8.4	0	0	0	0	9.68	9.68	0	0	0	0	32	0	0.266908	22.1451	0.195999	0.470832	2.41e-06	27.59	2.41508	0	0.224797	0.384307	0.0588056	24.3615	8.27419	4.04788	2.9003	3.27671	5.86241	2.15382
751	2017	0	9.68	9.68	0	0	0	0	7.24	7.14	0	0	0	0.1	32	0	0.245346	22.1488	0.199699	0.428897	2.41e-06	26.17	2.15382	0	0.224797	0.384307	0.0901658	22.4998	6.41248	4.04788	2.9003	3.27671	5.86241
752	2010	1	19.87	12.07	0.2	0	0	7.6	10.86	4.92	0.04	0	0	5.9	15	0	0.394736	20.6412	0.0002376	0.493636	0	45.48	2.61148	0	0.2248	0.384307	-0.127116	7.67877	2.9363	3.75699	2.9003	3.27671	-5.19153	3.14643
752	2011	1	10.86	4.92	0.04	0	0	5.9	19.14	12.35	0.02	0	0	6.77	15	0.693147	0.237337	20.6226	4.68e-05	0.49314	0	25.95	3.14643	0	0.117668	0.20116	0.0532941	10.8788	6.98039	2.08835	1.51812	1.71515	-1.42319	3.05914
752	2012	1	19.14	12.35	0.02	0	0	6.77	24.83	19.77	0.01	0	0	5.05	15	0	0.209936	20.5731	2.56e-05	0.460144	0	22.62	3.05914	0	0.2248	0.384307	0.141668	8.74053	2.52905	4.01879	2.9003	3.27671	-3.98433	2.08305
752	2017	1	16.38	10.73	0.63	0	0	5.02	-2.65	-2.52	0.5	0	0	-0.63	15	0	0.281344	20.7204	9.41e-05	0.330505	0	43.3	2.42801	1	0.2248	-1.07016	0.037808	12.7549	4.88529	3.13157	2.9003	3.27671	-1.43901
756	2010	1	19.48	11.43	1.47	0	0	6.58	17.03	11.19	0.55	0	0	5.29	27	0.693147	0.581252	21.6687	0.289473	0.360486	4.17e-06	72.15	1.39698	0	0.117665	0.20116	-0.208536	4.31625	2.02421	0.999665	1.51812	1.71515	-1.94089	0.863417
756	2011	1	17.03	11.19	0.55	0	0	5.29	17.79	8.57	0.39	0	0	8.83	27	1.09861	0.578593	21.7262	0.257825	0.384449	4.17e-06	71.93	0.863417	0	0.0549988	0.0940256	-0.0965268	2.88933	1.03156	0.794647	0.709596	0.80169	-0.448153	0.600213
756	2012	1	17.79	8.57	0.39	0	0	8.83	18.24	9.22	0.45	0	0	8.57	27	0	0.572733	21.9339	0.275921	0.482185	4.17e-06	71.58	0.600213	0	0.224794	0.384307	-0.386006	10.7041	8.02693	3.48064	2.9003	3.27671	-6.98053	0.6203
756	2013	1	18.24	9.22	0.45	0	0	8.57	19.45	9.8	0.68	0	0	8.97	27	0	0.571142	22.0053	0.252816	0.510832	3.13e-06	71.78	0.6203	0	0.224796	0.384307	-0.383694	10.0495	7.08153	3.39337	2.9003	3.27671	-6.60236	0.92691
756	2014	1	19.45	9.8	0.68	0	0	8.97	18.92	10.9	0.55	0	0	7.47	27	0.693147	0.528462	22.0786	0.357662	0.536233	0	69.07	0.92691	0	0.117668	0.20116	-0.168346	4.33909	3.26516	1.60111	1.51812	1.71515	-3.76044	1.46098
756	2015	1	18.92	10.9	0.55	0	0	7.47	61.61	10.76	6.87	20	18	5.98	27	0.693147	0.567438	22.1497	0.361158	0.561632	0	70.36	1.46098	0	0.117668	0.20116	-0.198019	4.74259	2.42771	1.70008	1.51812	1.71515	-2.61846	1.27732
756	2016	0	61.61	10.76	6.87	20	18	5.98	21.81	14.53	0.8	0	0	6.48	27	1.60944	0.57403	22.1845	0.357519	0.562932	0	71.22	1.27732	0	-0.0239522	-0.0409474	0.0413296	5.65036	-0.515872	0.633359	2.79041	2.44036	0.302098	1.3529
756	2017	1	21.81	14.53	0.8	0	0	6.48	24.46	17.23	0.75	0	0	6.48	27	2.07944	0.655789	22.2685	0.337937	0.507275	0	73.51	1.3529	0	-0.0965952	-0.165134	0.217773	-2.08707	0.275728	-1.23937	-1.24624	-1.40798	1.5308
757	2014	0	14.07	8.47	0.6	0	0	5	13.79	8.28	0.51	0	0	5	34	0.693147	0.0999939	20.285	0.0017702	0.217205	1.07e-05	44.92	3.53912	0	0.11766	0.20116	0.157856	8.43499	4.27771	1.66201	1.51812	1.71515	-0.738003	6.50361
760	2013	0	19.9	8.2	1.7	0	0	10	20.64	8.39	2.25	0	0	10	36	0	0.131553	21.2058	0.0209363	0.0149034	0	62.5	3.39096	0	0.2248	0.384307	0.255674	7.63514	8.56509	1.57529	2.9003	3.27671	-8.68225	3.20797
760	2014	1	20.64	8.39	2.25	0	0	10	4.37	-0.43	3	0	0	1.8	36	0	0.119536	21.2128	0.0206584	0.0519068	0	62.24	3.20797	0	0.2248	0.384307	0.273153	6.55883	8.28874	0.775331	2.9003	3.27671	-8.68225	10.0314
760	2015	0	4.37	-0.43	3	0	0	1.8	15.46	2.46	3	0	0	10	36	0.693147	0.100809	21.3157	0.0177566	0.0749763	0	61.06	10.0314	0	0.117668	0.20116	0.157235	15.8198	11.0534	-0.165153	1.51812	1.71515	1.69822	3.52752
760	2016	0	15.46	2.46	3	0	0	10	-6.58	0.42	3	0	0	-10	36	0	0.495763	21.5107	0.0138269	0.0569876	0.0108489	57.3	3.52752	0	0.209021	0.384307	-0.274056	14.093	16.9137	-0.315518	2.9003	3.27671	-8.68225	2.16513
760	2017	0	-6.58	0.42	3	0	0	-10	-9.47	-10.39	1.34	0	0	-0.42	36	0	0.432176	21.4442	0.0140648	0.124608	0.0108489	52.27	2.16513		0.209021		-0.181572	46.1494	19.8808	-0.315518	2.9003	3.27671	20.4071
761	2010	1	13.78	10.88	1.45	0	0	1.45	17.51	15.12	0.89	0	0	1.5	31	2.19722	0.840149	24.2773	0.527486	0.577546	0	87.9	0.516656	0	-0.1148	-0.196256	0.395749	-8.44475	-2.38338	-0.990148	-1.48111	-1.67333	-1.91678	0.330235
761	2011	1	17.51	15.12	0.89	0	0	1.5	16	10.45	0.55	0	0	5	31	2.94444		24.4087	0.441895	0.621949	0	86.86	0.330235	0	-0.230288	-0.393688		-11.3826	1.53643	-2.82062	-2.9711	-3.3567	-3.77056
761	2014	1	14.6	12.39	0.26	0	0	1.95	0.19	-2.28	0.25	0	0	2.22	31	1.60944		24.5309	0.312786	0.671276	0	83.68	0.308007	0	-0.0239522	-0.0409474		-1.63487	-0.263269	-0.391004	-0.309024	-0.34913	-0.322438	0.365807
761	2015	0	0.19	-2.28	0.25	0	0	2.22	12.57	8.81	0.11	0	0	3.65	31	1.38629		24.4504	0.413346	0.732736	0	79.95	0.365807	0	0.0105365	0.0180127		1.70153	1.11589	0.172684	0.135939	0.153582	0.123434	0.291276
761	2016	0	12.57	8.81	0.11	0	0	3.65	18.72	15.57	0.18	0	0	2.97	31	1.38629		24.6501	0.357193	0.767754	0	79.34	0.291276	0	0.0105365	0.0180127		0.857564	0.359867	0.182228	0.135939	0.153582	0.025948
766	2010	0	5.22	8.39	0.03	0	0	-3.2	16.83	6.77	0.06	0	0	10	27	0	0.256834	20.5825	0.111505	0.206788	0	27.69	4.62173	1	0.2248	-1.07016	0.0734581	28.9867	8.28874	4.00425	2.9003	3.27671	10.5167	2.83596
766	2011	0	16.83	6.77	0.06	0	0	10	15.09	6.37	0.2	0	0	8.52	27	0	0.265577	20.5558	0.107297	0.162561	0	29.08	2.83596	1	0.2248	-1.07016	0.0607407	12.1004	10.645	3.96061	2.9003	3.27671	-8.68225	3.12967
766	2012	0	15.09	6.37	0.2	0	0	8.52	13.4	5.81	0.03	0	0	7.56	27	0	0.256475	20.5761	0.0986804	0.165203	0	28.31	3.12967	1	0.2248	-1.07016	0.0739799	14.6311	11.2268	3.75699	2.9003	3.27671	-6.52964	2.63165
766	2013	0	13.4	5.81	0.03	0	0	7.56	17.01	6.9	0.11	0	0	10	27	0.693147	0.264933	20.7999	0.0854156	0.337056	0	29.12	2.63165	0	0.117668	0.20116	0.0322841	8.94507	6.30282	2.09596	1.51812	1.71515	-2.68698	2.59948
766	2014	0	17.01	6.9	0.11	0	0	10	0.06	6.17	1.2	0	0	-7.31	27	0	0.272388	20.9696	0.0850633	0.422669	0	29.36	2.59948	0	0.2248	0.384307	0.0508348	11.8385	10.4559	3.88789	2.9003	3.27671	-8.68225	4.5061
766	2015	0	0.06	6.17	1.2	0	0	-7.31	18.26	12.5	0.62	0	0	5.14	27	0	0.281674	22.1152	0.099461	0.420453	0	42.51	4.5061	0	0.2248	0.384307	0.0373291	36.4917	11.5176	2.30252	2.9003	3.27671	16.4946	5.65557
766	2016	0	18.26	12.5	0.62	0	0	5.14	18.77	13.02	0.46	0	0	5.29	27	1.09861	0.255231	22.2019	0.0922966	0.0829323	0	63.78	5.65557	0	0.0550002	0.0940256	0.0185429	2.45163	0.565387	0.769737	0.709596	0.80169	-0.394775
768	2010	0	51.13	11.07	7.69	8	19	5.37	48.27	9.53	10.23	12	13	3.51	37	2.48491	0.397399	23.6199	0.0707537	0.48606	5.25e-05	61.02	1.50976	0	-0.159209	-0.272268	0.0928017	26.7714	-3.11071	5.0563	6.18876	17.2569	1.38014	0.860457
768	2011	0	48.27	9.53	10.23	12	13	3.51	49.25	7.06	8.07	12	20	2.12	37	1.94591	0.624261	23.6403	0.0730614	0.492463	3.42e-05	62.39	0.860457	0	-0.07594	-0.129852	0.15575	11.3625	-2.2404	3.65975	4.91736	5.28162	-0.255859	0.763427
768	2012	1	49.25	7.06	8.07	12	20	2.12	55.41	13.29	10.05	12	17	3.07	37	2.07944	0.610599	23.9744	0.118578	0.557553	2.72e-05	63.24	0.763427	0	-0.0965782	-0.165134	0.18953	15.0623	-4.39284	3.3042	6.25346	11.0915	-1.19409	0.800885
768	2013	1	55.41	13.29	10.05	12	17	3.07	56.69	15.37	9.95	12	15.5	3.87	37	1.94591	0.616409	24.0661	0.122118	0.593908	0	63.4	0.800885	0	-0.0759568	-0.129852	0.15189	14.8714	-0.392574	3.57129	4.91736	7.24739	-0.472094	1.4988
768	2014	1	56.69	15.37	9.95	12	15.5	3.87	60.31	14.22	12.15	12	20	1.94	37	2.48491	0.644024	24.1181	0.124804	0.605747	0	63.52	1.4988	0	-0.159263	-0.272268	0.346934	32.5007	1.32018	7.38509	10.3105	13.6504	-0.165516	1.85864
768	2015	1	60.31	14.22	12.15	12	20	1.94	53.97	14.12	10.92	12	14	2.93	37	2.83321	0.693696	24.1757	0.11579	0.525628	4.79e-06	64.18	1.85864	0	-0.21309	-0.3643	0.532688	48.4775	0.180868	12.9146	13.7957	24.4688	-2.88245	1.5227
768	2016	1	53.97	14.12	10.92	12	14	2.93	18.26	13.44	1.72	0	0	3.1	37	2.3979	0.682959	24.2069	0.110284	0.538614	8.13e-06	65.35	1.5227	0	-0.145807	-0.249278	0.354371	27.1902	0.0294183	7.67662	9.43989	11.0826	-1.03836	1.15902
768	2017	1	18.26	13.44	1.72	0	0	3.1	19.63	14.13	1.79	0	0	3.71	37	2.94444	0.683775	24.2981	0.102394	0.567613	6.61e-06	64.02	1.15902	0	-0.230278	-0.393688	0.56088	-10.2651	-0.966721	-1.58394	-2.9711	-3.3567	-1.38661
777	2010	1	16.22	12.76	1.52	0	0	1.94	16.52	14.11	1.27	0	0	1.14	34	1.79176	0.477399	20.9949	0.0879172	0.298337	0.0001498	50.01	5.47902	0	-0.052081	-0.0891214	0.0573603	-3.01184	-0.448201	-0.426025	-0.672585	-0.759876	-0.705154	2.68342
777	2011	1	16.52	14.11	1.27	0	0	1.14	18	14.95	1.12	0	0	1.93	34	1.94591	0.478329	21.0523	0.0914338	0.305234	0.0001418	49.82	2.68342	0	-0.0758871	-0.129852	0.084032	-4.24089	0.0104098	-0.743589	-0.979971	-1.10716	-1.42058	2.34781
777	2012	1	18	14.95	1.12	0	0	1.93	18.06	14.87	1.22	0	0	1.97	34	1.09861	0.468058	21.1353	0.0781266	0.335574	0.0001293	46.97	2.34781	0	0.0549542	0.0940256	-0.0571926	2.54416	-0.306455	0.59181	0.709596	0.80169	0.747516	2.09459
777	2013	1	18.06	14.87	1.22	0	0	1.97	15.72	13.06	1.1	0	0	1.56	34	0.693147	0.283568	21.2012	0.160213	0.352208	0.0001293	45.54	2.09459	0	0.11757	0.20116	0.0180972	5.39733	-0.594729	1.18999	1.51812	1.71515	1.56879	6.23222
777	2014	1	15.72	13.06	1.1	0	0	1.56	17.1	14.89	1.2	0	0	1.01	34	1.60944	0.282987	21.2234	0.151757	0.336297	9.7e-05	34.99	6.23222	0	-0.0239372	-0.0409474	-0.0037738	-1.4613	-0.159438	-0.260828	-0.309024	-0.34913	-0.382877	6.59638
777	2015	1	17.1	14.89	1.2	0	0	1.01	17.01	15.3	0.99	0	0	0.72	34	1.09861	0.312797	21.2767	0.135303	0.326957	7.27e-05	31.45	6.59639	0	0.0549744	0.0940256	-0.0019422	2.86443	-0.285104	0.563341	0.709596	0.80169	1.0749	4.59058
777	2016	1	17.01	15.3	0.99	0	0	0.72	10.37	11.08	0.14	0	0	-0.85	34	0.693147	0.318	21.351	0.120082	0.315292	6.65e-05	31.58	4.59058	0	0.117618	0.20116	-0.0081164	6.19671	-0.922096	1.3651	1.51812	1.71515	2.52044	2.83807
777	2017	1	10.37	11.08	0.14	0	0	-0.85	15.44	15.68	0.09	0	0	-0.33	34	1.09861	0.30837	21.4278	0.104239	0.360792	3.84e-05	31.89	2.83807	0	0.0549866	0.0940256	-0.0003669	5.25932	1.0707	0.940547	0.709596	0.80169	1.73679
778	2010	1	55.13	14.59	14.26	7	15	4.28	67.36	23.1	13.57	13	12	5.69	33	3.61092	0.414502	23.5199	0.139077	0.475065	0.0001403	54.76	0.678267	0	-0.332995	-0.569789	0.231092	64.6516	1.08078	24.7494	10.7951	27.4886	0.537763	0.381318
778	2011	1	67.36	23.1	13.57	13	12	5.69	65.58	18.81	10.03	14	20	2.74	33	3.63759	0.426798	23.7133	0.138415	0.546411	0.0001621	55.31	0.381318	0	-0.337066	-0.576835	0.260794	92.1507	19.6725	23.5492	24.0273	21.2792	3.62261	0.314131
778	2012	1	65.58	18.81	10.03	14	20	2.74	69.03	15.71	13.38	15	20	4.94	33	3.61092	0.410051	23.7281	0.123982	0.56996	0.0001471	55.64	0.314131	0	-0.332981	-0.569789	0.221495	87.1865	10.181	15.6276	25.8902	38.2708	-2.78317	0.306304
778	2013	1	69.03	15.71	13.38	15	20	4.94	18.94	12.32	1.62	0	0	5	33	3.13549	0.689435	23.9737	0.108681	0.529689	8.61e-05	63.15	0.306304	0	-0.259672	-0.44417	0.642314	73.7644	2.72525	17.8137	21.8633	29.8334	1.52868	0.428214
778	2014	1	18.94	12.32	1.62	0	0	5	17.69	11.05	1.64	0	0	5	33	2.19722	0.532979	24.0166	0.116485	0.529745	7.18e-05	51.1	0.428214	0	-0.114746	-0.196256	0.167596	-4.61211	-1.3138	-0.86388	-1.48111	-1.67333	0.72001	0.471765
778	2015	1	17.69	11.05	1.64	0	0	5	67.49	10.88	12.11	15	23	6.5	33	2.07944	0.479873	24.0228	0.110654	0.50359	7.18e-05	47.6	0.471765	0	-0.0965503	-0.165134	0.107829	-4.66197	-1.89919	-0.71439	-1.24624	-1.40798	0.605835	0.388109
778	2016	1	67.49	10.88	12.11	15	23	6.5	21.59	15.45	1.14	0	0	5	33	2.19722	0.519348	24.1322	0.0936811	0.551406	3.46e-05	48.9	0.388109	0	-0.114774	-0.196256	0.157471	31.4488	-2.38338	6.92766	9.66027	15.4101	1.83415	0.432113
778	2017	1	21.59	15.45	1.14	0	0	5	25.86	19.84	1.02	0	0	5	33	2.07944	0.49924	24.1451	0.117528	0.485461	9.84e-06	47.22	0.432113	0	-0.0965891	-0.165134	0.119933	-2.22456	0.850705	-1.02688	-1.24624	-1.40798	0.605835
782	2010	1	13.47	11.39	1.32	0	0	0.76	16.57	13.38	1.68	0	0	1.51	28	0	0.270306	21.3514	0.100671	0.571116	1.84e-05	28.49	1.04481	0	0.224773	0.384307	0.0538632	16.9873	3.92534	2.12798	2.9003	3.27671	4.75702	0.701197
782	2011	1	16.57	13.38	1.68	0	0	1.51	8.78	2	2.1	0	0	4.68	28	0.693147	0.249803	21.3037	0.12883	0.529093	1.84e-05	26.87	0.701197	0	0.117654	0.20116	0.0438033	6.53169	0.539636	0.839788	1.51812	1.71515	1.919	0.679616
782	2012	1	8.78	2	2.1	0	0	4.68	16.33	10.08	1.25	0	0	5	28	0	0.249289	21.2326	0.149322	0.47779	1.48e-05	26.87	0.679616	0	0.224779	0.384307	0.0844317	23.8088	17.5828	0.993502	2.9003	3.27671	-0.944492	0.611796
782	2013	1	16.33	10.08	1.25	0	0	5	-0.45	-2.17	1.81	0	0	-0.09	28	0	0.193878	21.5556	0.100219	0.616319	1.27e-05	30.89	0.611796	1	0.224782	-1.07016	0.165025	12.8276	5.83069	2.2298	2.9003	3.27671	-1.40992	1.61519
782	2014	1	-0.45	-2.17	1.81	0	0	-0.09	9.23	6.36	1.67	0	0	1.2	28	0.693147	0.280945	21.4718	0.120816	0.406513	1.11e-05	46.77	1.61519	1	0.11766	-0.560159	0.0200941	19.4893	12.3781	0.740816	1.51812	1.71515	3.13711	3.54522
782	2015	1	9.23	6.36	1.67	0	0	1.2	4.26	2.8	1.46	0	0	0	28	0.693147	0.21932	21.4124	0.11432	0.346861	1.47e-05	40.71	3.54522	0	0.117657	0.20116	0.0670108	12.1198	5.8841	0.847401	1.51812	1.71515	2.15501	2.1408
782	2016	1	4.26	2.8	1.46	0	0	0	7.28	5.9	1.36	0	0	0.02	28	0.693147	0.217327	21.5888	0.0889327	0.450153	1.48e-05	40.85	2.1408	0	0.117657	0.20116	0.0685281	15.9035	8.59439	1.00728	1.51812	1.71515	3.06859	1.60519
782	2017	1	7.28	5.9	1.36	0	0	0.02	9.95	6.41	1.05	0	0	2.49	28	0	0.268573	21.6211	0.0806955	0.452644	1.34e-05	42.18	1.60519	0	0.224781	0.384307	0.0563837	25.9905	11.9104	2.06981	2.9003	3.27671	5.83332
786	2010	1	54.36	16.37	9.81	10	17	1.18	72.6	20.54	9.74	15	24	3.32	30	3.33221	0.67067	22.1416	0.239658	0.559409	9.26e-05	65.42	1.27801	0	-0.290046	-0.496146	0.682241	54.8498	4.28346	13.1947	15.033	27.6913	-5.35273	0.805557
786	2011	1	72.6	20.54	9.74	15	24	3.32	23.63	21.15	0.56	0	0	1.92	30	3.17805	0.694606	22.1433	0.150343	0.533458	9.26e-05	64.79	0.805557	0	-0.266236	-0.455415	0.667488	81.7852	11.1192	11.9909	22.4169	37.4831	-1.22483	1.16407
786	2012	1	23.63	21.15	0.56	0	0	1.92	25.52	22.69	0.59	0	0	2.24	30	3.3673	0.737564	22.1648	0.182554	0.521107	9.26e-05	63.42	1.16407	0	-0.295467	-0.505418	0.822948	-2.90643	13.5068	-4.25235	-3.81431	-4.30934	-4.03727	1.04626
786	2013	1	25.52	22.69	0.59	0	0	2.24	25.69	22.99	0.64	0	0	2.06	30	3.3673	0.702104	22.2331	0.165908	0.525944	9.26e-05	63.79	1.04626	0	-0.295467	-0.505418	0.755118	0.708817	16.4526	-4.19497	-3.81431	-4.30934	-3.42516	1.46199
786	2014	1	25.69	22.99	0.64	0	0	2.06	24.86	21.62	0.72	0	0	2.52	30	3.29584	0.675346	22.5757	0.112511	0.291326	8.27e-05	62.25	1.46199	0	-0.284447	-0.486537	0.677638	0.995371	16.3904	-3.94618	-3.67181	-4.14836	-3.62865	1.38828
786	2015	1	24.86	21.62	0.72	0	0	2.52	24.71	21.02	1.55	0	0	2.14	30	2.89037	0.555266	22.6192	0.102113	0.257995	0	53.98	1.38828	0	-0.221931	-0.379403	0.356	-0.415609	10.8141	-2.96237	-2.86329	-3.2349	-2.16912	1.43238
786	2016	1	24.71	21.02	1.55	0	0	2.14	25.35	21.57	1.48	0	0	2.3	30	2.83321	0.623254	23.0475	0.0583136	0.110751	0	60.59	1.43238	0	-0.213097	-0.3643	0.435567	-0.605879	9.55635	-1.70009	-2.74931	-3.10613	-2.6067	2.78063
786	2017	1	25.35	21.57	1.48	0	0	2.3	26.79	22.83	1.5	0	0	2.46	30	3.2581	0.641664	23.0433	0.0562298	0.117918	0	57.35	2.78063	0	-0.278766	-0.476565	0.603	0.361735	13.4933	-2.35026	-3.59656	-4.06333	-3.12141
788	2010	1	20.13	16.29	2.01	0	0	1.83	21.92	14.02	1.76	0	0	6.14	27	1.94591	0.428316	21.1317	0.0671875	0.472212	0	65.28	3.21714	0	-0.0759568	-0.129852	0.0594535	-2.46677	1.08176	-0.37992	-0.979971	-1.10716	-1.08148	1.59726
788	2011	1	21.92	14.02	1.76	0	0	6.14	21.2	10.91	2.28	0	0	8.01	27	1.09861	0.567089	21.2407	0.0558764	0.421928	0	63.72	1.59726	0	0.0550002	0.0940256	-0.092433	1.14921	0.0244888	0.364063	0.709596	0.80169	-0.750629	1.12968
788	2012	1	21.2	10.91	2.28	0	0	8.01	20.08	10.73	1.1	0	0	8.25	27	0.693147	0.592732	21.5538	0.0500602	0.564081	0	61.15	1.12968	0	0.117668	0.20116	-0.217275	3.00678	2.42009	0.382996	1.51812	1.71515	-3.02957	1.88347
788	2013	1	20.08	10.73	1.1	0	0	8.25	-3.28	5.94	0.78	0	0	-10	27	0	0.529481	21.799	0.1562	0.642223	0	55.78	1.88347	0	0.2248	0.384307	-0.323099	7.37333	4.88529	2.44797	2.9003	3.27671	-6.13694	1.90606
788	2014	0	-3.28	5.94	0.78	0	0	-10	11.31	-0.35	1.66	0	0	10	27	2.07944	0.471454	21.8311	0.228111	0.665656	0	51.14	1.90606	0	-0.0965952	-0.165134	0.102568	-17.7677	-5.09281	-1.25187	-1.24624	-1.40798	-8.7688	2.87914
788	2015	0	11.31	-0.35	1.66	0	0	10	19.1	7.53	1.57	0	0	10	27	1.38629	0.431713	21.3476	0.0729264	0.449161	0	49.62	2.87914	0	0.0105365	0.0180127	-0.0084788	0.94346	0.984321	0.0765617	0.135939	0.153582	-0.406943	4.15331
788	2016	0	19.1	7.53	1.57	0	0	10	16.5	9.25	1.63	0	0	5.62	27	0	0.418738	20.8784	0.136501	0.185559	0	53.23	4.15331	0	0.2248	0.384307	-0.162026	8.79871	9.53958	1.76437	2.9003	3.27671	-8.68225	2.50359
788	2017	1	16.5	9.25	1.63	0	0	5.62	22.66	10.89	1.77	0	0	10	27	0	0.424087	20.8494	0.13383	0.179523	0	52.75	2.50359	0	0.2248	0.384307	-0.169807	12.5803	7.0379	1.6771	2.9003	3.27671	-2.31169
789	2010	1	17.58	12.55	0.46	0	0	4.57	27.2	21.89	0.35	0	0	4.96	30	1.94591	0.67396	21.8359	0.379349	0.601208	3.32e-05	63.05	0.818774	0	-0.0759405	-0.129852	0.180174	-3.71996	-0.756242	-1.14166	-0.979971	-1.10716	0.265072	0.647544
789	2011	1	27.2	21.89	0.35	0	0	4.96	21.9	16.47	0.43	0	0	5	30	3.09104	0.538626	22.0268	0.344795	0.610329	3.15e-05	53.66	0.647544	0	-0.252895	-0.432425	0.378519	3.3559	12.7672	-3.9819	-3.26344	-3.68698	1.52099	0.785018
789	2012	1	21.9	16.47	0.43	0	0	5	27.81	22.28	1	0	0	4.53	30	2.99573	0.637464	22.0888	0.278699	0.592902	3.15e-05	59.41	0.785018	0	-0.238167	-0.407241	0.508811	-5.00825	3.67003	-3.62671	-3.07339	-3.47226	1.49406	0.5499
789	2013	1	27.81	22.28	1	0	0	4.53	26.98	22.36	1.13	0	0	3.49	30	2.70805	0.53264	22.1294	0.270488	0.572353	3.05e-05	53.19	0.5499	1	-0.193714	0.922355	0.282433	3.33523	10.2683	-2.23523	-2.49973	-2.82415	0.626007	0.702177
789	2014	1	26.98	22.36	1.13	0	0	3.49	23.82	17.99	0.89	0	0	4.94	30	2.56495	0.509237	22.199	0.24453	0.571375	3.18e-07	52.07	0.702177	0	-0.171634	-0.293418	0.224205	2.0328	9.18501	-1.83571	-2.21437	-2.50177	-0.600356	0.642963
789	2015	1	23.82	17.99	0.89	0	0	4.94	22.17	17.62	0.77	0	0	3.78	30	2.3979	0.489244	22.3145	0.193058	0.545992	3.18e-07	49.73	0.642963	0	-0.145815	-0.249278	0.171614	-1.25423	3.68049	-1.78598	-1.88126	-2.12542	0.85793	0.648577
789	2016	1	22.17	17.62	0.77	0	0	3.78	26.62	21.93	0.76	0	0	3.93	30	2.19722	0.551342	22.2323	0.191663	0.499625	3.18e-07	52.4	0.648577	0	-0.114799	-0.196256	0.181235	-2.213	2.62282	-1.49522	-1.48111	-1.67333	-0.186155	0.877138
789	2017	1	26.62	21.93	0.76	0	0	3.93	29.64	24.55	0.7	0	0	4.39	30	1.79176	0.582009	22.1769	0.18165	0.393782	3.18e-07	54.7	0.877138	0	-0.0521314	-0.0891214	0.0926446	0.49601	2.64478	-0.682368	-0.672585	-0.759876	-0.0339405
790	2010	1	19.33	9.7	1.08	0	0	8.55	13.77	8.25	2.16	0	0	3.36	27	1.79176	0.282782	20.1404	0.143736	0.315286	0.0186342	29.54	8.37829	0	-0.0458463	-0.0891214	-0.0082829	-1.96286	-1.48032	-0.574434	-0.672585	-0.759876	1.52435	4.00693
790	2011	0	13.77	8.25	2.16	0	0	3.36	14.13	7.79	3.46	0	0	2.88	27	1.09861	0.259239	20.1599	0.130112	0.175314	0.0160531	28.14	4.00693	1	0.0492877	-0.261828	0.0171166	4.04942	2.07777	0.221722	0.709596	0.80169	0.238645	2.97374
790	2012	1	14.13	7.79	3.46	0	0	2.88	20.81	16.02	2.46	0	0	2.33	27	0.693147	0.250842	20.3138	0.104942	0.189731	0.0155008	28.3	2.97374	1	0.105867	-0.560159	0.0430124	8.38931	4.79541	-0.51536	1.51812	1.71515	0.875994	3.85745
790	2013	1	20.81	16.02	2.46	0	0	2.33	21.95	15.52	2.06	0	0	4.37	27	0.693147	0.226853	20.4111	0.100295	0.205874	0.0126587	27.1	3.85745	1	0.108031	-0.560159	0.0612756	3.3037	-1.47025	0.245959	1.51812	1.71515	1.29472	3.64993
790	2014	1	21.95	15.52	2.06	0	0	4.37	-0.87	2.14	1.99	0	0	-5	27	0.693147	0.205001	20.533	0.15572	0.24593	0.0080058	25.84	3.64993	1	0.111573	-0.560159	0.0779119	2.4358	-1.08959	0.550486	1.51812	1.71515	-0.258372	8.03048
790	2015	0	-0.87	2.14	1.99	0	0	-5	18.46	12.61	1.7	0	0	4.15	27	0	0.213636	20.54	0.276847	0.239869	0.0074152	25.37	8.03048	1	0.214015	-1.07016	0.136288	37.8444	17.3791	1.15349	2.9003	3.27671	13.1347	5.3614
790	2016	0	18.46	12.61	1.7	0	0	4.15	27.51	21.07	2.06	0	0	4.38	27	1.09861	0.213393	20.6765	0.234017	0.20674	0.0013241	32.52	5.3614	1	0.0545291	-0.261828	0.0334309	2.38046	0.526243	0.385414	0.709596	0.80169	-0.0424796	2.42785
790	2017	1	27.51	21.07	2.06	0	0	4.38	20.73	14.27	1.46	0	0	5	27	0	0.1905	20.9317	0.143342	0.297456	0.0013257	35.89	2.42785	0	0.222872	0.384307	0.169937	-3.43335	-10.1539	1.05168	2.9003	3.27671	-0.508152
792	2010	0	65.79	18.77	7.76	12	20	7.26	68.34	18.25	13.19	14	17	5.9	26	3.29584	0.571379	22.4568	0.11876	0.634771	0.0001006	60.89	4.77242	0	-0.284414	-0.486537	0.486195	74.8343	8.61979	9.16437	18.4246	32.6791	5.94648	1.7795
792	2011	1	68.34	18.25	13.19	14	17	5.9	66.1	19.25	11.28	13	17	5.57	26	3.3673	0.4884	23.8742	0.200435	0.438274	9.67e-06	74.55	1.7795	0	-0.295625	-0.505418	0.346338	82.6162	7.95963	19.9067	22.9653	28.2088	3.57579	1.02425
792	2012	1	66.1	19.25	11.28	13	17	5.57	64.47	16.5	11.45	15	17	4.52	26	3.21888	0.429731	24.2218	0.175806	0.531841	9.67e-06	74.64	1.02425	0	-0.272687	-0.466202	0.21595	72.2536	9.10644	14.9921	19.419	26.02	2.71609	0.501923
792	2013	1	64.47	16.5	11.45	15	17	4.52	62.65	17.59	12.05	15	14	4.01	26	2.63906	0.413395	24.4826	0.175188	0.617961	9.67e-06	75.62	0.501923	0	-0.183077	-0.312999	0.125634	46.5788	2.85627	10.2668	15.4067	17.4693	0.579708	0.514058
792	2014	1	62.65	17.59	12.05	15	14	4.01	19.13	11.04	3.09	0	0	5	26	2.19722	0.658089	24.7266	0.215853	0.671324	5.2e-06	74.84	0.514058	0	-0.114796	-0.196256	0.260523	27.8539	2.60053	6.88309	9.66027	8.72528	-0.0153202	0.596622
795	2010	0	9.01	8.12	0.83	0	0	0.06	17.32	11.73	2.1	0	0	3.49	30	0.693147	0.366558	20.1678	0.102667	0.542756	0	38.04	3.85447	0	0.117668	0.20116	-0.0450849	12.2873	4.54418	1.48691	1.51812	1.71515	3.02291	2.31157
795	2011	0	17.32	11.73	2.1	0	0	3.49	13.34	6.63	1.71	0	0	5	30	0.693147	0.349832	20.2248	0.0715186	0.657047	0	35.45	2.31157	0	0.117668	0.20116	-0.0323508	5.9607	1.79581	0.520034	1.51812	1.71515	0.411589	1.73924
795	2012	0	13.34	6.63	1.71	0	0	5	-1.36	-3.31	2.01	0	0	-0.06	30	0.693147	0.355508	20.1975	0.0680231	0.711739	0	35.78	1.73924	0	0.117668	0.20116	-0.0366722	8.99075	5.67854	0.816948	1.51812	1.71515	-0.738003	1.51993
795	2013	0	-1.36	-3.31	2.01	0	0	-0.06	7.8	4.66	1.25	0	0	1.89	30	0	0.345487	20.4318	0.0367793	0.833611	0	35.72	1.51993	0	0.2248	0.384307	-0.055485	38.5571	25.306	1.1244	2.9003	3.27671	5.94968	1.89929
795	2014	0	7.8	4.66	1.25	0	0	1.89	-0.32	2.42	1.79	0	0	-4.53	30	1.60944	0.355934	20.8132	0.105421	0.317872	0	47.84	1.89929	0	-0.0239522	-0.0409474	0.0075309	-2.68867	-1.4612	-0.237582	-0.309024	-0.34913	-0.331736	3.78316
795	2015	1	-0.32	2.42	1.79	0	0	-4.53	14.26	7.91	1.35	0	0	5	30	1.09861	0.311089	21.1135	0.0440403	0.16824	0	51.38	3.78316	0	0.0550002	0.0940256	-0.0013346	9.0634	4.15239	0.353388	0.709596	0.80169	3.04633	3.01199
795	2016	0	14.26	7.91	1.35	0	0	5	15.24	10.16	1.15	0	0	3.93	30	1.38629	0.240981	21.4418	0.0290734	0.0248363	0	56.71	3.01199	0	0.0105365	0.0180127	0.0045237	0.742353	0.421222	0.097695	0.135939	0.153582	-0.066084	2.819
795	2017	0	15.24	10.16	1.15	0	0	3.93	16.61	11.13	1.13	0	0	4.35	30	1.38629	0.278002	21.3286	0.0426714	0.0146872	0	56.54	2.819	0	0.0105365	0.0180127	0.002	0.675545	0.267835	0.111329	0.135939	0.153582	0.0068599
799	2010	0	18.49	12.29	3	0	0	3.2	18.75	13.89	3	0	0	1.86	15	2.3979	0.252928	21.0926	0.217322	0.29475	0	49.77	5.51623	0	-0.145815	-0.249278	-0.051333	-6.28271	-1.69706	0.204659	-1.88126	-2.12542	-0.783637	3.71072
799	2011	0	18.75	13.89	3	0	0	1.86	26.64	15.33	2.72	0	0	8.59	15	3.04452	0.292489	21.3268	0.210273	0.156865	0	46.35	3.71072	0	-0.245757	-0.420133	-0.0236115	-10.1755	-0.316131	0.344932	-3.17068	-3.58218	-3.45142	4.38888
799	2012	1	26.64	15.33	2.72	0	0	8.59	12.62	5.9	2.12	0	0	4.6	15	3.78419	0.168384	21.4218	0.189971	0.111501	0	40.42	4.38888	0	-0.360079	-0.615572	-0.323725	3.47259	2.89161	-0.146934	-4.64562	-5.24855	10.6221	2.22861
799	2013	0	12.62	5.9	2.12	0	0	4.6	10.34	0.5	2.93	0	0	6.91	15	2.48491	0.048327	21.4163	0.196091	0.12203	0	35.2	2.22861	0	-0.159263	-0.272268	-0.266896	-12.9108	-8.43809	-0.683254	-2.05477	-2.32144	0.586706	2.39206
799	2014	0	10.34	0.5	2.93	0	0	6.91	25.61	13.09	3	0	0	9.52	15	0	0.0687954	21.375	0.19144	0.0910236	0	36.1	2.39206	0	0.2248	0.384307	0.346953	21.5398	19.7645	-0.213706	2.9003	3.27671	-4.18795	2.68146
799	2015	0	25.61	13.09	3	0	0	9.52	18.89	11.16	3	0	0	4.73	15	1.09861	0.0157086	21.3961	0.239233	0.0972098	0	34.71	2.68146	0	0.0550002	0.0940256	0.103778	-0.163892	0.355433	-0.0771956	0.709596	0.80169	-1.95341	2.96006
799	2016	1	18.89	11.16	3	0	0	4.73	31.58	19.72	3	0	0	8.86	15	2.83321	0.0736347	21.4188	0.215953	0.102491	0	36.07	2.96006	0	-0.213097	-0.3643	-0.322219	-8.63019	-4.0381	0.299092	-2.74931	-3.10613	0.96426	3.63722
799	2017	1	31.58	19.72	3	0	0	8.86	34.2	21.25	2.95	0	0	10	15	3.13549	0.11459	21.4806	0.18903	0.11543	0	38.46	3.63722	0	-0.259817	-0.44417	-0.324015	10.81	9.46617	0.364667	-3.35208	-3.78713	8.11831
800	2010	1	58.35	18.27	5.81	12	11	11.27	39.32	10.32	6.34	13	9	0.66	36	3.49651	0.682994	23.5239	0.171957	0.468731	0	63.63	1.51242	0	-0.315615	-0.539559	0.767104	67.7969	8.53815	6.18112	20.4325	17.862	14.7831	0.918507
800	2011	0	39.32	10.32	6.34	13	9	0.66	48.82	4.59	5.61	18	13	7.62	36	2.83321	0.652661	23.4344	0.220297	0.428057	0	61.45	0.918507	0	-0.213097	-0.3643	0.476112	19.5376	-5.19625	4.90411	15.1744	9.3026	-4.64724	0.884834
800	2012	0	48.82	4.59	5.61	18	13	7.62	53.76	15.05	5.99	18	11	3.72	36	1.94591	0.6702	23.4235	0.225273	0.476978	0	60.85	0.884834	0	-0.0759568	-0.129852	0.178326	11.6327	-4.66814	1.38928	7.86602	5.28162	1.76398	0.969183
800	2013	1	53.76	15.05	5.99	18	11	3.72	-0.2	9.56	0.24	0	0	-10	36	2.94444	0.662771	23.681	0.300809	0.555753	0	60.88	0.969183	0	-0.230288	-0.393688	0.529584	42.629	1.43214	4.77824	23.8484	13.033	-0.462825	1.25048
800	2014	1	-0.2	9.56	0.24	0	0	-10	59.17	10.96	7.21	18	13	10	36	2.94444	0.614119	23.6582	0.31416	0.536229		60.11	1.25048	0		-0.393688	0.457093	-37.77	-6.74781	-3.7891	-2.9711	-3.3567	-20.9052	1.56707
800	2015	1	59.17	10.96	7.21	18	13	10	41.49	-4.88	7.25	20	19.5	-0.38	36	2.3979	0.596793	23.5252	0.33141	0.460785	0	62.15	1.56707	0	-0.145815	-0.249278	0.27308	32.096	-2.95182	4.1765	15.1005	10.1392	5.63168	0.970676
800	2016	0	41.49	-4.88	7.25	20	19.5	-0.38	19.81	9.41	0.4	0	0	10	36	1.38629	0.54701	23.6184	0.266475	0.534439	0	60.52	0.970676	0	0.0105365	0.0180127	-0.0163389	-1.11397	1.29314	-0.304519	-1.2275	-1.17577	0.300681	0.978687
800	2017	1	19.81	9.41	0.4	0	0	10	15.41	10.01	0.55	0	0	4.85	36	1.94591	0.51416	23.5107	0.258398	0.442127	0	60.24	0.978687	0	-0.0759568	-0.129852	0.101641	-2.62404	-2.29938	-1.17115	-0.979971	-1.10716	2.93361
801	2013	0	17.94	9.25	2.85	0	0	5.84	14.85	11.72	2.42	0	0	0.71	39	0.693147	0.640671	21.1064	4.23e-05	0.138985	0	65.35	1.58083	1	0.117668	-0.560159	-0.253772	5.48868	3.68388	-0.0509555	1.51812	1.71515	-1.37751	2.64638
801	2014	1	14.85	11.72	2.42	0	0	0.71	25.85	16.74	3.03	0	0	6.08	39	1.94591	0.702001	21.0378	4.97e-05	0.034507	0	67.14	2.64638	1	-0.0759568	0.361592	0.193954	-5.0616	-1.16414	-0.178428	-0.979971	-1.10716	-1.6319	3.37746
803	2011	0	-3.13	-2.95	0.62	0	0	-0.8	20.23	8.98	0.61	0	0	10.64	38	0	0.171282	19.1963	0.069526	0.625837	1.28e-05	43.61	2.96246	0	0.224781	0.384307	0.197889	41.1315	24.7824	3.14611	2.9003	3.27671	7.02598	3.32306
803	2012	0	20.23	8.98	0.61	0	0	10.64	23.47	8.11	0.36	0	0	15	38	0	0.159803	19.2099	0.0665726	0.505304	1.28e-05	44.64	3.32306	0	0.224781	0.384307	0.214585	7.15516	7.4306	3.16066	2.9003	3.27671	-9.61311	1.9888
803	2013	0	23.47	8.11	0.36	0	0	15	23.09	7.66	0.43	0	0	15	38	0	0.172206	19.184	0.0747076	0.468919	1.28e-05	48.07	1.9888	1	0.224781	-1.07016	0.196546	2.44269	8.69599	3.52427	2.9003	3.27671	-15.9546	2.99547
803	2015	0	-14.01	-9.82	0.4	0	0	-4.59	-1.87	-2.64	0.49	0	0	0.28	38	0	0.184515	19.1722	0.007691	0.565146	0.0001272	38.91	8.17642	0	0.224615	0.384307	0.178643	56.9561	34.7746	3.46609	2.9003	3.27671	12.5384
803	2017	0	26.89	11	0.89	0	0	15	15.31	-0.8	1.11	0	0	15	38	0	0.632705	20.4946	0.0018209	0.907871	0	64.52	3.31256	0	0.2248	0.384307	-0.473233	-2.53158	4.49258	2.75341	2.9003	3.27671	-15.9546
806	2014	0	13.19	7.95	0.24	0	0	5	17.36	12	0.59	0	0	4.77	38	0	0.211185	20.808	0.121352	0.548365	7.16e-07	25.44	2.73791	1	0.224799	-1.07016	0.139852	17.3946	8.9287	3.69881	2.9003	3.27671	-1.40992
806	2016	0	4.97	-0.78	0.75	0	0	5	2.49	6.91	0.58	0	0	-5	38	0	0.212443	21.3797	0.0587914	0.122787	7.16e-07	50.4	6.82898	0	0.224799	0.384307	0.138022	29.3503	21.6262	2.95703	2.9003	3.27671	-1.40992
807	2010	1	67.14	9.81	12.56	15	23	6.77	49.35	5.83	12.18	11	17	3.34	32	3.33221	0.219273	22.8157	0.317775	0.512106	3.29e-05	53.83	1.22051	0	-0.290158	-0.496146	-0.165364	78.8473	-8.0345	18.3585	24.4217	38.9577	5.14383	0.520951
807	2011	1	49.35	5.83	12.18	11	17	3.34	66.78	7.26	14.52	15	23	7	32	3.21888	0.517063	22.7606	0.321373	0.480315	3.72e-06	52.11	0.520951	0	-0.272698	-0.466202	0.37004	42.6997	-14.5719	16.58	15.8902	26.02	-1.21855	0.445537
807	2012	1	66.78	7.26	14.52	15	23	7	13.36	6.23	4	0	0	3.13	32	2.99573	0.556734	22.8794	0.28311	0.550457	3.5e-06	53.14	0.445537	0	-0.23821	-0.407241	0.384384	64.1638	-10.525	18.0897	20.0456	31.9769	4.5766
807	2014	0	6.94	1.85	1.49	0	0	3.6	3.05	5.57	1.42	0	0	-3.94	32	1.94591	0.569007	23.0597	0.258535	0.652182	3.5e-06	56.66	0.362059	0	-0.0759551	-0.129852	0.128595	-8.94892	-6.01469	-0.635471	-0.979971	-1.10716	-0.211629	0.482713
807	2015	0	3.05	5.57	1.42	0	0	-3.94	15.29	7.02	4	0	0	4.27	32	1.38629	0.632052	23.2658	0.19488	0.515939	5.45e-05	60.19	0.482713	0	0.0105328	0.0180127	-0.0221363	1.50656	0.580744	0.092923	0.135939	0.153582	0.543372	0.564526
807	2016	0	15.29	7.02	4	0	0	4.27	19.35	13.38	4	0	0	1.97	32	2.77259	0.61514	23.6231	0.126037	0.460019	4.18e-05	54.46	0.564526	0	-0.203672	-0.348281	0.405719	-12.996	-9.31757	1.60406	-2.62842	-2.96955	0.315524	0.772433
807	2017	1	19.35	13.38	4	0	0	1.97	3.93	-0.67	4	0	0	0.6	32	3.17805	0.467299	23.7027	0.104133	0.496715	2.62e-05	50.56	0.772433	0	-0.26635	-0.455415	0.275705	-9.99584	-1.22171	2.09749	-3.43695	-3.88301	-3.55167
810	2010	1	24.73	15.42	1.4	0	0	7.91	17.52	15.03	1.37	0	0	1.12	39	0.693147	0.699636	20.4583	0.356908	0.590482	0	72.69	1.60826		0.117668		-0.298663	0.319329	-1.01345	1.05296	1.51812	1.71515	-2.95344
810	2012	1	17.7	9.48	1.49	0	0	6.73	19.67	8.27	1.4	0	0	10	39	1.09861	0.728612	20.237	0.373584	0.563061	0	75.32	0.941208	0	0.0550002	0.0940256	-0.149912	2.65091	1.64007	0.460144	0.709596	0.80169	-0.960583	1.6364
810	2013	1	19.67	8.27	1.4	0	0	10	27.77	20.86	3	0	0	3.91	39	0	0.692968	20.448	0.264795	0.412896	0	72.58	1.6364	0	0.2248	0.384307	-0.560885	7.96966	8.46327	2.01163	2.9003	3.27671	-8.68225	2.10433
810	2016	1	24.62	17.91	3	0	0	3.71	20.8	8.48	2.32	0	0	10	39	2.99573	0.341714	22.1232	1.88e-05	0.0250785	0.124518	77.47	2.29817	0	-0.0463011	-0.407241	0.0529819	-0.816008	5.88946	0.334348	-3.07339	-3.47226	-0.49417	1.01851
810	2017	0	20.8	8.48	2.32	0	0	10	11.7	12.34	1.81	0	0	-2.45	39	2.56495	0.660079	22.1494	1.54e-05	0.0498179	0.0548944	75.65	1.01851	0	-0.110675	-0.293418	0.391712	-4.82998	-6.2285	-0.514231	-2.21437	-2.50177	6.62889
811	2010	1	19.56	15.55	2.78	0	0	1.23	22.2	17.38	3.25	0	0	1.57	34	1.79176	0.630939	21.0794	0.115953	0.456763	0.0002357	62.44	3.14227	0	-0.052052	-0.0891214	0.109148	-1.88528	0.492847	-0.0010353	-0.672585	-0.759876	-0.944632	2.0451
811	2011	1	22.2	17.38	3.25	0	0	1.57	21.96	18.22	2.83	0	0	0.91	34	2.70805	0.840597	21.493	0.0756661	0.4651	1.47e-05	64.36	2.0451	0	-0.193734	-0.331229	0.668484	-3.69737	4.12577	0.585337	-2.49973	-2.82415	-3.0846	1.24286
811	2012	1	21.96	18.22	2.83	0	0	0.91	26.02	20.21	4	0	0	1.81	34	2.3979	0.513834	21.4711	0.0818506	0.376434	1.47e-05	51.56	1.24286	0	-0.145801	-0.249278	0.194814	-3.00901	3.89748	0.0442756	-1.88126	-2.12542	-2.94409	1.6265
811	2013	1	26.02	20.21	4	0	0	1.81	26.23	20.12	4	0	0	2.11	34	1.94591	0.581747	21.5934	0.0637424	0.348516	1.47e-05	54.22	1.6265	0	-0.0759496	-0.129852	0.134856	0.427831	3.00822	0.598053	-0.979971	-1.10716	-1.09131
811	2015	1	25.23	18.38	4	0	0	2.85	21.76	15.69	4	0	0	2.07	34	2.19722	0.482558	21.7911	0.072709	0.33258	2.78e-05	51.38	2.00595	0	-0.114779	-0.196256	0.130146	0.0598357	3.18731	0.903885	-1.48111	-1.67333	-0.87692	1.54345
811	2016	1	21.76	15.69	4	0	0	2.07	25.11	17.02	4	0	0	4.09	34	2.70805	0.57234	21.9641	0.0569111	0.390062	2.72e-05	55.84	1.54345	0	-0.193718	-0.331229	0.332202	-4.24895	2.00722	1.52553	-2.49973	-2.82415	-2.45781	1.13552
811	2017	1	25.11	17.02	4	0	0	4.09	22.93	16.22	4	0	0	2.71	34	2.56495	0.489367	21.9814	0.0586975	0.311519	2.72e-05	52.71	1.13552	0	-0.171604	-0.293418	0.202139	-0.0437976	3.25503	1.35138	-2.21437	-2.50177	0.0659337
812	2010	1	16.68	12.48	2.29	0	0	1.91	19.09	15.75	1.3	0	0	2.04	23	0	0.304186	20.4777	0.197867	0.274047	3.08e-05	30.74	2.31514	0	0.224755	0.384307	0.0045853	12.3185	2.33997	0.717153	2.9003	3.27671	3.08438	1.62044
812	2011	1	19.09	15.75	1.3	0	0	2.04	16.7	13.06	1.61	0	0	2.03	23	0.693147	0.307331	20.5838	0.17438	0.31746		30.73	1.62044	1		-0.560159	5.56e-06	4.61317	-1.26469	1.12909	1.51812	1.71515	1.5155	1.44931
812	2012	0	16.7	13.06	1.61	0	0	2.03	22.92	17.78	3.53	0	0	1.61	23	0.693147	0.284492	20.5407	0.0563888	0.268203	0.001791	29.4	1.44931	1	0.116305	-0.560159	0.0173941	6.43272	0.783258	0.89308	1.51812	1.71515	1.52311	1.34313
812	2013	1	22.92	17.78	3.53	0	0	1.61	21.27	15.28	4	0	0	1.99	23	0	0.27817	20.5444	0.0453436	0.213688	0.0033615	28.85	1.34313	1	0.219911	-1.07016	0.0424255	3.24265	-5.3687	-1.08638	2.9003	3.27671	3.52072	1.87337
812	2014	1	21.27	15.28	4	0	0	1.99	18.07	13.01	4	0	0	1.06	23	1.09861	0.266997	20.6834	0.0441779	0.315422	0.0001681	29.13	1.87337	1	0.0549404	-0.261828	0.0143559	1.38051	-0.423887	-0.433049	0.709596	0.80169	0.726165	3.1577
812	2015	1	18.07	13.01	4	0	0	1.06	19.21	11.51	3.6	0	0	4.1	23	0	0.278859	20.7002	0.0399256	0.255522	0.0022551	28.5	3.1577	1	0.22152	-1.07016	0.0414233	10.2968	1.5691	-1.76998	2.9003	3.27671	4.32068	3.36824
812	2016	1	19.21	11.51	3.6	0	0	4.1	17.99	11.18	3.2	0	0	3.61	23	0	0.300029	20.6487	0.0328311	0.222811	0.0021846	32.79	3.36824	1	0.221623	-1.07016	0.0106315	8.63872	3.7508	-1.1882	2.9003	3.27671	-0.100902	1.87235
812	2017	1	17.99	11.18	3.2	0	0	3.61	16.5	8.2	3.3	0	0	5	23	0	0.367543	21.3385	0.0154147	0.320996	0	45.25	1.87235	1	0.2248	-1.07016	-0.0875649	10.4132	4.23078	-0.606412	2.9003	3.27671	0.611787
813	2010	0	11.59	8.06	0.5	0	0	3.03	12.95	5.15	0.4	0	0	7.4	27	0	0.597227	20.3003	0.162696	0.344335	0	61.65	7.76729	0	0.2248	0.384307	-0.421633	19.7218	8.76871	3.32065	2.9003	3.27671	1.45538	4.72375
813	2011	0	12.95	5.15	0.4	0	0	7.4	1.1	2.41	0.1	0	0	-1.41	27	0	0.594247	20.316	0.154952	0.358191	0	61.15	4.72375	0	0.2248	0.384307	-0.417299	17.7437	13.0012	3.46609	2.9003	3.27671	-4.90064	6.19593
813	2012	0	1.1	2.41	0.1	0	0	-1.41	19.82	9.19	0.63	0	0	10	27	0.693147	0.598796	20.1496	0.170736	0.274069	0	61.34	6.19593	0	0.117668	0.20116	-0.221892	18.3093	8.89131	2.04267	1.51812	1.71515	4.14205	3.19802
813	2013	0	19.82	9.19	0.63	0	0	10	20.26	9.09	1.17	0	0	10	27	0	0.0479387	20.9702	0.0619354	0.166602	0	69.48	3.19802	0	0.2248	0.384307	0.377289	7.75149	7.12516	3.13157	2.9003	3.27671	-8.68225	3.18847
813	2014	0	20.26	9.09	1.17	0	0	10	19.7	8.24	1.46	0	0	10	27	0	0.585125	21.0316	0.0535038	0.314519	0	69.32	3.18847	0	0.2248	0.384307	-0.40403	7.11153	7.27061	2.34615	2.9003	3.27671	-8.68225
815	2010	0	34.91	5.26	7.96	7	15	-0.31	29.87	-0.06	9	7	14	-0.07	22	1.38629	0.279604	21.9697	0.401699	0.772127	0	30.47	0.496772	0	0.0105365	0.0180127	0.0018907	-0.665395	0.601877	-0.352921	-0.341264	-0.868996	0.295909	0.39835
815	2011	0	29.87	-0.06	9	7	14	-0.07	61.37	7.72	14	12	23	4.65	22	0	0.279031	21.981	0.372233	0.82854	0	30.96	0.39835	0	0.2248	0.384307	0.0411731	-6.8659	20.579	-9.04232	-7.28096	-17.0858	5.96422	0.576994
815	2012	0	61.37	7.72	14	12	23	4.65	36.15	-2.34	12.55	12	14	-0.06	22	0.693147	0.279037	21.8033	0.370976	0.784831	0	31.03	0.576994	0	0.117668	0.20116	0.0215466	-27.5754	4.8487	-8.53966	-7.61771	-15.7952	-0.471541	0.741576
815	2013	0	36.15	-2.34	12.55	12	14	-0.06	1.27	-1.92	3.19	0	0	0	22	0	0.280183	21.6407	0.392541	0.805612	0	31.49	0.741576	0	0.2248	0.384307	0.039498	-15.9999	23.8952	-14.2057	-14.5533	-17.0858	5.94968	1.67033
815	2015	0	49.39	10.93	12.46	12	14	0	67.54	6.04	15	15	26.5	5	22	0.693147	0.308141	21.2768	0.305899	0.960855	0	34.79	6.06155	0	0.117668	0.20116	-0.0006104	-18.4548	2.40487	-7.36723	-7.61771	-8.94332	3.06859	4.98793
815	2016	0	67.54	6.04	15	15	26.5	5	8.74	7.16	3.26	0	0	-1.68	22	1.09861	0.352354	21.8273	0.165535	0.339793	0	68.03	4.98793	0	0.0550002	0.0940256	-0.016019	-15.0848	2.8642	-4.34744	-4.62821	-8.62844	-0.344955	3.78413
815	2017	0	8.74	7.16	3.26	0	0	-1.68	11.91	8.4	1.94	0	0	1.57	22	0.693147	0.310054	21.6967	0.177621	0.241076	0	68.49	3.78413	0	0.117668	0.20116	-0.0020668	12.4928	5.27504	-0.363096	1.51812	1.71515	4.34761
816	2010	1	16.2	12.77	0.59	0	0	2.84	11.37	9.04	0.59	0	0	1.74	34	1.38629	0.291336	21.7023	0.118796	0.50025	5.58e-05	29.3	2.81776	0	0.0105327	0.0180127	0.0010909	0.6101	0.0899062	0.149506	0.135939	0.153582	0.0811672
816	2012	1	15.47	10.2	1.16	0	0	4.11	13.75	10.48	1	0	0	2.27	34	0	0.32918	22.1154	0.0755779	0.621408	5.69e-05	31.35	1.74601	0	0.224717	0.384307	-0.0317665	14.0784	5.65615	2.3607	2.9003	3.27671	-0.115447	1.32144
816	2013	1	13.75	10.48	1	0	0	2.27	7.28	9.08	1.19	0	0	-2.99	34	1.94591	0.385355	22.1199	0.0479038	0.584268	2.87e-05	33.66	1.32144	0	-0.0759427	-0.129852	0.0383406	-5.60219	-1.77353	-0.876278	-0.979971	-1.10716	-0.865249	1.6074
816	2014	1	7.28	9.08	1.19	0	0	-2.99	14.82	8.23	1.59	0	0	5	34	2.07944	0.410731	22.5048	0.0588059	0.44319	2.87e-05	54.82	1.6074	0	-0.0965773	-0.165134	0.0646175	-11.168	-3.13039	-0.995629	-1.24624	-1.40798	-4.38772	2.40574
816	2015	1	14.82	8.23	1.59	0	0	5	7.59	4.25	1.18	0	0	2.16	34	2.07944	0.120215	22.4325	0.079585	0.388104	2.82e-05	32.21	2.40574	0	-0.0965776	-0.165134	-0.116948	-6.45565	-3.66162	-0.745639	-1.24624	-1.40798	0.605835	1.89794
816	2016	0	7.59	4.25	1.18	0	0	2.16	3.09	1.98	1.19	0	0	-0.08	34	0	0.131051	22.3694	0.0846837	0.339087	2.82e-05	34.18	1.89794	0	0.224759	0.384307	0.256405	25.5396	14.3102	2.33161	2.9003	3.27671	2.72076	1.01191
816	2017	0	3.09	1.98	1.19	0	0	-0.08	17.74	11.58	1.16	0	0	5	34	1.09861	0.301568	22.3693	0.0598697	0.363932	2.29e-05	35.34	1.01191	1	0.0549921	-0.261828	0.0020535	7.84994	4.30897	0.5669	0.709596	0.80169	1.46278
818	2011	0	8.93	8.43	1.3	0	0	-0.8	8.59	5.98	2.18	0	0	0.43	26	0	0.0301721	21.6642	0.481008	0.235092		44.29	1.25782	0		0.384307	0.40313	23.5906	8.23056	2.15707	2.9003	3.27671	7.02598	1.17748
818	2012	0	8.59	5.98	2.18	0	0	0.43	8.97	3.24	2.51	0	0	3.22	26	0	0.0356275	21.6877	0.453693	0.250286	0	44	1.17748	0	0.2248	0.384307	0.395195	24.0851	11.794	0.877144	2.9003	3.27671	5.23699	0.858914
818	2013	0	8.97	3.24	2.51	0	0	3.22	12.47	8.67	2.27	0	0	1.53	26	0	0.0507782	21.6656	0.456862	0.263933	0	45.09	0.858914	0	0.2248	0.384307	0.373159	23.5325	15.7792	0.39717	2.9003	3.27671	1.17903	1.35447
818	2014	0	12.47	8.67	2.27	0	0	1.53	13.04	10.68	1.23	0	0	1.13	26	0	0.399659	21.6482	0.545489	0.222533	0	45.18	1.35447	0	0.2248	0.384307	-0.134276	18.4418	7.88149	0.746242	2.9003	3.27671	3.63708	3.05914
818	2015	0	13.04	10.68	1.23	0	0	1.13	15.04	14.35	0.72	0	0	-0.03	26	0	0.334686	21.6227	0.539666	0.157295	0	43.89	3.05914	0	0.2248	0.384307	-0.0397758	17.6128	4.95801	2.25889	2.9003	3.27671	4.21886	4.142
818	2016	1	15.04	14.35	0.72	0	0	-0.03	22.09	17.28	1.68	0	0	3.13	26	1.79176	0.352775	21.6596	0.516504	0.125589	0.0020252	43.99	4.142	0	-0.0514484	-0.0891214	0.0153254	-3.40985	0.0880952	-0.695859	-0.672585	-0.759876	-1.36962	3.74835
818	2017	1	22.09	17.28	1.68	0	0	3.13	27.74	23.11	1.28	0	0	3.35	26	2.07944	0.364935	21.932	0.361336	0.274299	0.0021901	47.81	3.74835	1	-0.0952265	0.459841	0.035996	-1.91207	1.99441	-0.689391	-1.24624	-1.40798	-0.562869
819	2010	1	53.41	13.41	13	8	14	5	63.07	16.57	12.5	15	14	5	25	0.693147	0.481125	20.1993	0.232524	0.136971	8.35e-05	49.65	7.03149	0	0.117605	0.20116	-0.132307	-21.5153	0.516797	-7.77834	-4.57243	-8.94332	-0.738003	4.25261
819	2011	1	63.07	16.57	12.5	15	14	5	66.18	19.62	9.56	15	17	5	25	0	0.456322	20.2275	0.204733	0.0992581	8.35e-05	47.68	4.25261	0	0.224679	0.384307	-0.216691	-55.1542	-3.6088	-14.1329	-18.9167	-17.0858	-1.40992	3.91668
819	2012	1	66.18	19.62	9.56	15	17	5	67.21	17.71	12.5	15	17	5	25	0	0.4704	20.3013	0.181726	0.0967812	8.35e-05	48.34	3.91668	0	0.224679	0.384307	-0.237167	-59.6776	-8.04492	-9.85682	-18.9167	-21.4492	-1.40992	5.56013
819	2013	1	67.21	17.71	12.5	15	17	5	59.9	15.9	13	12	14	5	25	0	0.446097	20.3754	0.155379	0.110809	8.35e-05	47.7	5.56013	0	0.224679	0.384307	-0.201819	-61.1757	-5.26689	-14.1329	-18.9167	-21.4492	-1.40992	5.21541
819	2014	1	59.9	15.9	13	12	14	5	62.96	16.88	12.08	12	17	5	25	0	0.43617	20.4163	0.14328	0.0959135	8.35e-05	46.8	5.21541	0	0.224679	0.384307	-0.18738	-50.5435	-2.6343	-14.8602	-14.5533	-17.0858	-1.40992	11.9229
819	2015	1	62.96	16.88	12.08	12	17	5	52.88	13.83	8.05	12	14	5	25	0.693147	0.401896	20.4565	0.127236	0.0773744	7.3e-05	42.77	11.9229	0	0.117613	0.20116	-0.0719885	-28.7859	-2.12498	-7.07793	-7.61771	-11.2273	-0.738003	8.48897
819	2016	1	52.88	13.83	8.05	12	14	5	-3.15	-1.15	3	0	0	-5	25	0	0.389888	20.5205	0.108375	0.0813115	7.3e-05	41.97	8.48897	0	0.224694	0.384307	-0.120065	-40.3332	0.376442	-7.66057	-14.5533	-17.0858	-1.40992	4.30147
819	2017	0	-3.15	-1.15	3	0	0	-5	20.99	13.53	2.46	0	0	5	25	0	0.385146	20.5144	0.0951803	0.0988399	6.52e-05	42.69	4.30147	0	0.224705	0.384307	-0.113168	41.1606	22.1643	-0.315518	2.9003	3.27671	13.1347
820	2013	0	7.27	7.52	1.45	0	0	-1.7	4.7	-2.65	2.35	0	0	5	42	0	0.182912	19.5362	0.323294	0.286963	1.03e-05	38.55	4.24814	0	0.224785	0.384307	0.180975	26.005	9.55412	1.9389	2.9003	3.27671	8.335	3.16402
820	2014	0	4.7	-2.65	2.35	0	0	5	6.7	7.21	3.17	0	0	-3.68	42	0	0.144004	19.5344	0.295574	0.22641	0	36.94	3.16402	0	0.2248	0.384307	0.237566	29.743	24.346	0.629885	2.9003	3.27671	-1.40992	7.18435
820	2015	0	6.7	7.21	3.17	0	0	-3.68	20.42	16.38	1.41	0	0	2.63	42	0.693147	0.141005	19.6466	0.221676	0.14946	0	35.36	7.18435	0	0.117668	0.20116	0.126633	14.0459	5.23698	-0.294578	1.51812	1.71515	5.87025
821	2010	1	16.94	11.16	1.07	0	0	4.71	13.12	7.05	1.07	0	0	5	35	0	0.396699	21.0753	0.222953	0.179707	0	41.15	2.10458	0	0.2248	0.384307	-0.129972	11.9404	4.25987	2.4916	2.9003	3.27671	-0.988126	0.917191
821	2011	0	13.12	7.05	1.07	0	0	5	1.92	1.16	0.98	0	0	-0.22	35	0	0.370642	21.1849	0.27347	0.265254	0	39.55	0.917191	0	0.2248	0.384307	-0.0920728	17.4964	10.2377	2.4916	2.9003	3.27671	-1.40992	0.889908
821	2012	0	1.92	1.16	0.98	0	0	-0.22	11.35	6.19	1.27	0	0	3.89	35	0	0.363557	21.1244	0.28784	0.279065	0	38.52	0.889908	0	0.2248	0.384307	-0.0817667	33.7864	18.8045	2.6225	2.9003	3.27671	6.18239	0.717546
821	2013	1	11.35	6.19	1.27	0	0	3.89	12.41	7.52	1.25	0	0	3.64	35	0	0.295649	21.2196	0.244856	0.349403	0	34.95	0.717546	0	0.2248	0.384307	0.0170027	20.0708	11.4886	2.20071	2.9003	3.27671	0.204536	1.78356
821	2014	0	12.41	7.52	1.25	0	0	3.64	15.27	12.79	0.99	0	0	1.49	35	1.79176	0.352813	21.288	0.211635	0.39588	0	35.17	1.78356	1	-0.0521315	0.248172	0.0153381	-4.29693	-2.21562	-0.517094	-0.672585	-0.759876	-0.131756	3.49213
821	2015	1	15.27	12.79	0.99	0	0	1.49	15.99	12.43	0.76	0	0	2.8	35	1.94591	0.34144	21.6124	0.141687	0.352262	0	48.87	3.49213	1	-0.0759568	0.361592	0.0167591	-4.85519	-0.638296	-0.881193	-0.979971	-1.10716	-1.24857	3.2256
821	2016	1	15.99	12.43	0.76	0	0	2.8	16.65	13.7	0.94	0	0	2.01	35	1.94591	0.496399	21.6046	0.133292	0.3547	0	51.88	3.2256	1	-0.0759568	0.361592	0.0929126	-4.50135	-0.815216	-0.994225	-0.979971	-1.10716	-0.604784	2.46339
821	2017	1	16.65	13.7	0.94	0	0	2.01	15	11.02	0.82	0	0	3.16	35	1.79176	0.442361	21.6991	0.119312	0.348851	0	51.79	2.46339	1	-0.0521315	0.248172	0.045542	-2.8668	-0.131146	-0.621655	-0.672585	-0.759876	-0.681544
822	2010	0	17.16	9.18	2.98	0	0	5	23.2	15.52	2.88	0	0	4.8	26	1.60944	0.456605	22.4447	0.536857	0.461408	0	46.2	0.886568	0	-0.0239522	-0.0409474	0.023132	-1.23814	-0.760728	0.0305187	-0.309024	-0.34913	0.150226	0.747451
822	2011	1	23.2	15.52	2.88	0	0	4.8	6.09	-2.25	3.49	0	0	4.85	26	0.693147	0.431891	22.4128	0.49507	0.364741	0	43.58	0.747451	0	0.117668	0.20116	-0.0948236	1.48415	-1.08959	-0.0737952	1.51812	1.71515	-0.585739	0.616826
822	2012	0	6.09	-2.25	3.49	0	0	4.85	-1.29	-3.24	3.53	0	0	-1.58	26	1.09861	0.447186	22.2976	0.493983	0.399751	0	45.09	0.616826	0	0.0550002	0.0940256	-0.0497651	6.78238	5.81423	-0.251564	0.709596	0.80169	-0.291577	0.562867
822	2013	0	-1.29	-3.24	3.53	0	0	-1.58	17.07	9.46	3.62	0	0	3.99	26	0.693147	0.41547	22.2696	0.432834	0.565601	0	43.18	0.562867		0.117668		-0.0823222	20.1288	13.1928	-0.568653	1.51812	1.71515	4.27148	1.19738
822	2014	0	17.07	9.46	3.62	0	0	3.99	17.07	9.81	2.26	0	0	5	26	0	0.413857	22.0803	0.428738	0.411734		44.3	1.19738	0		0.384307	-0.154927	11.7513	6.73246	-1.21729	2.9003	3.27671	0.0590896	1.83
822	2015	0	17.07	9.81	2.26	0	0	5	9.02	4.64	1.81	0	0	2.57	26	0	0.437611	22.0405	0.43209	0.358555		45.34	1.83	0		0.384307	-0.189477	11.7513	6.2234	0.760787	2.9003	3.27671	-1.40992	1.72915
822	2016	0	9.02	4.64	1.81	0	0	2.57	14.54	12.72	1.52	0	0	0.3	26	1.60944	0.460634	22.0581	0.416544	0.383355		47.18	1.72915	0		-0.0409474	0.0237565	-2.49961	-1.4643	-0.150798	-0.309024	-0.34913	-0.226356	1.91786
822	2017	1	14.54	12.72	1.52	0	0	0.3	25.35	22.82	1.48	0	0	1.05	26	2.3979	0.437359	22.1759	0.376441	0.314214	0	46.14	1.91787	0	-0.145815	-0.249278	0.122665	-10.0093	-1.29138	-1.19162	-1.88126	-2.12542	-3.51958
823	2010	1	18.37	12.72	2.37	0	0	3.28	20.07	15.42	1.77	0	0	2.88	39	2.56495	0.282062	21.4182	0.148162	0.245869	0.0002104	48.525	2.17261	0	-0.171401	-0.293418	-0.028069	-7.52845	-1.52005	-0.458707	-2.21437	-2.50177	-0.833558	1.05659
823	2011	1	20.07	15.42	1.77	0	0	2.88	21.53	16.92	1.82	0	0	2.79	39	2.63906	0.210386	21.2708	0.180731	0.0804422	0.0002104	46.943	1.05659	0	-0.182839	-0.312999	-0.114849	-6.01706	1.57691	-1.20007	-2.36215	-2.66872	-1.36302	1.1972
823	2012	1	21.53	16.92	1.82	0	0	2.79	19.95	14.64	1.92	0	0	3.39	39	2.56495	0.433553	21.3302	0.15813	0.0883706	0.0001377	43.31	1.1972	0	-0.171482	-0.293418	0.140159	-4.01933	3.14398	-1.06947	-2.21437	-2.50177	-1.37769	0.92485
823	2013	1	19.95	14.64	1.92	0	0	3.39	20.28	15.42	1.59	0	0	3.27	39	0.693147	0.397573	21.3791	0.139715	0.0985335	0.0001377	44.55	0.92485	0	0.117563	0.20116	-0.0686973	3.95843	-0.419626	0.657071	1.51812	1.71515	0.487721	1.24589
823	2014	1	20.28	15.42	1.59	0	0	3.27	16.14	12.03	1.4	0	0	2.71	39	0.693147	0.402181	21.7319	0.131863	0.0574128	0.0001377	51.05	1.24589	0	0.117563	0.20116	-0.0722053	3.7072	-1.01345	0.908306	1.51812	1.71515	0.579079	1.37281
823	2015	1	16.14	12.03	1.4	0	0	2.71	17.6	14.66	1.3	0	0	1.64	39	0	0.352675	21.7542	0.132232	0.057552	0.000113	38.37	1.37281	0	0.224636	0.384307	-0.0659395	13.1039	2.99448	2.01163	2.9003	3.27671	1.92081	1.43142
823	2016	1	17.6	14.66	1.3	0	0	1.64	18.61	14.55	1.36	0	0	2.7	39	0.693147	0.511163	21.7938	0.142428	0.0619154	0.000113	47.1	1.43142	0	0.117582	0.20116	-0.155175	5.74753	-0.434852	1.12909	1.51812	1.71515	1.82003	1.45112
823	2017	1	18.61	14.55	1.36	0	0	2.7	20.48	16.7	1.48	0	0	2.3	39	1.79176	0.45036	21.8463	0.140103	0.0868176	0.000113	41.96	1.45113	0	-0.0520934	-0.0891214	0.0482402	-2.20571	0.155554	-0.479992	-0.672585	-0.759876	-0.448811
830	2010	0	16.62	10.96	0.66	0	0	5	20.03	14.42	0.62	0	0	4.99	26	2.07944	0.471479	22.9301	0.35216	0.777202	0.000501	47.02	0.594155	0	-0.0962821	-0.165134	0.102583	-5.33069	-1.95543	-1.32687	-1.24624	-1.40798	0.605835	0.686797
830	2011	1	20.03	14.42	0.62	0	0	4.99	14.45	9.67	0.87	0	0	3.91	26	1.94591	0.499145	23.1381	0.409962	0.60382	0.0005915	56.49	0.686797	0	-0.0756661	-0.129852	0.0942621	-2.51592	0.162758	-1.06303	-0.979971	-1.10716	0.471478	0.379246
830	2012	0	14.45	9.67	0.87	0	0	3.91	13.54	9.26	0.71	0	0	3.57	26	2.07944	0.43808	23.3421	0.396755	0.67553	0.000395	45.24	0.379246	0	-0.0963484	-0.165134	0.08171	-6.68689	-2.76165	-1.19562	-1.24624	-1.40798	-0.0753884	0.354574
830	2013	0	13.54	9.26	0.71	0	0	3.57	22.98	17.64	0.6	0	0	4.74	26	2.07944	0.449091	23.3936	0.372576	0.661935	0.000395	47.16	0.354574	0	-0.0963484	-0.165134	0.0885916	-7.25561	-3.01789	-1.29562	-1.24624	-1.40798	-0.28788	0.415802
830	2014	1	22.98	17.64	0.6	0	0	4.74	14.71	9.18	0.6	0	0	4.93	26	1.60944	0.362834	23.4402	0.442184	0.675079	0.000395	39.61	0.415802	0	-0.023891	-0.0409474	0.0086002	-0.336202	0.550333	-0.338314	-0.309024	-0.34913	0.109933	0.474199
830	2015	0	14.71	9.18	0.6	0	0	4.93	12.46	8.33	0.51	0	0	3.62	26	0.693147	0.428721	23.6604	0.37924	0.612503	0.0003796	43.41	0.474199	0	0.117379	0.20116	-0.092411	7.94775	3.73718	1.66201	1.51812	1.71515	-0.68471	0.341958
830	2016	0	12.46	8.33	0.51	0	0	3.62	25.77	21.36	0.47	0	0	3.94	26	1.09861	0.436379	23.8153	0.371508	0.643572	0.0003796	41.67	0.341958	0	0.0548652	0.0940256	-0.0459195	4.51559	2.0493	0.808881	0.709596	0.80169	0.146123	0.884233
830	2017	1	25.77	21.36	0.47	0	0	3.94	28.01	23.21	0.67	0	0	4.13	26	3.04452	0.479693	23.875	0.377895	0.648103	0.0003796	42.21	0.884233	0	-0.245153	-0.420133	0.274052	0.986725	11.5616	-3.67791	-3.17068	-3.58218	-0.144101
833	2010	1	19.94	13.05	3.05	0	0	3.84	21.16	13.35	2.81	0	0	5	22	1.09861	0.282052	21.0652	0.455463	0.380456	4.01e-05	28.88	2.79582	0	0.054986	0.0940256	0.0089983	1.8538	0.369667	-0.0949883	0.709596	0.80169	0.0678351	1.74012
833	2011	1	21.16	13.35	2.81	0	0	5	5.44	7.72	2.72	0	0	-5	22	0	0.281342	21.0193	0.428934	0.277916	4.01e-05	29.51	1.74012	0	0.224742	0.384307	0.0378111	5.80251	1.07458	-0.0391696	2.9003	3.27671	-1.40992	1.46414
833	2012	0	5.44	7.72	2.72	0	0	-5	4.75	0.32	4	0	0	0.43	22	0.693147	0.268028	21.0033	0.405615	0.27011	1.09e-05	28.8	1.46414	0	0.11766	0.20116	0.0299284	15.0052	4.8487	0.0480159	1.51812	1.71515	6.87519	1.87261
833	2013	0	4.75	0.32	4	0	0	0.43	14.75	7.78	1.97	0	0	5	22	0	0.267841	20.8435	0.414262	0.240028	1.09e-05	29.95	1.87261	0	0.224784	0.384307	0.0574488	29.6703	20.0263	-1.76998	2.9003	3.27671	5.23699	2.22045
833	2014	0	14.75	7.78	1.97	0	0	5	21.07	14.81	2.46	0	0	3.8	22	0	0.260753	20.9464	0.359072	0.309961	1.09e-05	38.14	2.22045	0	0.224784	0.384307	0.0677573	15.1256	9.17596	1.18258	2.9003	3.27671	-1.40992
833	2016	0	4.93	0.17	1	0	0	3.76	17.35	11.83	0.85	0	0	4.67	22	0	0.237834	21.7684	0.137294	0.0996199	8.57e-06	60.27	2.80468	0	0.224788	0.384307	0.101093	29.4085	20.2445	2.59341	2.9003	3.27671	0.393617	1.95279
833	2017	1	17.35	11.83	0.85	0	0	4.67	16.76	11.13	0.63	0	0	5	22	0	0.212513	21.8032	0.116399	0.142655	8.57e-06	59.13	1.95279	0	0.224788	0.384307	0.137921	11.344	3.28537	2.81158	2.9003	3.27671	-0.929948
836	2010	0	24.37	9	0.37	0	0	15	-10.78	3.91	0.31	0	0	-15	38	0.693147	0.24695	20.8749	0.214957	0.424027	1.25e-05	34.98	1.23569	0	0.117659	0.20116	0.0459753	0.593402	3.87421	1.83712	1.51812	1.71515	-8.35119	0.65226
836	2011	0	-10.78	3.91	0.31	0	0	-15	19.15	9.84	0.81	0	0	8.5	38	1.09861	0.247724	20.8777	0.203582	0.398702	1.25e-05	35.55	0.65226	0	0.0549958	0.0940256	0.021214	12.7856	3.62217	0.880051	0.709596	0.80169	6.77212	0.577654
836	2012	1	19.15	9.84	0.81	0	0	8.5	22.03	6.21	0.82	0	0	15	38	0	0.275702	20.8934	0.195673	0.396202	1.09e-05	29.88	0.577654	0	0.224784	0.384307	0.0460151	8.72598	6.17976	2.86976	2.9003	3.27671	-6.50055	0.710843
836	2013	0	22.03	6.21	0.82	0	0	15	-1.05	-1.72	1	0	0	-0.33	38	0	0.266367	20.913	0.176061	0.378682	1.09e-05	28.97	0.710843	0	0.224784	0.384307	0.0595917	4.53712	11.4595	2.85522	2.9003	3.27671	-15.9546	1.06227
836	2014	0	-1.05	-1.72	1	0	0	-0.33	23.41	10.59	1.28	0	0	11.54	38	0	0.283602	20.8437	0.141027	0.373823	1.09e-05	30.76	1.06227	0	0.224784	0.384307	0.034525	38.1062	22.9934	2.59341	2.9003	3.27671	6.34238
836	2016	0	13.91	8.47	1.02	0	0	4.42	19.14	13.71	1.2	0	0	4.23	38	0.693147	0.22118	21.3587	0.0442267	0.121478	0	34.32	3.44739	0	0.117668	0.20116	0.0655942	8.5568	4.27771	1.34226	1.51812	1.71515	-0.296438	1.96139
836	2017	1	19.14	13.71	1.2	0	0	4.23	25.17	9.5	1	0	0	14.67	38	0	0.196515	21.3838	0.0055866	0.123399	0	30.96	1.96139	0	0.2248	0.384307	0.161189	8.74053	0.550977	2.30252	2.9003	3.27671	-0.289982
837	2010	1	17.5	13.53	0.73	0	0	3.24	18.73	15.17	0.77	0	0	2.79	34	3.33221	0.488205	21.2159	0.22277	0.395782	5.76e-05	44.24	2.56457	0	-0.290112	-0.496146	0.339619	-14.3636	-1.04931	-3.85513	-3.74433	-4.23029	-1.48459	1.27964
837	2011	1	18.73	15.17	0.77	0	0	2.79	12.36	7.66	0.12	0	0	4.58	34	2.83321	0.426638	21.2653	0.282188	0.368523	5.76e-05	41.04	1.27964	0	-0.213018	-0.3643	0.164483	-8.85079	1.49068	-2.77551	-2.74931	-3.10613	-1.71051	0.922895
837	2012	0	12.36	7.66	0.12	0	0	4.58	10.33	6.17	0.25	0	0	3.91	34	1.60944	0.343674	21.3194	0.297534	0.401133	5.76e-05	35.8597	0.922895	0	-0.0239433	-0.0409474	0.005631	-1.982	-0.996285	-0.4127	-0.309024	-0.34913	0.0851374	1.14067
837	2013	0	10.33	6.17	0.25	0	0	3.91	12.52	7.95	2.3	0	0	2.27	34	0.693147	0.276118	21.3863	0.269359	0.456676	0.0002499	31.23	1.14067	0	0.117478	0.20116	0.0237693	11.2823	6.02875	1.92847	1.51812	1.71515	0.091835	1.28148
837	2014	0	12.52	7.95	2.3	0	0	2.27	0.99	1.72	0.8	0	0	-1.53	34	0.693147	0.120358	22.0331	0.250548	0.340477	0.0003329	59.37	1.28148	0	0.117415	0.20116	0.142352	9.61503	4.6736	0.36777	1.51812	1.71515	1.3404	1.56275
837	2015	0	0.99	1.72	0.8	0	0	-1.53	14.06	7.39	1.67	0	0	5	34	1.60944	0.414905	22.0133	0.253316	0.376349	0.0002555	58.48	1.56274	0	-0.0239126	-0.0409474	0.0166698	-3.74403	-1.91682	-0.30732	-0.309024	-0.34913	-0.86174	0.784303
837	2016	0	14.06	7.39	1.67	0	0	5	15.01	8.24	1.77	0	0	5	34	0.693147	0.147262	22.2127	0.202956	0.485645	0.0002347	43.99	0.784303	0	0.11749	0.20116	0.121869	8.4426	5.09994	0.847401	1.51812	1.71515	-0.738003	0.50579
837	2017	0	15.01	8.24	1.77	0	0	5	3.04	1.37	1.82	0	0	-0.15	34	0	0.249553	22.2249	0.203859	0.492666	0.0002969	39.15	0.50579	0	0.224368	0.384307	0.084047	14.7475	8.50691	1.47348	2.9003	3.27671	-1.40992
848	2010	1	28.83	16.41	3	0	0	9.42	26.3	14.37	3	0	0	8.93	15	2.70805	0.718043	21.0293	0.123953	0.439872	0.0004954	60.37	7.59588	0	-0.193131	-0.331229	0.514852	4.61389	2.9098	0.271941	-2.49973	-2.82415	6.75603	4.41383
848	2011	1	26.3	14.37	3	0	0	8.93	35.33	22.84	3	0	0	9.49	15	2.70805	0.726859	21.1001	0.103427	0.476447	0.0004706	57.07	4.41383	0	-0.193162	-0.331229	0.525903	1.44232	0.352486	0.271941	-2.49973	-2.82415	6.14178	4.67612
848	2012	1	35.33	22.84	3	0	0	9.49	35.39	23.47	3	0	0	8.92	15	2.94444	0.733467	21.1083	0.0896619	0.467202	0.0004649	59.09	4.67612	0	-0.229595	-0.393688	0.634919	15.1688	13.039	0.323221	-2.9711	-3.3567	8.13432	6.48293
848	2013	1	35.39	23.47	3	0	0	8.92	35.28	23.5	3	0	0	8.78	15	3.4012	0.797061	21.263	0.0679274	0.495945	0.0004649	60.58	6.48293	0	-0.299979	-0.514376	0.953358	19.9356	18.2626	0.422306	-3.88191	-4.38572	9.5183	7.35581
848	2014	1	35.28	23.5	3	0	0	8.78	35.76	23.58	3	0	0	9.18	15	3.46574	0.682334	21.2538	0.0627043	0.35952	0.0003068	57.89	7.35581	0	-0.310242	-0.531428	0.754217	20.3753	18.9284	0.436306	-4.0106	-4.53111	9.55227	5.77319
848	2015	1	35.76	23.58	3	0	0	9.18	35.59	23.68	3	0	0	8.91	15	3.21888	0.586201	21.5706	0.0420163	0.386609	0.0004135	56.48	5.77319	0	-0.271975	-0.466202	0.492028	18.7214	16.7463	0.382754	-3.51835	-3.97497	9.08561	3.95831
848	2016	1	35.59	23.68	3	0	0	8.91	36.01	23.59	3	0	0	9.42	15	2.48491	0.653192	21.8018	0.0306959	0.418689	0.0004269	61.35	3.9583	0	-0.158823	-0.272268	0.356381	10.7584	9.88314	0.223534	-2.05477	-2.32144	5.0279	3.7151
848	2017	1	36.01	23.59	3	0	0	9.42	35.76	23.17	2.59	0	0	10	15	2.07944	0.601398	21.802	0.0299511	0.365873	0.0002497	56.3	3.7151	0	-0.0964391	-0.165134	0.18378	6.78758	5.938	0.135576	-1.24624	-1.40798	3.36823
850	2010	1	23.31	15.26	0.05	0	0	8	24.24	15.13	0.05	0	0	9.06	17	1.09861	0.118421	22.5938	0.182308	0.405825	0.0004002	53.93	0.822468	0	0.0548578	0.0940256	0.067227	0.654572	-0.41677	0.972573	0.709596	0.80169	-1.41252	0.8232
850	2011	1	24.24	15.13	0.05	0	0	9.06	22.8	16.55	0.22	0	0	6.03	17	1.60944	0.551431	22.5166	0.147083	0.607539	0.0002144	55.28	0.8232	0	-0.023919	-0.0409474	0.0378275	-0.140938	0.161354	-0.423548	-0.309024	-0.34913	0.779411	0.783207
850	2012	1	22.8	16.55	0.22	0	0	6.03	20.3	14.24	0.22	0	0	5.84	17	0	0.543851	22.5422	0.128915	0.47702	0.0005082	54.81	0.783207	0	0.224061	0.384307	-0.344	3.41718	-3.57971	3.7279	2.9003	3.27671	-2.90802	0.796772
850	2013	1	20.3	14.24	0.22	0	0	5.84	24.63	17.66	0.27	0	0	6.7	17	0	0.491951	22.4356	0.129561	0.458846	0.0004069	49.97	0.796772	0	0.224208	0.384307	-0.268512	7.05335	-0.219889	3.7279	2.9003	3.27671	-2.63167	1.17619
850	2014	1	24.63	17.66	0.27	0	0	6.7	24.65	14.35	0.3	0	0	10	17	0	0.493584	22.5264	0.104679	0.366884	0.0004443	50.6	1.17619	0	0.224154	0.384307	-0.270887	0.75551	-5.19416	3.65517	2.9003	3.27671	-3.88251	1.0241
850	2015	1	24.65	14.35	0.3	0	0	10	23.04	12.78	0.26	0	0	10	17	0	0.490234	22.8194	0.0673131	0.331817	0.0004443	50.24	1.0241	0	0.224154	0.384307	-0.266015	0.72642	-0.379881	3.61154	2.9003	3.27671	-8.68225	0.769375
850	2016	1	23.04	12.78	0.26	0	0	10	20.93	12.08	0.21	0	0	8.64	17	0	0.487539	22.7213	0.0671061	0.351708	0.000149	49.96	0.769375	0	0.224583	0.384307	-0.262095	3.06811	1.90363	3.66972	2.9003	3.27671	-8.68225	0.581587
850	2017	1	20.93	12.08	0.21	0	0	8.64	20.37	11.97	0.25	0	0	8.15	17	0	0.490539	22.7439	0.0618849	0.369353	0.0001864	50.42	0.581587	0	0.224529	0.384307	-0.266459	6.13703	2.92176	3.74244	2.9003	3.27671	-6.70418
852	2010	1	19.36	13.26	2.44	0	0	3.66	22.69	17.88	1.34	0	0	3.47	35	1.94591	0.0239577	21.1609	0.353027	0.348293	0.0003505	69.45	2.84883	0	-0.0757846	-0.129852	-0.139266	-2.84518	-0.407317	-0.168599	-0.979971	-1.10716	-0.182142	2.08094
852	2011	1	22.69	17.88	1.34	0	0	3.47	21.21	18.21	0.51	0	0	2.49	35	2.3979	0.0332816	21.2803	0.335098	0.416162	0.0003505	69.09	2.08094	0	-0.145484	-0.249278	-0.258554	-2.32031	3.57671	-1.36143	-1.88126	-2.12542	-0.528911	2.67191
852	2012	1	21.21	18.21	0.51	0	0	2.49	17.14	13.31	0.99	0	0	2.84	35	1.60944	0.0163163	21.4068	0.331386	0.459487	0.0001733	69.03	2.67192	0	-0.0239253	-0.0409474	-0.0451003	-0.610502	0.638667	-0.352262	-0.309024	-0.34913	-0.238754	2.99501
852	2013	1	17.14	13.31	0.99	0	0	2.84	12.42	9.91	0.39	0	0	2.12	35	2.07944	0.121943	21.5036	0.287361	0.491055	0.0002286	71.75	2.99501	0	-0.0964523	-0.165134	-0.115868	-5.0057	-0.486741	-1.12062	-1.24624	-1.40798	-0.744112	3.70342
852	2014	0	12.42	9.91	0.39	0	0	2.12	7.12	7.31	0.71	0	0	-0.9	35	1.09861	0.151985	21.5109	0.299746	0.475979	8.03e-05	72.15	3.70342	0	0.0549717	0.0940256	0.0552832	4.52982	1.48705	0.851583	0.709596	0.80169	0.679904	1.34899
852	2015	1	7.12	7.31	0.71	0	0	-0.9	-2.33	-2.38	0.62	0	0	-0.57	35	1.09861	0.756292	21.9234	0.191006	0.29752	2.61e-05	73.13	1.34899	0	0.0549909	0.0940256	-0.159762	6.41585	2.41227	0.73771	0.709596	0.80169	1.75458	1.01012
852	2016	0	-2.33	-2.38	0.62	0	0	-0.57	11.86	6.68	1.26	0	0	3.92	35	0	0.724504	21.8512	0.182878	0.435675	0	71.9	1.01012	1	0.2248	-1.07016	-0.606753	39.9679	23.9533	3.14611	2.9003	3.27671	6.69146	0.840231
852	2017	0	11.86	6.68	1.26	0	0	3.92	13.49	6.82	1.67	0	0	5	35	1.09861	0.6349	22.2579	0.110363	0.637096	0	64.29	0.840231	0	0.0550002	0.0940256	-0.116564	4.7291	2.63646	0.54199	0.709596	0.80169	0.0393668
856	2010	0	2.32	-0.55	3	0	0	-0.13	14.85	10.05	0	0	0	4.8	35	0	0.0766103	20.3146	0.172816	0.794437	0	49.23	2.66515	1	0.2248	-1.07016	0.335587	33.2047	21.2917	-0.315518	2.9003	3.27671	6.05149	1.07041
856	2011	0	14.85	10.05	0	0	0	4.8	9.7	9.03	0.1	0	0	0.57	35	0	0.037375	20.2932	0.0005311	0.285655	0	47.36	1.07041	0	0.2248	0.384307	0.392653	14.9802	5.87432	4.04788	2.9003	3.27671	-1.11903	0.806194
856	2012	0	9.7	9.03	0.1	0	0	0.57	6.53	6.79	0.14	0	0	-0.4	35	0	0.0141546	20.7553	0.0044927	0.453279	0	47.24	0.806194	0	0.2248	0.384307	0.426427	22.4707	7.35788	3.90243	2.9003	3.27671	5.03336	0.618926
856	2013	0	6.53	6.79	0.14	0	0	-0.4	-2.35	1.13	0.3	0	0	-3.78	35	0	0.0696447	20.8678	0.0043298	0.485069	0	48.78	0.618926	0	0.2248	0.384307	0.345718	27.0814	10.6159	3.84425	2.9003	3.27671	6.4442	0.769228
856	2014	0	-2.35	1.13	0.3	0	0	-3.78	-2.19	-3.11	0.73	0	0	0.19	35	0	0.0170237	21.0873	0.0172098	0.561268	0	48.81	0.769228	0	0.2248	0.384307	0.422254	39.997	18.8482	3.61154	2.9003	3.27671	11.3603	1.591
856	2015	0	-2.19	-3.11	0.73	0	0	0.19	2.82	7.51	0.31	0	0	-5	35	0	0.468174	21.0014	0.0171829	0.554468	0	51.87	1.591	0	0.2248	0.384307	-0.23393	39.7643	25.0151	2.98612	2.9003	3.27671	5.58606	2.17594
856	2016	0	2.82	7.51	0.31	0	0	-5	13.06	6.85	1.21	0	0	5	35	0	0.464693	20.3174	0.0254868	0.519176	0	53.35	2.17594	0	0.2248	0.384307	-0.228867	32.4774	9.56867	3.597	2.9003	3.27671	13.1347	2.66154
856	2017	0	13.06	6.85	1.21	0	0	5	13.65	8.09	0.56	0	0	5	35	0	0.369548	20.5359	0.0188535	0.585675	0	38.77	2.66154	0	0.2248	0.384307	-0.0904806	17.5837	10.5286	2.28798	2.9003	3.27671	-1.40992
858	2010	1	64.74	19.17	7.42	20	9	9.15	67.91	22.93	9	16	11	8.98	15	4.15888	0.719212	23.56	0.0011559	0.131324	8.61e-05	59.8	4.6332	0	-0.417758	-0.714575	1.11388	107.069	13.7416	12.5402	48.6955	18.2471	13.8449	3.40122
858	2011	1	67.91	22.93	9	16	11	8.98	35.93	24.16	3	0	0	8.77	15	4.04305	0.771254	23.6432	0.0010055	0.009461	8.35e-05	60.59	3.40122	0	-0.399872	-0.68397	1.20088	110.689	22.8862	16.0931	36.2555	22.6427	12.8119	2.38365
858	2014	1	35.58	23.92	3	0	0	8.66	80.79	27.4	10	20	15	8.39	15	3.61092	0.642102	24.1275	0.0028051	0.0071426	0.0001183	60.2	1.77476	0	-0.333043	-0.569789	0.7219	22.493	21.2005	0.4678	-4.30011	-4.85819	9.98302	1.98633
858	2015	1	80.79	27.4	10	20	15	8.39	77.16	25.49	10	20	13	8.67	15	3.68888	0.679377	24.2242	0.0035104	0.0069492	9.53e-05	62.51	1.98633	0	-0.345135	-0.590388	0.831287	124.324	29.7427	16.1256	40.2327	28.4824	9.74064	2.1189
859	2010	1	16.5	9.83	1.67	0	0	5	13.39	7.12	1.27	0	0	5	29	0.693147	0.0372447	21.0626	0.388341	0.292177	0	35.8	2.52638	1	0.117668	-0.560159	0.205628	6.58498	3.24232	0.847401	1.51812	1.71515	-0.738003	1.23053
859	2011	0	13.39	7.12	1.27	0	0	5	2.35	6.27	1.08	0	0	-5	29	0	0.337297	21.041	0.356183	0.275592	0	35.55	1.23053	0	0.2248	0.384307	-0.0435737	17.1037	10.1359	2.20071	2.9003	3.27671	-1.40992	1.31602
859	2012	0	2.35	6.27	1.08	0	0	-5	6.62	4.07	1.1	0	0	1.45	29	0	0.338801	20.98	0.39314	0.223202	0	35.53	1.31602	0	0.2248	0.384307	-0.0457606	33.161	11.3722	2.47706	2.9003	3.27671	13.1347	1.09846
859	2013	0	6.62	4.07	1.1	0	0	1.45	8.31	6.66	1.43	0	0	0.22	29	0	0.328202	21.0674	0.23439	0.309179	0	35.87	1.09846	1	0.2248	-1.07016	-0.0303444	26.9505	14.572	2.44797	2.9003	3.27671	3.75343	1.77957
859	2014	1	8.31	6.66	1.43	0	0	0.22	8.23	6.43	1.47	0	0	0.33	29	0	0.356626	21.3797	0.247696	0.229321	0	54.09	1.77957	0	0.2248	0.384307	-0.0716869	24.4924	10.805	1.96799	2.9003	3.27671	5.54243	2.68934
859	2015	0	8.23	6.43	1.47	0	0	0.33	5.48	4.12	1.22	0	0	0.14	29	0	0.264673	21.2881	0.245502	0.174348	0	27.72	2.68934	0	0.2248	0.384307	0.0620563	24.6088	11.1395	1.90982	2.9003	3.27671	5.38244	2.13504
859	2016	1	5.48	4.12	1.22	0	0	0.14	13.7	12.79	0.98	0	0	-0.07	29	0	0.263162	21.364	0.360658	0.232257	0.0001326	29.68	2.13504	0	0.224607	0.384307	0.064254	28.6085	14.4993	2.27343	2.9003	3.27671	5.65878	1.55495
859	2017	1	13.7	12.79	0.98	0	0	-0.07	16.24	13.39	1.07	0	0	1.78	29	0	0.257314	21.3971	0.329106	0.234074	0.0001393	28.83	1.55495	0	0.224597	0.384307	0.0727599	16.6528	1.88909	2.6225	2.9003	3.27671	5.96422
860	2010	1	20.54	13.2	0.4	0	0	6.94	21.96	16.34	0.49	0	0	5.13	15	3.21888	0.693019	22.7432	0.106186	0.672852	3.6e-05	62.2	1.1171	1	-0.272641	1.29821	0.680498	-8.13294	-1.56824	-4.20471	-3.51835	-3.97497	5.13333	0.621277
860	2011	1	21.96	16.34	0.49	0	0	5.13	21.69	11.15	0.54	0	0	10	15	2.3979	0.599293	22.9459	0.102929	0.70098	3.6e-05	57.11	0.621277	1	-0.145781	0.694151	0.275438	-3.00901	2.12383	-2.16335	-1.88126	-2.12542	1.03718	0.502976
860	2012	1	21.69	11.15	0.54	0	0	10	23.19	12.67	0.52	0	0	10	15	1.94591	0.62601	23.1406	0.0963543	0.744593	0	59.98	0.502976	1	-0.0759568	0.361592	0.156609	-1.70012	-1.44426	-1.10234	-0.979971	-1.10716	2.93361	0.522353
860	2013	1	23.19	12.67	0.52	0	0	10	25.46	14.97	0.49	0	0	10	15	2.63906	0.658979	23.2215	0.0894117	0.739771	0	57.97	0.522353	1	-0.183089	0.871592	0.41655	-2.32114	-1.68072	-2.68081	-2.36215	-2.66872	7.07127	0.726595
860	2014	1	25.46	14.97	0.49	0	0	10	25.62	15.18	0.44	0	0	10	15	2.70805	0.561265	23.3911	0.0893776	0.644771	0	60.1	0.726595	1	-0.193752	0.922355	0.318317	0.389311	1.10464	-2.87455	-2.49973	-2.82415	7.48311	0.807102
860	2015	1	25.62	15.18	0.44	0	0	10	22.54	14.11	0.61	0	0	7.82	15	2.99573	0.596314	23.4337	0.0905883	0.633969	0	52.42	0.807102	1	-0.238216	1.13403	0.445387	0.725258	1.6818	-3.61129	-3.07339	-3.47226	9.20039	0.737773
860	2016	1	22.54	14.11	0.61	0	0	7.82	25.96	14.64	1.32	0	0	10	15	3.43399	0.57421	23.5847	0.135205	0.595527	0	49.44	0.737773	1	-0.305952	1.45648	0.528277	-5.16544	0.0419303	-4.30164	-3.94729	-4.45959	7.50115	0.621672
860	2017	1	25.96	14.64	1.32	0	0	10	27.79	16.56	1.23	0	0	10	15	3.04452	0.537365	23.6264	0.12675	0.575023	0	51	0.621672	1	-0.245757	1.16992	0.365754	1.28883	0.876412	-2.32636	-3.17068	-3.58218	9.49164
868	2010	1	12.08	11.06	0.15	0	0	0.87	18.19	14.37	1.88	0	0	1.94	36	1.60944	0.348036	21.2806	0.135125	0.586998	5.43e-06	44.11	1.445	0	-0.0239513	-0.0409474	0.0063069	-2.02539	-0.469381	-0.408051	-0.309024	-0.34913	-0.489808	0.707029
868	2011	1	18.19	14.37	1.88	0	0	1.94	20.18	16.15	1.42	0	0	2.61	36	2.30259	0.355315	21.697	0.0855436	0.53194	5.43e-06	49.59	0.707029	0	-0.131079	-0.224095	0.0406895	-5.90243	0.238476	-0.76591	-1.6912	-1.9107	-1.7731	0.796191
868	2012	1	20.18	16.15	1.42	0	0	2.61	8.03	4.7	0.99	0	0	2.34	36	1.94591	0.3921	21.8844	0.0732138	0.591587	4.65e-06	47.43	0.796191	0	-0.0759545	-0.129852	0.0416554	-2.4422	1.01296	-0.669872	-0.979971	-1.10716	-0.698158	0.648911
868	2013	0	8.03	4.7	0.99	0	0	2.34	13.29	6.66	1.63	0	0	5	36	0	0.321255	21.9123	0.0760239	0.63293	4.71e-06	40.96	0.648911	0	0.224793	0.384307	-0.0202412	24.8997	13.6557	2.60796	2.9003	3.27671	2.45896	0.847486
868	2014	0	13.29	6.66	1.63	0	0	5	5.25	8.62	1.63	0	0	-5	36	0.693147	0.39532	21.9347	0.0917201	0.640889	4.17e-06	41.66	0.847486	0	0.117665	0.20116	-0.0669817	9.02882	5.6557	0.877854	1.51812	1.71515	-0.738003	1.12697
868	2015	1	5.25	8.62	1.63	0	0	-5	11.91	5.53	1.38	0	0	5	36	0.693147	0.4038	22.3098	0.145959	0.740479	0	42.4	1.12697	0	0.117668	0.20116	-0.0734374	15.1498	4.16352	0.877854	1.51812	1.71515	6.87519	0.525118
868	2016	0	11.91	5.53	1.38	0	0	5	4.19	1.99	1.02	0	0	1.18	36	0	0.408672	22.7621	0.0960408	0.829492	1.65e-06	42.46	0.525118	0	0.224798	0.384307	-0.147386	19.2563	12.4485	2.04072	2.9003	3.27671	-1.40992	0.748174
868	2017	0	4.19	1.99	1.02	0	0	1.18	-6.3	-3.12	0.7	0	0	-3.88	36	0	0.400002	22.7038	0.0992591	0.849008	1.65e-06	41.69	0.748174	0	0.224798	0.384307	-0.134776	30.4848	17.5973	2.56433	2.9003	3.27671	4.14614
869	2010	1	64.67	19.6	10	15	11	9.07	68.08	24.05	9	17	9	9.03	15	3.82864	0.751081	22.5438	0.0522716	0.352909	0	63.66	7.97183	0	-0.366949	-0.627317	1.05352	93.8287	13.0845	17.1343	30.8784	20.7672	11.9644	7.10091
869	2011	1	68.08	24.05	9	17	9	9.03	69.73	24.85	9	18	9	8.88	15	3.66356		22.6617	0.0525558	0.328321	0	64.4	7.10091	0	-0.341434	-0.583699		94.8377	22.0052	13.7338	33.1495	14.9051	11.0441	3.81216
869	2012	1	69.73	24.85	9	18	9	8.88	71.29	23.43	10	18	11	8.86	15	3.55535	0.841903	22.6274	0.0528482	0.255785	0	66.03	3.81216	0	-0.324709	-0.555106	1.12306	93.6585	22.608	13.061	33.6266	14.1749	10.188	2.20344
869	2013	1	71.29	23.43	10	18	11	8.86	33.71	21.86	3	0	0	8.85	15	3.21888	0.787365	22.7452	0.0563103	0.285438	0	63.61	2.20344	0	-0.272705	-0.466202	0.846962	81.4108	16.4817	12.7336	28.241	15.4335	8.52099	2.42632
869	2014	1	33.71	21.86	3	0	0	8.85	34.29	21.73	3	0	0	9.56	15	2.77259	0.801254	22.8143	0.049819	0.233226	0	61.25	2.42632	0	-0.203727	-0.348281	0.65104	11.2839	10.2434	0.285941	-2.62842	-2.96955	6.35252	2.68234
869	2015	1	34.29	21.73	3	0	0	9.56	33.78	21.3	3	0	0	9.48	15	3.13549	0.848673	22.9879	0.0383781	0.225407	0	63.23	2.68234	0	-0.259817	-0.44417	0.909998	15.3655	12.845	0.364667	-3.35208	-3.78713	9.29503	1.88876
869	2016	1	33.78	21.3	3	0	0	9.48	32.81	20.68	3	0	0	9.13	15	2.89037	0.84626	23.0482	0.0339815	0.125171	0	62.74	1.88876	0	-0.221931	-0.379403	0.77384	12.3927	10.3546	0.311492	-2.86329	-3.2349	7.82479	1.77552
869	2017	1	32.81	20.68	3	0	0	9.13	33.52	20.85	2.67	0	0	10	15	2.63906	0.815954	23.0981	0.0268058	0.125869	0	62.22	1.77552	0	-0.183089	-0.312999	0.602501	9.07463	7.80786	0.256974	-2.36215	-2.66872	6.04067
876	2010	0	55.31	15.51	7.7	16	14.5	1.6	49.77	17.09	5.9	15	9	2.78	13	2.30259	0.762779	22.118	0.0069623	0.657859	0.0001423	62.12	1.85733	0	-0.130963	-0.224095	0.386268	25.5797	1.20533	4.17014	11.8787	10.387	-2.06146	1.41397
876	2011	1	49.77	17.09	5.9	15	9	2.78	61.32	17.19	7.61	15	17.5	4.02	13	2.89037	0.743869	22.8953	0.0029708	0.300876	5.97e-05	75.29	1.41397	0	-0.221846	-0.379403	0.626817	35.3528	4.30942	4.47562	18.6753	9.68825	-1.79578	0.924774
876	2012	1	61.32	17.19	7.61	15	17.5	4.02	68.14	18.59	6.53	18	15	10.02	13	2.83321	0.696302	22.992	0.0025143	0.371821	3.72e-06	73.91	0.924774	0	-0.213092	-0.3643	0.536282	49.87	4.27575	6.65512	17.9319	21.022	-0.014651	0.883281
876	2013	1	68.14	18.59	6.53	18	15	10.02	22.78	18.62	0.57	0	0	3.59	13	2.56495	0.698503	23.177	0.0024583	0.451703	3.72e-06	71.64	0.883281	0	-0.17163	-0.293418	0.434381	47.7403	4.99849	4.1609	17.7743	14.1555	6.6511	0.913698
876	2014	1	22.78	18.62	0.57	0	0	3.59	67.21	22.06	7.58	20	15	2.57	13	2.70805	0.713038	23.2856	0.0016056	0.259094	2.31e-06	71	0.913698	0	-0.193749	-0.331229	0.508578	-2.97029	5.68022	-2.77427	-2.49973	-2.82415	-0.552362
876	2016	1	65.78	21.9	7.38	20	15	1.5	20.75	17.11	0.42	0	0	3.22	13	2.77259	0.640769	23.6926	0.0013987	0.397997	6.36e-06	67.25	0.943862	0	-0.203719	-0.348281	0.439501	53.556	10.2961	6.05932	23.734	16.8023	-3.33568	0.781861
876	2017	1	20.75	17.11	0.42	0	0	3.22	18.28	14.12	0.43	0	0	3.73	13	2.89037	0.709041	23.8612	0.0013783	0.476646	1.01e-05	67.92	0.781861	0	-0.221917	-0.379403	0.576807	-6.31718	4.33813	-3.39315	-2.86329	-3.2349	-1.16398
877	2010	1	21.65	15.25	4	0	0	2.4	80.04	23.31	15	15	20	6.73	30	3.09104	0.578495	22.4235	0.178047	0.444786	0.0001591	54.93	1.22529	0	-0.252686	-0.432425	0.443767	-5.7271	1.90036	1.9916	-3.26344	-3.68698	-2.66864	0.552405
877	2011	1	80.04	23.31	15	15	20	6.73	69.39	15.33	14.51	15	20	4.55	30	3.13549	0.507829	22.7428	0.0997956	0.571032	0.0001463	53.39	0.552405	0	-0.259571	-0.44417	0.337029	92.2726	15.5011	20.537	21.8633	29.8334	4.53772	0.44418
877	2012	1	69.39	15.33	14.51	15	20	4.55	65.74	14.94	13.19	15	20	2.61	30	3.3673	0.37569	22.979	0.0758604	0.462863	4.47e-05	42.17	0.44418	0	-0.295559	-0.505418	0.130744	84.6247	2.37417	22.4316	24.8781	33.9472	0.993474
877	2014	1	17.71	12.7	1.62	0	0	3.39	0.97	0.11	0.93	0	0	-0.07	30	2.30259	0.41682	23.2108	0.124795	0.553121	0	40.05	0.430242	0	-0.131084	-0.224095	0.092853	-6.30953	-1.17788	-0.986421	-1.6912	-1.9107	-0.543327	0.355603
877	2015	0	0.97	0.11	0.93	0	0	-0.07	14.78	8.44	1.34	0	0	5	30	2.19722	0.425153	23.2262	0.108231	0.534084	0	41.93	0.355603	0	-0.1148	-0.196256	0.0875074	-17.9595	-10.3829	-1.37638	-1.48111	-1.67333	-3.04577	0.349116
877	2016	1	14.78	8.44	1.34	0	0	5	18.95	11.74	2.76	0	0	4.45	30	2.07944	0.414316	23.0398	0.120077	0.470155	7.36e-06	42.15	0.349116	0	-0.0965906	-0.165134	0.066858	-6.48064	-3.53037	-0.901883	-1.24624	-1.40798	0.605835	0.6124
877	2017	1	18.95	11.74	2.76	0	0	4.45	31.24	23.04	3.2	0	0	5	30	2.63906	0.405483	23.1192	0.101141	0.381836	9.64e-06	50.95	0.6124	0	-0.183077	-0.312999	0.116261	-7.3438	-2.78239	-0.0273278	-2.36215	-2.66872	0.496786
878	2010	0	51.96	11.7	12.54	8	17	2.72	58.7	10.62	9.93	13	17	8.15	32	2.99573	0.633141	23.9686	0.078973	0.894174	7.26e-06	58.93	1.1076	0	-0.238205	-0.407241	0.502148	41.3222	-3.6818	15.038	9.25674	22.7293	-2.02002	0.777027
878	2011	0	58.7	10.62	9.93	13	17	8.15	13.23	6.85	1.38	0	0	5	32	2.30259	0.6246	23.9676	0.08909	0.739381	7.26e-06	60.47	0.777027	0	-0.131078	-0.224095	0.269075	28.4549	-2.94197	6.06145	9.33434	12.5073	3.49372	0.696572
878	2012	0	13.23	6.85	1.38	0	0	5	1.25	0.14	1.52	0	0	-0.41	32	1.79176	0.631365	23.9899	0.0814891	0.767992	6.44e-06	59.24	0.696572	0	-0.0521294	-0.0891214	0.109292	-4.02035	-2.4416	-0.473246	-0.672585	-0.759876	0.326963	0.481167
878	2013	0	1.25	0.14	1.52	0	0	-0.41	13	6.58	1.42	0	0	5	32	1.79176	0.646999	23.7412	0.110358	0.784537	6.44e-06	61.93	0.481167	0	-0.0521294	-0.0891214	0.114565	-8.06112	-4.70484	-0.426025	-0.672585	-0.759876	-1.49779	0.842002
878	2014	0	13	6.58	1.42	0	0	5	11.76	6.26	0.5	0	0	5	32	0	0.625791	23.6746	0.107915	0.760426	6.44e-06	59.41	0.842002	0	0.224791	0.384307	-0.463178	17.671	10.9213	1.98254	2.9003	3.27671	-1.40992	0.873467
878	2015	0	11.76	6.26	0.5	0	0	5	11.19	7.32	0.32	0	0	3.55	32	0	0.513247	23.5913	0.104777	0.753267	6.44e-06	49.61	0.873467	0	0.224791	0.384307	-0.299486	19.4745	11.3867	3.32065	2.9003	3.27671	-1.40992	0.750584
878	2016	0	11.19	7.32	0.32	0	0	3.55	12.32	7.59	0.11	0	0	4.62	32	1.09861	0.563381	23.5876	0.09904	0.727357	6.44e-06	52.19	0.750584	0	0.0549979	0.0940256	-0.0911136	4.96752	2.40871	0.876493	0.709596	0.80169	0.171033	0.658614
878	2017	0	12.32	7.59	0.11	0	0	4.62	12.47	7.32	0.15	0	0	5	32	1.94591	0.518127	23.7356	0.0845641	0.765826	0	50.39	0.658614	0	-0.0759568	-0.129852	0.10359	-6.30495	-3.1938	-1.31366	-0.979971	-1.10716	0.289644
880	2010	0	22.95	15.64	4	0	0	3.31	19.85	15.75	3.7	0	0	0.4	34	1.79176	0.103868	21.6415	0.116751	0.635015	0	57.62	2.05248	0	-0.0521315	-0.0891214	-0.0686292	-0.741856	0.523204	0.410463	-0.672585	-0.759876	-0.243062	1.02814
880	2011	1	19.85	15.75	3.7	0	0	0.4	17.9	12.68	3.17	0	0	2.05	34	2.30259	0.0960761	21.7499	0.248953	0.5998	0	56.41	1.02814	0	-0.131084	-0.224095	-0.179176	-4.49456	1.40888	0.777666	-1.6912	-1.9107	-3.0792	0.863646
880	2012	1	17.9	12.68	3.17	0	0	2.05	13.78	8.37	3.36	0	0	2.05	34	1.38629	0.0559846	21.7171	0.228685	0.563184	0	53.99	0.863646	0	0.0105365	0.0180127	0.0171353	0.494208	0.0960417	-0.0263778	0.135939	0.153582	0.135023	0.775818
880	2013	0	13.78	8.37	3.36	0	0	2.05	14.13	8.59	3.65	0	0	1.89	34	1.09861	0.151259	21.762	0.423454	0.576052	0	59.16	0.775818	0	0.0550002	0.0940256	0.0555415	4.04586	2.03506	-0.205303	0.709596	0.80169	0.704814	0.938721
880	2014	0	14.13	8.59	3.65	0	0	1.89	13.05	8.27	4	0	0	0.78	34	2.07944	0.170794	21.9592	0.381403	0.640006	0	58.54	0.938721	0	-0.0965952	-0.165134	-0.0853373	-6.88688	-3.43662	0.54181	-1.24624	-1.40798	-1.33784	1.39336
880	2015	0	13.05	8.27	4	0	0	0.78	7.18	7.57	3.55	0	0	-3.94	34	1.09861	0.169478	21.9184	0.409779	0.61364	0	59.32	1.39336	0	0.0550002	0.0940256	0.0490583	4.30563	2.07065	-0.433049	0.709596	0.80169	1.15675	1.29859
880	2016	0	7.18	7.57	3.55	0	0	-3.94	11.43	9.63	3.41	0	0	-1.61	34	0	0.262828	21.8186	0.414166	0.569609	0	62.69	1.29859	0	0.2248	0.384307	0.0647396	26.1359	9.4814	-1.11547	2.9003	3.27671	11.593	0.733712
880	2017	1	11.43	9.63	3.41	0	0	-1.61	10.66	10.08	3.73	0	0	-3.15	34	0	0.114421	21.9811	0.34145	0.628739	0	58.53	0.733712	0	0.2248	0.384307	0.280593	19.9545	6.4852	-0.91185	2.9003	3.27671	8.2041
881	2010	1	57.66	16.62	12.5	7	20	1.54	51.41	19.95	11.5	7	6	6.96	26	1.79176	0.291615	21.6109	0.0263859	0.599445	0	30.22	0.682769	0	-0.0521315	-0.0891214	-0.0053034	10.9656	0.853751	3.27745	1.68847	5.98599	-0.840071	0.366674
881	2011	1	51.41	19.95	11.5	7	6	6.96	59.3	18.9	12.5	7	17	3.9	26	1.38629	0.267736	21.7039	0.0231778	0.608963	0	26.86	0.366674	0	0.0105365	0.0180127	0.0026998	-1.79023	-0.399568	-0.594249	-0.341264	-0.255449	-0.199701	0.378237
881	2012	1	59.3	18.9	12.5	7	17	3.9	62.73	16.63	12.38	12	17	4.72	26	1.09861	0.258661	21.8134	0.0202724	0.643859	0	26.52	0.378237	0	0.0550002	0.0940256	0.0173222	-12.1526	-1.71208	-3.45781	-1.78138	-5.24783	0.0464838	0.323558
881	2013	1	62.73	16.63	12.38	12	17	4.72	16.34	9.82	4	0	0	2.52	26	0	0.267584	21.6152	0.023679	0.524029	0	26.81	0.323558	0	0.2248	0.384307	0.0578224	-54.6596	-3.69606	-13.9584	-14.5533	-21.4492	-1.00267	0.418621
881	2014	0	16.34	9.82	4	0	0	2.52	46.96	-1.31	13	15	20	0.27	26	0	0.227404	21.7029	0.0206376	0.535838	0	24.35	0.418621	0	0.2248	0.384307	0.116263	12.813	6.20885	-1.76998	2.9003	3.27671	2.19715	1.21688
881	2015	0	46.96	-1.31	13	15	20	0.27	59.65	14.21	9.57	15	17	3.87	26	0	0.264772	21.8282	0.0166712	0.72259	0	28.79	1.21688	0	0.2248	0.384307	0.0619114	-31.7227	22.3971	-14.8602	-18.9167	-25.8126	5.4697	0.799728
881	2016	1	59.65	14.21	9.57	15	17	3.87	18.35	13.03	3.15	0	0	2.17	26	2.30259	0.387353	23.0517	0.0046172	0.234225	0	62	0.799728	0	-0.131084	-0.224095	0.0678613	29.2606	0.102777	5.75612	11.0306	12.5073	-0.13623	1.27816
881	2017	1	18.35	13.03	3.15	0	0	2.17	15.2	11.91	1.98	0	0	1.31	26	2.48491	0.296268	23.0281	0.0059155	0.209314	0	62.57	1.27816	0	-0.159263	-0.272268	-0.0114074	-7.00642	-1.09105	0.3781	-2.05477	-2.32144	-1.91726
887	2010	1	23.81	17.17	4	0	0	2.64	20.95	14.11	4	0	0	2.84	29	3.21888	0.841428	21.2392	0.156816	0.458108	0	68.58	4.69478	0	-0.272705	-0.466202	0.942352	-2.36332	5.43647	2.14716	-3.51835	-3.97497	-2.45363	2.37382
887	2011	0	20.95	14.11	4	0	0	2.84	27.58	20.92	4	0	0	2.66	29	3.13549		21.5372	0.1346	0.438422	0	74.91	2.37382	0	-0.259817	-0.44417		-7.05938	0.0356076	2.04569	-3.35208	-3.78713	-2.00148	1.60317
887	2012	1	27.58	20.92	4	0	0	2.66	25.82	18.16	4	0	0	3.66	29	3.13549	0.77183	21.8598	0.105196	0.460671	0.0005668	71.19	1.60317	0	-0.258864	-0.44417	0.780822	4.08584	11.4834	2.04569	-3.35208	-3.78713	-2.30406	2.35798
887	2013	1	25.82	18.16	4	0	0	3.66	22.99	17.41	2.75	0	0	2.83	29	2.63906	0.62526	21.922	0.110258	0.416186	0.0005631	62.02	2.35798	0	-0.182421	-0.312999	0.376606	0.794338	4.82269	1.44156	-2.36215	-2.66872	-0.439041	3.26214
887	2014	1	22.99	17.41	2.75	0	0	2.83	24.7	18.92	2.5	0	0	3.28	29	1.79176	0.540977	22.048	0.0632005	0.357229	0.0013897	55.7	3.26214	0	-0.0516628	-0.0891214	0.0788047	-0.728365	1.12021	-0.0111541	-0.672585	-0.759876	-0.404963	4.2347
887	2015	1	24.7	18.92	2.5	0	0	3.28	25.29	18.52	4	0	0	2.77	29	1.60944	0.537402	22.22	0.0478331	0.37083	0.0013897	53.46	4.2347	0	-0.0237368	-0.0409474	0.0356533	-0.0696505	0.748697	-0.0438677	-0.309024	-0.34913	-0.116326
887	2017	1	29.08	21.74	4	0	0	3.34	28.93	21.5	4	0	0	3.43	29	2.70805	0.557313	22.7368	0.0553511	0.246482	0.0027931	54.6	1.83397	0	-0.190251	-0.331229	0.313363	4.92729	9.5914	1.52553	-2.49973	-2.82415	-0.865758
890	2010	0	14.31	9.05	0.26	0	0	5	12.36	7.09	0.27	0	0	5	33	0	0.209678	21.6494	0.186808	0.627552	0.000186	23.52	0.750259	0	0.224529	0.384307	0.142044	15.7656	7.32879	3.66972	2.9003	3.27671	-1.40992	0.500129
890	2011	0	12.36	7.09	0.27	0	0	5	15.44	11.27	0.5	0	0	3.67	33	0.693147	0.22679	21.6418	0.148855	0.603225	0.000186	25.62	0.500129	1	0.117527	-0.560159	0.0613231	9.73685	5.32833	1.91325	1.51812	1.71515	-0.738003	0.525073
890	2012	1	15.44	11.27	0.5	0	0	3.67	16.32	10.7	0.62	0	0	5	33	0	0.21534	21.5048	0.159089	0.557248	0.000186	24.76	0.525073	1	0.224529	-1.07016	0.133809	14.122	4.09987	3.32065	2.9003	3.27671	0.524519	0.491193
890	2013	1	16.32	10.7	0.62	0	0	5	12.37	6.95	0.42	0	0	5	33	0	0.212892	21.6475	0.130739	0.626814	0.000186	24.4	0.491193	1	0.224529	-1.07016	0.13737	12.8421	4.92892	3.14611	2.9003	3.27671	-1.40992	0.950282
890	2014	0	12.37	6.95	0.42	0	0	5	12.69	8.68	0.53	0	0	3.48	33	0	0.23378	21.5104	0.117852	0.578451	0.000186	27.81	0.950282	1	0.22453	-1.07016	0.106989	18.5873	10.3832	3.43701	2.9003	3.27671	-1.40992	1.83058
890	2015	1	12.69	8.68	0.53	0	0	3.48	18.41	17.07	1.32	0	0	0.02	33	1.09861	0.334758	21.5218	0.101641	0.572189	0.0001446	31.59	1.83058	1	0.0549488	-0.261828	-0.0097573	4.43374	1.92475	0.801764	0.709596	0.80169	0.195942	0.54513
890	2016	1	18.41	17.07	1.32	0	0	0.02	16.29	11.53	2.12	0	0	2.64	33	1.60944	0.429518	21.8943	0.0184289	0.756923	0.0001589	42.45	0.54513	1	-0.0239276	0.114024	0.0189344	-1.04442	0.461999	-0.226734	-0.309024	-0.34913	-0.621534	0.27064
890	2017	0	16.29	11.53	2.12	0	0	2.64	-1.35	2.08	1.57	0	0	-5	33	1.38629	0.388895	21.8123	0.0096163	0.739733	1.43e-05	40.93	0.27064	1	0.0105356	-0.0501591	-0.0055598	0.603965	0.174439	0.0452027	0.135939	0.153582	0.0948016
893	2010	0	18.88	14.53	3	0	0	1.35	1.68	1.12	0.93	0	0	-0.37	13	2.07944	0.412937	19.9514	0.192855	0.523069	0	69.71	1.30491	0	-0.0965952	-0.165134	0.0659963	-3.91825	0.275728	0.135576	-1.24624	-1.40798	-1.67532	0.762029
893	2011	0	1.68	1.12	0.93	0	0	-0.37	26.15	14.06	2.09	0	0	10	13	2.48491	0.657383	19.7605	0.229778	0.153687	0.0074707	64.82	0.762029	0	-0.151565	-0.272268	0.3607	-24.1839	-13.3636	-1.90948	-2.05477	-2.32144	-4.53458	0.381178
893	2012	1	26.15	14.06	2.09	0	0	10	24.15	17.29	3	0	0	3.86	13	2.48491	0.622086	19.6767	0.238994	0.0512859	0.0074732	63.99	0.381178	0	-0.151563	-0.272268	0.324328	1.03102	-0.0296944	-0.714167	-2.05477	-2.32144	6.15108	0.764369
893	2013	1	24.15	17.29	3	0	0	3.86	0.8	-0.04	1.15	0	0	-0.31	13	1.94591	0.655269	20.903	0.0706238	0.14129	0.0221962	69.63	0.764369	0	-0.0650486	-0.129852	0.170988	-0.491169	1.5732	0.106609	-0.979971	-1.10716	-0.0838533	0.543388
893	2014	0	0.8	-0.04	1.15	0	0	-0.31	11.59	6.87	1.29	0	0	3.43	13	1.38629	0.44056	21.2749	0.230908	0.489358	0.0430468	47.77	0.543388	0	0.007602	0.0180127	-0.0090819	1.65995	0.963188	0.111329	0.135939	0.153582	0.295909	4.42834
893	2015	0	11.59	6.87	1.29	0	0	3.43	-0.11	6.56	1.16	0	0	-7.83	13	1.09861	0.504114	22.3358	0.0001245	0.143522	0.0223426	68.16	4.42834	0	0.0470495	0.0940256	-0.0700231	4.82518	2.56885	0.531315	0.709596	0.80169	0.213735	5.25692
895	2010	1	64.05	8.49	7.5	16	15	17.06	73.17	18.46	7.5	18	15	14.21	13	3.33221		22.5839	0.127466	0.609218	9.57e-06	62.22	7.94489	0	-0.290202	-0.496146		73.0451	-10.5131	8.85716	26.2995	23.9358	24.4657	5.60906
895	2011	1	73.17	18.46	7.5	18	15	14.21	88.16	23.21	8.33	20	19	17.62	13	3.3673		22.6936	0.108105	0.66128	6.19e-06	60.89	5.60906	0	-0.295632	-0.505418		91.8551	8.36133	9.02268	30.6166	24.3831	19.4714	4.0224
895	2012	1	88.16	23.21	8.33	20	19	17.62	90.35	24.7	8.22	20	20	17.43	13	3.68888	0.839561	23.4229	0.0717778	0.342149	0.0002133	78.03	4.0224	0	-0.344871	-0.590388	1.1892	140.792	20.3805	12.3941	40.2327	37.42	30.3643	5.50202
895	2013	1	90.35	24.7	8.22	20	20	17.43	88.23	24.41	8.18	20	20	15.64	13	3.91202	0.810301	23.6175	0.0540842	0.202518	0.0002071	78.07	5.50202	0	-0.379327	-0.649349	1.23606	160.234	26.0776	13.3616	44.2506	43.6146	32.9297	3.32207
895	2014	1	88.23	24.41	8.18	20	20	15.64	81.48	24.83	8.43	20	20	8.22	13	3.7612	0.647793	23.5199	0.0578325	0.204096	0.0002368	76.74	3.32207	0	-0.355979	-0.609498	0.785337	145.51	23.8082	12.4493	41.5349	40.9379	26.7797	3.08893
895	2015	1	81.48	24.83	8.43	20	20	8.22	67.8	23.92	7	18	11	7.88	13	3.4012	0.703877	23.6133	0.0539661	0.208401	0.0002412	81.37	3.08893	0	-0.300414	-0.514376	0.771953	109.66	20.9102	10.9931	35.0527	34.5489	8.15559	3.4004
895	2016	1	67.8	23.92	7	18	11	7.88	31.26	22.37	0.85	0	0	8.04	13	3.61092	0.833927	23.5829	0.036375	0.191291	0.0001214	80.35	3.40039	0	-0.333036	-0.569789	1.13556	91.9739	21.2005	9.09361	34.516	18.8628	8.30099	3.9594
895	2017	1	31.26	22.37	0.85	0	0	8.04	31.84	22.77	0.85	0	0	8.22	13	3.66356	0.846241	23.6403	0.0317737	0.232472	0.0001214	79.79	3.9594	0	-0.341166	-0.583699	1.19049	13.4988	18.2939	-4.27034	-4.40508	-4.97679	8.85709
901	2010	0	15.71	13.5	0.18	0	0	2.03	15.35	12.67	0.04	0	0	2.64	37	1.09861	0.406726	20.5455	0.12691	0.123066	0	47.18	4.09565	0	0.0550002	0.0940256	-0.0353674	3.35906	0.209533	0.926312	0.709596	0.80169	0.711931	2.83912
901	2011	1	15.35	12.67	0.04	0	0	2.64	14	11.39	0.04	0	0	2.57	37	1.38629	0.387487	20.5509	0.13211	0.116685	0	44.01	2.83912	0	0.0105365	0.0180127	-0.0054639	0.668046	0.0967234	0.187	0.135939	0.153582	0.0948016	1.81544
901	2012	1	14	11.39	0.04	0	0	2.57	14.35	11.73	0.03	0	0	2.59	37	1.38629	0.345822	20.6872	0.107282	0.284284	0	42.99	1.81544	0	0.0105365	0.0180127	-0.0026234	0.760078	0.183983	0.187	0.135939	0.153582	0.0995736	2.45549
901	2013	1	14.35	11.73	0.03	0	0	2.59	14.46	10.63	0.03	0	0	3.8	37	1.94591	0.509024	20.8111	0.0923714	0.363287	0	49.82	2.45549	0	-0.0759568	-0.129852	0.0991169	-5.30732	-1.15923	-1.35298	-0.979971	-1.10716	-0.707987	5.34303
901	2014	1	14.46	10.63	0.03	0	0	3.8	13.72	10.57	0.04	0	0	3.11	37	1.09861	0.592724	21.108	0.0651498	0.205014	0	52.09	5.34303	0	0.0550002	0.0940256	-0.101555	3.80388	1.23083	0.979691	0.709596	0.80169	0.0820693
901	2016	0	19.25	10.3	4	0	0	4.95	20.5	11.5	4	0	0	5	37	1.38629	0.575635	22.0201	0.0232896	0.0759267	0	46.15	2.97903	0	0.0105365	0.0180127	-0.0182903	0.402176	0.258291	-0.0829604	0.135939	0.153582	-0.0626754	1.91906
901	2017	1	20.5	11.5	4	0	0	5	22.25	13.25	4	0	0	5	37	0	0.468137	22.047	0.033121	0.0957427	0	44.27	1.91906	0	0.2248	0.384307	-0.233875	6.76246	3.76535	-1.76998	2.9003	3.27671	-1.40992
902	2010	0	19.68	9.36	0.32	0	0	10	16.62	6.42	0.2	0	0	10	26	0	0.445185	19.7179	0.138259	0.447058	0	50.71	1.80612	0	0.2248	0.384307	-0.200493	7.95512	6.87791	3.58245	2.9003	3.27671	-8.68225	1.29558
902	2011	0	16.62	6.42	0.2	0	0	10	1.75	1.94	0.39	0	0	-0.58	26	0	0.358766	19.8546	0.124304	0.500948	0	37.69	1.29558	0	0.2248	0.384307	-0.0747992	12.4058	11.154	3.75699	2.9003	3.27671	-8.68225	1.66762
902	2012	0	1.75	1.94	0.39	0	0	-0.58	0.94	2.26	0.28	0	0	-1.6	26	0	0.334935	19.833	0.121491	0.577713	0	36.81	1.66762	0	0.2248	0.384307	-0.0401376	34.0337	17.67	3.48064	2.9003	3.27671	6.706	1.97601
902	2013	0	0.94	2.26	0.28	0	0	-1.6	21.67	14.78	0.85	0	0	6.04	26	0	0.360605	20.0176	0.0988511	0.710504	0	39.49	1.97601	0	0.2248	0.384307	-0.0774744	35.2118	17.2046	3.64063	2.9003	3.27671	8.18956	1.93588
902	2016	1	26.71	18.71	0.59	0	0	7.41	27.85	19.91	0.68	0	0	7.26	26	3.04452	0.390266	22.3689	0.12204	0.276046	0.048163	60.14	1.99953	0	-0.169175	-0.420133	0.131858	2.48138	7.34794	-3.4871	-3.17068	-3.58218	5.37339	1.55004
902	2017	1	27.85	19.91	0.68	0	0	7.26	29.98	21.08	0.65	0	0	8.25	26	2.83321	0.626761	22.503	0.102866	0.349969	0.0048836	63.39	1.55004	0	-0.206364	-0.3643	0.440402	3.72339	8.02594	-2.8996	-2.74931	-3.10613	4.45249
903	2010	1	14.83	12.28	0.22	0	0	2.33	22.82	12.72	0.1	0	0	10	34	2.63906	0.200501	22.0772	0.0986245	0.334039		49.34	1.58533	0		-0.312999	-0.12656	-12.2243	-2.14271	-3.03619	-2.36215	-2.66872	-2.01455	0.669085
903	2011	1	22.82	12.72	0.1	0	0	10	19.12	12.62	1.37	0	0	5.13	34	1.79176	0.0379437	22.1132	0.0949424	0.355108		41.68	0.669085	0		-0.0891214	-0.0908652	-0.785705	-0.461693	-0.904981	-0.672585	-0.759876	2.01343	0.611706
903	2012	1	19.12	12.62	1.37	0	0	5.13	24.86	15.88	1.63	0	0	7.35	34	0.693147	0.0607325	22.3817	0.256491	0.4954	0	42.04	0.611706	0	0.117668	0.20116	0.187746	4.59033	1.11824	1.0758	1.51812	1.71515	-0.836974	0.61196
903	2013	1	24.86	15.88	1.63	0	0	7.35	21.66	15.5	0.93	0	0	5.23	34	0.693147	0.384491	22.3778	0.267173	0.46387	0	40.11	0.61196		0.117668		-0.058737	0.220356	-1.36366	0.877854	1.51812	1.71515	-2.5271	0.903469
903	2014	1	21.66	15.5	0.93	0	0	5.23	64.2	17.35	6.23	18	17	5.62	34	1.38629	0.437656	22.5419	0.218721	0.405186	0	46.43	0.903469		0.0105365		-0.008884	0.237882	-0.0962029	0.126327	0.135939	0.153582	-0.0817635	0.999931
903	2015	1	64.2	17.35	6.23	18	17	5.62	20.68	15.49	0.21	0	0	4.98	34	1.38629	0.481525	22.6682	0.212467	0.454752	0.0005025	45.73	0.999931	1	0.0105023	-0.0501591	-0.0118746	-2.66215	-0.222321	-0.234984	-1.09115	-1.00534	-0.108351	0.942121
903	2016	1	20.68	15.49	0.21	0	0	4.98	20.4	15.2	0.21	0	0	4.99	34	2.19722	0.425369	22.8476	0.170319	0.446113	0.0004587	41.88	0.942121	1	-0.114459	0.546503	0.0876681	-3.31971	1.04074	-1.91117	-1.48111	-1.67333	0.705155	0.721362
903	2017	1	20.4	15.2	0.21	0	0	4.99	21.04	15.95	0.18	0	0	4.91	34	2.56495	0.414563	23.0581	0.203012	0.457713	0	46.13	0.721362	0	-0.171635	-0.293418	0.119071	-5.27417	1.23395	-2.85735	-2.21437	-2.50177	1.06537
908	2010	0	9.57	7.08	1.87	0	0	0.62	-0.92	-2.4	1.7	0	0	-0.22	27	0	0.0997018	20.1666	0.0133521	0.654427	0	62.8	5.45113	0	0.2248	0.384307	0.302001	22.6598	10.1941	1.32803	2.9003	3.27671	4.96064	3.5827
908	2011	0	-0.92	-2.4	1.7	0	0	-0.22	1.53	-0.68	2.17	0	0	0.04	27	0	0.582476	20.1337	0.0129115	0.699786	0	61.89	3.5827	0	0.2248	0.384307	-0.400178	37.9171	23.9824	1.57529	2.9003	3.27671	6.18239	7.01825
908	2012	0	1.53	-0.68	2.17	0	0	0.04	9.27	7.81	2.17	0	0	-0.71	27	0	0.585879	19.9504	0.014543	0.818967	0	61.21	7.01825		0.2248		-0.405127	34.3537	21.4808	0.891689	2.9003	3.27671	5.80423	8.1952
908	2013	0	9.27	7.81	2.17	0	0	-0.71	18.18	15.12	0.24	0	0	2.82	27	0.693147	0.555817	19.4877	0.0088198	0.924428	0	58.28	8.1952	0	0.117668	0.20116	-0.189171	12.0893	4.78018	0.466741	1.51812	1.71515	3.60913	6.93437
908	2015	1	23.01	19.94	0.36	0	0	2.71	19.76	16.37	0.28	0	0	3.11	27	1.38629	0.536844	22.3642	5.2e-05	0.0562635	1.14961	63.76	4.79131	1	-0.0678344	-0.0501591	-0.0156458	0.14585	-0.398886	0.165185	0.135939	0.153582	0.0900295	2.11862
908	2016	0	19.76	16.37	0.28	0	0	3.11	18.11	13.02	0.3	0	0	4.79	27	1.94591	0.382173	22.4995	0.0006094	0.199936	0.643389	60.28	2.11862	1	0.240233	0.361592	0.0367769	-2.64861	1.12107	-1.23012	-0.979971	-1.10716	-0.452436	1.31052
908	2017	1	18.11	13.02	0.3	0	0	4.79	18.21	14.1	0.27	0	0	3.84	27	1.09861	0.332812	22.4978	0.0007104	0.172061	0.49795	60.97	1.31052	1	-0.122197	-0.261828	-0.0090648	2.50501	0.380343	0.88361	0.709596	0.80169	-0.270226
910	2010	1	16.26	12.04	1.61	0	0	2.61	13.26	9.3	1.46	0	0	2.5	20	1.60944	0.550159	22.3684	0.089273	0.620676	0	60.41	0.582389	0	-0.0239522	-0.0409474	0.0376302	-1.37761	-0.317509	-0.181793	-0.309024	-0.34913	-0.220157	0.319138
910	2011	0	13.26	9.3	1.46	0	0	2.5	15.67	10.95	1.34	0	0	3.38	20	0	0.553123	22.4049	0.0871433	0.619153	0	59.39	0.319138	0	0.2248	0.384307	-0.357484	17.2928	6.96517	1.92436	2.9003	3.27671	2.22624	0.318318
910	2012	1	15.67	10.95	1.34	0	0	3.38	16.24	11.93	1.51	0	0	2.8	20	0	0.520271	22.4175	0.0844145	0.579148	0	58.45	0.318318	0	0.2248	0.384307	-0.309702	13.7875	4.5653	2.0989	2.9003	3.27671	0.946314	0.339418
910	2013	1	16.24	11.93	1.51	0	0	2.8	17.29	11.82	2	0	0	3.47	20	0.693147	0.56695	22.4457	0.0737767	0.562099	0	60.22	0.339418	0	0.117668	0.20116	-0.197647	6.78293	1.64355	0.969212	1.51812	1.71515	0.936899	0.516453
910	2014	1	17.29	11.82	2	0	0	3.47	21.14	15.76	1.74	0	0	3.64	20	1.94591	0.572643	22.4627	0.0596032	0.504912	0	57.23	0.516453	0	-0.0759568	-0.129852	0.130382	-3.86247	-1.115	-0.384835	-0.979971	-1.10716	-0.275516	1.48618
910	2015	1	21.14	15.76	1.74	0	0	3.64	23.9	18.2	1.73	0	0	3.97	20	2.30259	0.68395	22.2851	0.0032158	0.450683	0	60.41	1.48618		-0.131084		0.319411	-3.40048	1.41736	-0.884647	-1.6912	-1.9107	-0.331298	1.90014
910	2016	1	23.9	18.2	1.73	0	0	3.97	22.41	18.26	1.63	0	0	2.52	20	2.89037	0.748715	22.011	0.0040635	0.284341	0.0005498	62.67	1.90014		-0.221142		0.633775	-1.79408	5.90327	-1.51211	-2.86329	-3.2349	-0.0870536	2.23119
910	2017	1	22.41	18.26	1.63	0	0	2.52	23.81	19.35	1.31	0	0	3.15	20	3.29584	0.745502	22.0955	0.0036098	0.336011	0.0027425	57.62	2.23119		-0.27955		0.806821	-5.04433	7.68069	-2.12323	-3.67181	-4.14836	-2.78162
911	2010	1	18.58	13.03	2.18	0	0	3.37	26.66	15.02	1.64	0	0	10	13	2.89037	0.631643	22.1039	0.471384	0.607825	0	59.17	1.62189	0	-0.221931	-0.379403	0.46567	-9.4331	-1.52036	-0.865951	-2.86329	-3.2349	-0.948597	0.722516
911	2011	1	26.66	15.02	1.64	0	0	10	5.78	-1.3	2.62	0	0	4.46	13	2.48491	0.538968	22.226	0.424013	0.653217	0	53.81	0.722516	0	-0.159263	-0.272268	0.23868	1.55654	0.959529	-1.17786	-2.05477	-2.32144	6.15108	0.413067
911	2012	0	5.78	-1.3	2.62	0	0	4.46	19.92	6.92	3	0	0	10	13	0.693147	0.513351	22.4384	0.314761	0.811006	0	51.72	0.413067	0	0.117668	0.20116	-0.156841	14.7463	11.7158	0.124148	1.51812	1.71515	-0.32689	0.334971
911	2013	0	19.92	6.92	3	0	0	10	4.95	-1.8	3	0	0	3.75	13	0.693147	0.511882	22.4288	0.192553	0.760176	0	51.84	0.334971	0	0.117668	0.20116	-0.155723	3.98127	5.45776	-0.165153	1.51812	1.71515	-4.5446	0.588497
911	2014	0	4.95	-1.8	3	0	0	3.75	5.37	7.7	1.55	0	0	-3.88	13	1.38629	0.524754	22.1759	0.259027	0.747075	0	53.28	0.588497	0	0.0105365	0.0180127	-0.0148216	1.37703	1.08317	-0.0147886	0.135939	0.153582	0.0191308	1.10517
911	2015	0	5.37	7.7	1.55	0	0	-3.88	16.95	6.25	0.7	0	0	10	13	1.79176	0.639107	22.3735	0.222946	0.699277	0	57.97	1.10517	0	-0.0521315	-0.0891214	0.111903	-6.67147	-2.1549	-0.415906	-0.672585	-0.759876	-2.6682	0.977541
911	2016	0	16.95	6.25	0.7	0	0	10	6.05	0.02	0.28	0	0	5.75	13	2.07944	0.659231	22.5781	0.175339	0.755132	0	60.32	0.977541	0	-0.0965952	-0.165134	0.219924	-5.12445	-4.89907	-1.30187	-1.24624	-1.40798	3.73071	0.459667
911	2017	0	6.05	0.02	0.28	0	0	5.75	-6.78	-3.76	0.22	0	0	-3.24	13	0.693147	0.432126	22.7032	0.154354	0.80581	0	45.88	0.459667	0	0.117668	0.20116	-0.0950029	14.5408	10.7109	1.90563	1.51812	1.71515	-1.30899
912	2010	0	8.28	5.96	3.63	0	0	-1.31	15.04	7.36	2.68	0	0	5	26	0.693147	0.16692	21.8308	0.328616	0.383277		62.54	0.597502	0		0.20116	0.106903	12.843	6.18862	-0.644784	1.51812	1.71515	4.06592	0.386776
912	2011	0	15.04	7.36	2.68	0	0	5	14.46	7.82	2.91	0	0	3.73	26	0	0.135671	21.9008	0.278106	0.415041		61.84	0.386776	0		0.384307	0.249686	14.7038	9.78684	0.149911	2.9003	3.27671	-1.40992
912	2014	0	0.81	-3.84	4	0	0	0.65	4.51	5.51	4	0	0	-5	26	0	0.0114167	21.7178	0.295497	0.662179	0	61.1	0.314653	0	0.2248	0.384307	0.430409	35.4009	26.0769	-1.76998	2.9003	3.27671	4.91701	0.532027
912	2015	0	4.51	5.51	4	0	0	-5	0.51	-3.6	4	0	0	0.11	26	0	0.551053	21.6842	0.272368	0.654945	0	57.4	0.532027	0	0.2248	0.384307	-0.354474	30.0194	12.4776	-1.76998	2.9003	3.27671	13.1347	1.04032
912	2016	0	0.51	-3.6	4	0	0	0.11	0.4	-2.05	4	0	0	-1.55	26	0	0.549527	21.6099	0.29162	0.747035	0	56.43	1.04032	0	0.2248	0.384307	-0.352255	35.8372	25.7278	-1.76998	2.9003	3.27671	5.70242	0.588384
913	2010	0	22.46	10.99	1.47	0	0	10	-1.87	6.64	1.49	0	0	-10	37	0	0.601718	21.8149	0.158059	0.513303	0	63.03	0.99521	0	0.2248	0.384307	-0.428165	3.9117	4.50713	1.90982	2.9003	3.27671	-8.68225	0.537663
913	2011	0	-1.87	6.64	1.49	0	0	-10	16.55	4.86	1.69	0	0	10	37	0.693147	0.600216	21.8554	0.143066	0.534191	0	61.99	0.537663	0	0.117668	0.20116	-0.222973	20.5704	5.67093	0.984438	1.51812	1.71515	10.6818	0.496645
913	2012	1	16.55	4.86	1.69	0	0	10	19.03	7.2	1.83	0	0	10	37	0	0.615655	21.6458	0.169308	0.42156	0	63.51	0.496645	0	0.2248	0.384307	-0.448435	12.5076	13.423	1.58983	2.9003	3.27671	-8.68225	0.598003
913	2013	0	19.03	7.2	1.83	0	0	10	-4.08	0.82	1.9	0	0	-6.8	37	0	0.604955	21.5311	0.167245	0.381708	0	62.86	0.598003	0	0.2248	0.384307	-0.432872	8.90052	10.0196	1.38621	2.9003	3.27671	-8.68225	0.798443
913	2014	0	-4.08	0.82	1.9	0	0	-6.8	-3.89	1.42	1.59	0	0	-6.9	37	0	0.57638	21.513	0.170003	0.412388	0	59.06	0.798443	0	0.2248	0.384307	-0.391312	42.5132	19.2991	1.28439	2.9003	3.27671	15.7528	1.60505
913	2015	0	-3.89	1.42	1.59	0	0	-6.9	30.1	20.52	1.33	0	0	8.25	37	0	0.514142	21.4757	0.163101	0.408625	0	52.32	1.60505	0	0.2248	0.384307	-0.300788	42.2369	18.4264	1.73528	2.9003	3.27671	15.8982	2.19489
913	2016	1	30.1	20.52	1.33	0	0	8.25	18.25	8.89	0.97	0	0	8.39	37	0	0.588529	21.569	0.135674	0.412953	0	61.8	2.19489	0	0.2248	0.384307	-0.408982	-7.20042	-9.35394	2.11344	2.9003	3.27671	-6.13694	2.39375
913	2017	0	18.25	8.89	0.97	0	0	8.39	19.56	8.58	0.98	0	0	10	37	0	0.556152	21.5765	0.113049	0.450763	0	60.67	2.39375	0	0.2248	0.384307	-0.36189	10.035	7.5615	2.63705	2.9003	3.27671	-6.34056
915	2010	0	23.82	15.84	3	0	0	4.98	23.13	15.33	3	0	0	4.8	27	1.38629	0.463645	20.132	0.0453808	0.535478	0	42.89	3.46611	0	0.0105365	0.0180127	-0.0106557	0.0906305	-0.119381	-0.0147886	0.135939	0.153582	-0.0647206	2.19084
915	2011	0	23.13	15.33	3	0	0	4.8	25.38	19.6	0.84	0	0	4.94	27	2.19722	0.450673	20.1351	0.0440588	0.457974	0	42.09	2.19084	0	-0.1148	-0.196256	0.106462	-1.49996	0.921899	0.161127	-1.48111	-1.67333	0.571459	2.44778
915	2012	1	25.38	19.6	0.84	0	0	4.94	25.65	19.82	0.85	0	0	4.98	27	1.38629	0.531042	20.1238	0.0448494	0.357498	0	41.13	2.44778	0	0.0105365	0.0180127	-0.0152502	-0.0157176	-0.375708	0.132463	0.135939	0.153582	-0.0619937	3.93005
915	2013	1	25.65	19.82	0.85	0	0	4.98	26.56	20.46	1.15	0	0	4.95	27	1.38629	0.663502	20.1421	0.0433037	0.292201	0	53.31	3.93005	0	0.0105365	0.0180127	-0.0242803	-0.034124	-0.390705	0.131781	0.135939	0.153582	-0.0647206	2.63874
915	2014	1	26.56	20.46	1.15	0	0	4.95	27.08	20.6	1.3	0	0	5.18	27	1.60944	0.535974	20.2416	0.0372268	0.292108	0	39.94	2.63874	0	-0.0239522	-0.0409474	0.0354319	0.218597	0.987353	-0.25308	-0.309024	-0.34913	0.142477	3.33335
915	2015	1	27.08	20.6	1.3	0	0	5.18	28.1	20.26	3	0	0	4.84	27	1.79176	0.450301	20.2217	0.0709816	0.183684	0	37.45	3.33334	0	-0.0521315	-0.0891214	0.0482203	0.651165	2.19618	-0.500229	-0.672585	-0.759876	0.387676	3.29236
915	2016	1	28.1	20.26	3	0	0	4.84	29.89	21.59	3	0	0	5.3	27	2.3979	0.554275	20.2936	0.0641427	0.120231	0	35.94	3.29236	0	-0.145815	-0.249278	0.232966	2.78364	5.82207	0.204659	-1.88126	-2.12542	0.763587	2.65266
915	2017	1	29.89	21.59	3	0	0	5.3	28.78	21.12	3	0	0	4.66	27	2.19722	0.50021	20.4953	0.0498538	0.105879	0	35.6	2.65265	0	-0.1148	-0.196256	0.143257	3.52109	5.57157	0.161127	-1.48111	-1.67333	0.942838
919	2010	1	23.66	15.25	3	0	0	5.41	28.11	18.19	3	0	0	6.92	27	1.79176	0.375149	21.41	0.16864	0.10718	0.0018964	68.36	2.11173	0	-0.0514919	-0.0891214	0.0228719	-0.502378	0.391659	0.0731692	-0.672585	-0.759876	0.465253	1.40131
919	2011	1	28.11	18.19	3	0	0	6.92	28.08	18.24	2.79	0	0	7.05	27	1.60944	0.442157	21.4212	0.1607	0.0933082	0.0026149	68.64	1.40131	0	-0.023547	-0.0409474	0.020893	0.458803	0.635567	0.0336181	-0.309024	-0.34913	0.447771	1.13599
919	2012	1	28.08	18.24	2.79	0	0	7.05	28.08	17.98	2.47	0	0	7.63	27	1.38629	0.451738	21.4104	0.150996	0.0796813	0.002356	68.16	1.13599	0	0.0103759	0.0180127	-0.009844	-0.199782	-0.282994	-0.0004725	0.135939	0.153582	-0.205836	1.46718
919	2013	1	28.08	17.98	2.47	0	0	7.63	29.79	19.95	2.88	0	0	6.96	27	0.693147	0.430323	21.4361	0.137741	0.0921341	0.0025675	67.5	1.46718	0	0.115714	0.20116	-0.0936301	-2.23109	-2.96243	0.238346	1.51812	1.71515	-2.74027	2.01509
919	2014	1	29.79	19.95	2.88	0	0	6.96	31.05	20.79	2.7	0	0	7.56	27	2.30259	0.380579	21.4706	0.13856	0.0946414	0.0026031	62.48	2.01509	0	-0.128876	-0.224095	0.0621165	3.93575	4.97098	0.0822088	-1.6912	-1.9107	2.48446	2.39169
919	2015	1	31.05	20.79	2.7	0	0	7.56	28.49	18.21	2.76	0	0	7.52	27	1.94591	0.654987	21.4655	0.127417	0.0729543	0.0015076	62.85	2.39169	0	-0.0752159	-0.129852	0.17085	2.89979	3.29326	-0.0408239	-0.979971	-1.10716	1.73449	1.87438
919	2016	1	28.49	18.21	2.76	0	0	7.52	26.75	16.99	2.07	0	0	7.69	27	1.60944	0.707888	21.4632	0.117846	0.0598776	0.0015709	67.2	1.87438	0	-0.0237087	-0.0409474	0.0620738	0.517692	0.638667	-0.0035751	-0.309024	-0.34913	0.540754	1.22404
919	2017	1	26.75	16.99	2.07	0	0	7.69	31.36	21.26	1.77	0	0	8.33	27	0.693147	0.593842	21.4603	0.107196	0.062771	0.0014025	61.45	1.22404	0	0.1166	0.20116	-0.21812	-1.21854	-2.20872	0.542873	1.51812	1.71515	-2.78595
920	2010	0	13.76	10.41	1.22	0	0	2.13	13.42	8.8	1.63	0	0	2.99	26	0.693147	0.429727	20.935	0.348114	0.322333	0	46.1	2.85661	0	0.117668	0.20116	-0.0931764	8.671	2.80075	1.18999	1.51812	1.71515	1.44698	1.51436
920	2011	0	13.42	8.8	1.63	0	0	2.99	14.12	9.3	2.28	0	0	2.54	26	1.38629	0.478558	21.1356	0.259281	0.452798	0	48.3	1.51436	0	0.0105365	0.0180127	-0.0116724	0.799618	0.360548	0.0786069	0.135939	0.153582	0.0709414	1.5123
920	2012	0	14.12	9.3	2.28	0	0	2.54	14.13	9.29	2.16	0	0	2.68	26	0.693147	0.476829	21.133	0.267288	0.41204	0	49.32	1.5123	0	0.117668	0.20116	-0.129036	8.39692	3.64582	0.382996	1.51812	1.71515	1.13484	1.63529
920	2013	0	14.13	9.29	2.16	0	0	2.68	15.92	13.6	0.54	0	0	1.78	26	1.38629	0.441502	21.22	0.248742	0.43598	0	46.7	1.63529	0	0.0105365	0.0180127	-0.0091462	0.751216	0.327144	0.0424758	0.135939	0.153582	0.0920747	5.14713
920	2014	0	15.92	13.6	0.54	0	0	1.78	18.63	15.59	0.32	0	0	2.72	26	2.19722	0.449257	21.0085	0.0297335	0.159115	0	46.68	5.14713		-0.1148		0.105411	-6.85525	-0.363073	-1.66606	-1.48111	-1.67333	-1.67167	6.44812
920	2015	1	18.63	15.59	0.32	0	0	2.72	17.25	14.15	0.25	0	0	2.85	26	2.56495	0.673862	20.9902	0.0301225	0.180957	0.0004607	54.39	6.44812		-0.171123		0.407018	-7.23973	1.66704	-2.7352	-2.21437	-2.50177	-1.45543	3.62355
920	2016	1	17.25	14.15	0.25	0	0	2.85	19.43	15.84	0.24	0	0	3.35	26	2.83321	0.559811	21.2404	0.0201201	0.357785	0.0002439	51.93	3.62355	0	-0.212761	-0.3643	0.348095	-10.8913	0.0843545	-3.49246	-2.74931	-3.10613	-1.62779	2.3636
920	2017	1	19.43	15.84	0.24	0	0	3.35	19.81	15.32	0.27	0	0	4.22	26	1.94591	0.462898	21.2565	0.0085366	0.368887	0.0002439	49.13	2.3636	0	-0.0758369	-0.129852	0.0764485	-2.81078	0.860608	-1.24978	-0.979971	-1.10716	-0.33449
921	2010	0	14.63	11.99	0.79	0	0	1.85	12.33	8.39	0.82	0	0	3.12	38	1.94591	0.238539	22.7225	0.0338743	0.769228	0	84.15	1.38917	0	-0.0759568	-0.129852	-0.033811	-5.16971	-1.03145	-0.979482	-0.979971	-1.10716	-1.07166	0.72314
921	2011	0	12.33	8.39	0.82	0	0	3.12	13.23	11.68	1.05	0	0	0.5	38	1.79176	0.13853	22.734	0.0282517	0.739122	0	82.75	0.72314	0	-0.0521315	-0.0891214	-0.0569379	-4.32391	-1.92217	-0.66213	-0.672585	-0.759876	-0.307148	1.0562
921	2012	0	13.23	11.68	1.05	0	0	0.5	15.33	12.96	0.93	0	0	1.44	38	1.94591	0.186233	22.837	0.0223285	0.726996	0	83.41	1.0562	0	-0.0759568	-0.129852	-0.0595167	-5.85774	-1.1838	-0.851706	-0.979971	-1.10716	-1.7351	1.37974
921	2013	0	15.33	12.96	0.93	0	0	1.44	15.41	11.76	0.9	0	0	2.75	38	2.99573	0.780306	23.07	0.0163195	0.7313	0	83.95	1.37974	0	-0.238216	-0.407241	0.728968	-15.1344	-1.73981	-2.85607	-3.07339	-3.47226	-3.99284	0.90057
921	2014	0	15.41	11.76	0.9	0	0	2.75	24.83	19.25	0.86	0	0	4.72	38	2.77259	0.726868	22.6888	0.0190765	0.466637	0.001157	82.58	0.90057	0	-0.202202	-0.348281	0.552991	-12.8378	-3.06967	-2.48212	-2.62842	-2.96955	-1.68802	0.95502
921	2015	1	24.83	19.25	0.86	0	0	4.72	25.3	20.85	0.85	0	0	3.6	38	1.38629	0.813829	22.6804	0.0169816	0.379648	0.0006634	84.85	0.95502	0	0.0104913	0.0180127	-0.0345284	0.0217769	-0.351847	0.131099	0.135939	0.153582	-0.0469959	0.759561
921	2016	1	25.3	20.85	0.85	0	0	3.6	25.9	22.19	0.73	0	0	2.98	38	2.30259	0.770988	22.494	0.0074179	0.162966	0.000647	81.26	0.759561	0	-0.130535	-0.224095	0.39323	0.127692	5.73429	-1.63947	-1.6912	-1.9107	-0.365222	0.908
921	2017	1	25.9	22.19	0.73	0	0	2.98	26.01	21.6	0.65	0	0	3.76	38	3.2581	0.760199	22.7123	0.0042167	0.164618	0.0007048	80	0.908	0	-0.277495	-0.476565	0.816793	1.35373	14.6115	-3.70298	-3.59656	-4.06333	-1.89494
922	2010	0	11.97	6.62	2.45	0	0	2.9	0.37	-2.26	2.63	0	0	0	38	1.09861	0.0017452	19.7165	0.355293	0.706799	1.16e-05	45.32	10.2852	0	0.0549961	0.0940256	0.108747	4.68996	2.65781	0.118524	0.709596	0.80169	0.402338	5.84082
922	2011	0	0.37	-2.26	2.63	0	0	0	17.27	13.55	1.14	0	0	2.58	38	0	0.0174399	19.7735	0.33347	0.821069	1.16e-05	46.88	5.84082	0	0.224783	0.384307	0.421648	36.0409	23.7788	0.222634	2.9003	3.27671	5.86241	0.899676
922	2017	0	11.13	10.22	0.45	0	0	0.46	6.59	5.56	0.43	0	0	0.6	38	0.693147	0.40727	21.6448	4.11e-05	0.0064462	0	52.89	1.80538	1	0.117668	-0.560159	-0.0760797	10.6733	2.9454	1.77621	1.51812	1.71515	2.71839
925	2010	0	20.15	12.15	4	0	0	4	16.3	8.64	4	0	0	3.66	35	1.94591	0.295239	20.0894	0.0021849	0.527603	0	72.3	3.47951	0	-0.0759568	-0.129852	-0.0059462	-2.45695	-0.95282	0.598053	-0.979971	-1.10716	-0.0150511	1.31117
925	2011	0	16.3	8.64	4	0	0	3.66	16.51	9.03	4	0	0	3.48	35	2.07944	0.228194	20.5989	0.0016144	0.285061	0	66.4	1.31117	0	-0.0965952	-0.165134	-0.0494637	-5.53068	-3.40538	0.760552	-1.24624	-1.40798	-0.231632	1.12877
925	2012	0	16.51	9.03	4	0	0	3.48	5.18	0.53	4	0	0	0.65	35	1.09861	0.622032	20.971	0.166574	0.505267	0	61.78	1.12877	0	0.0550002	0.0940256	-0.111985	3.07438	1.8002	-0.433049	0.709596	0.80169	0.195942	1.44801
925	2013	0	5.18	0.53	4	0	0	0.65	6.81	7.81	4	0	0	-5	35	0.693147	0.589688	20.9895	0.165525	0.504754	0.0139378	54.67	1.44801	0	0.107057	0.20116	-0.214957	15.2031	10.3226	-0.926473	1.51812	1.71515	2.57374	2.33603
925	2014	0	6.81	7.81	4	0	0	-5	17.81	8.81	4	0	0	5	35	0.693147	0.652808	21.2135	0.129807	0.628484	0.0089251	52.83	2.33603	0	0.110873	0.20116	-0.263012	13.9622	4.78018	-0.926473	1.51812	1.71515	6.87519
925	2016	0	7.45	2.18	3.23	0	0	2.04	16.73	9.31	3.51	0	0	3.91	35	2.56495	0.579767	21.677	0.0770698	0.668625	0.0208766	48.23	2.66212	0	-0.148451	-0.293418	0.302527	-19.6549	-13.2245	0.496309	-2.21437	-2.50177	-2.21056	1.42644
925	2017	1	16.73	9.31	3.51	0	0	3.91	15.07	7.95	2.44	0	0	4.68	35	2.77259	0.435217	22.0508	0.0557219	0.480931	0.0214132	37.59	1.42644	0	-0.175502	-0.348281	0.16856	-11.0978	-6.29907	0.958184	-2.62842	-2.96955	-0.159
927	2010	1	42.22	11.23	8	15	4	3.99	43.03	6.86	9.5	14	9	3.67	36	1.60944	0.838222	22.9032	0.221084	0.515679	2.56e-06	82.07	1.48406	0	-0.0239518	-0.0409474	0.0822719	2.64545	-0.443036	0.808477	2.01555	0.270757	-0.0062959	1.0973
927	2011	1	43.03	6.86	9.5	14	9	3.67	57.65	8.12	7.5	20	13	9.03	36	2.3979		22.9235	0.271894	0.503784	2.56e-06	83.04	1.0973	0	-0.145813	-0.249278		16.869	-6.81988	6.33695	11.3268	6.36545	-0.340225	0.917148
927	2012	1	57.65	8.12	7.5	20	13	9.03	40.74	1.92	8.48	18	13	-0.66	36	0.693147		22.9331	0.371623	0.495206	2.56e-06	82.17	0.917148	0	0.117666	0.20116		-24.7433	4.54418	-3.59109	-13.7083	-8.182	-3.80612	0.725267
927	2013	0	40.74	1.92	8.48	18	13	-0.66	-0.46	-3.3	3	0	0	-0.16	36	1.09861	0.790379	22.8805	0.349526	0.515145	2.56e-06	79.05	0.725267	0	0.0549993	0.0940256	-0.171892	-5.54796	4.33032	-2.02727	-5.69578	-3.82441	1.66918	1.65717
927	2014	0	-0.46	-3.3	3	0	0	-0.16	54.72	5.27	8.45	20	11	10	36	1.09861		22.7617	0.374953	0.603262	2.56e-06	83.67	1.65717	0	0.0549993	0.0940256		9.11322	6.18788	-0.0771956	0.709596	0.80169	1.49125	2.07321
927	2015	0	54.72	5.27	8.45	20	11	10	50.24	10.19	8.91	18	12.5	0.64	36	0	0.768959	22.6938	0.181165	0.523678	2.56e-06	80.26	2.07321	0	0.224796	0.384307	-0.671411	-43.0094	12.8267	-8.24236	-26.189	-12.7224	-8.68225	2.1228
927	2016	0	50.24	10.19	8.91	18	12.5	0.64	-2.61	-3.66	1.94	0	0	-0.89	36	0	0.693872	22.5698	0.197112	0.360171	2.56e-06	69.81	2.1228	0	0.224796	0.384307	-0.562199	-36.4934	5.6707	-8.91141	-23.2801	-14.9041	4.93155	1.54388
927	2017	0	-2.61	-3.66	1.94	0	0	-0.89	12.68	8.51	2.92	0	0	1.25	36	0	0.675895	22.6769	0.155506	0.600667	2.56e-06	69.42	1.54388	0	0.224796	0.384307	-0.536052	40.3752	25.8151	1.22622	2.9003	3.27671	7.15688
929	2010	0	23.02	16.71	0.7	0	0	5.61	13.6	6.13	0.59	0	0	6.88	15	0.693147	0.394298	19.8299	0.0078602	0.153812	0	41.47	1.69271	0	0.117668	0.20116	-0.0662036	1.62118	-1.99555	1.58588	1.51812	1.71515	-1.20241	0.887411
929	2011	0	13.6	6.13	0.59	0	0	6.88	20.73	10.08	0.65	0	0	10	15	0.693147	0.393707	19.7396	0.007676	0.0787394	0	40.97	0.887411	0	0.117668	0.20116	-0.0657536	8.79281	6.0592	1.66963	1.51812	1.71515	-2.16928	0.878996
929	2012	0	20.73	10.08	0.65	0	0	10	22.17	11.63	0.54	0	0	10	15	0	0.398011	19.8188	0.0062512	0.067429	0	41.85	0.878996	0	0.2248	0.384307	-0.13188	6.42793	5.83069	3.10248	2.9003	3.27671	-8.68225	1.14162
929	2013	1	22.17	11.63	0.54	0	0	10	25.92	15.02	1.2	0	0	9.7	15	0	0.395432	19.9159	0.0047651	0.0378909	0	42.43	1.14162	0	0.2248	0.384307	-0.128128	4.3335	3.57627	3.26247	2.9003	3.27671	-8.68225	1.3292
929	2014	0	25.92	15.02	1.2	0	0	9.7	23.01	14.99	0.84	0	0	7.18	15	0	0.411148	19.9066	0.0040999	0.0255325	0	42.68	1.3292	0	0.2248	0.384307	-0.150987	-1.12075	-1.35437	2.30252	2.9003	3.27671	-8.24591
929	2016	1	-0.73	8.57	0.7	0	0	-10	11.71	1.2	0.51	0	0	10	15	0	0.384543	19.9189	0.0026383	0.0580566	0	39.78	2.4709	0	0.2248	0.384307	-0.112291	37.6408	8.02693	3.02975	2.9003	3.27671	20.4071	1.58452
929	2017	0	11.71	1.2	0.51	0	0	10	-1.62	-8.21	0.47	0	0	6.12	15	0	0.449396	19.9128	0.0021909	0.058799	0	46.03	1.58452	0	0.2248	0.384307	-0.206618	19.5472	18.7463	3.3061	2.9003	3.27671	-8.68225
930	2010	1	48.36	11.09	7.72	12	11	6.55	72.84	14.09	7.79	20	15	15.96	26	2.07944	0.304806	22.5041	0.499757	0.609392	6.22e-06	30.06	1.21671	0	-0.0965913	-0.165134	-0.0015831	14.506	-1.87419	3.08546	6.25346	5.46675	1.57455	0.95133
930	2011	1	72.84	14.09	7.79	20	15	15.96	61.69	13.69	6.5	20	13	8.5	26	1.09861	0.330935	22.4542	0.491331	0.531524	4.67e-06	32.71	0.95133	0	0.0549986	0.0940256	-0.0083967	-16.9709	-0.0004208	-1.78174	-6.40748	-4.53612	-4.24511	0.711676
930	2012	1	61.69	13.69	6.5	20	13	8.5	54.37	11.67	6.8	18	15.5	2.4	26	0.693147	0.263791	22.4808	0.461677	0.514517	2.02e-05	26.08	0.711676	0	0.117653	0.20116	0.0331535	-27.819	0.303628	-2.82977	-13.7083	-8.182	-3.40262	0.664761
930	2013	1	54.37	11.67	6.8	18	15.5	2.4	53.69	11.53	6.16	17	9	10	26	0	0.213163	22.4435	0.477208	0.46691	2.18e-05	25.92	0.664761	0	0.224768	0.384307	0.136976	-42.5003	3.51809	-5.84249	-23.2801	-19.2675	2.37169	1.17386
930	2014	1	53.69	11.53	6.16	17	9	10	37.58	0.06	7.05	20	11	-0.53	26	0	0.227612	22.5016	0.438332	0.485527	1.66e-05	27.6	1.17386	0	0.224776	0.384307	0.11596	-41.5113	3.72171	-4.91163	-21.8256	-9.81348	-8.68225	2.68658
930	2015	0	37.58	0.06	7.05	20	11	-0.53	9.83	8.18	0.96	0	0	0.69	26	0	0.218269	22.3556	0.217977	0.611748	1.92e-05	22.41	2.68658	0	0.224772	0.384307	0.129549	-18.0798	20.4044	-6.20611	-26.189	-12.7224	6.63328	2.54052
930	2016	0	9.83	8.18	0.96	0	0	0.69	12.7	10.29	1.06	0	0	1.35	26	0.693147	0.315497	22.3156	0.229283	0.583528	7.54e-06	24.35	2.54052	0	0.117663	0.20116	-0.0062112	11.663	4.4985	1.38794	1.51812	1.71515	2.54328
931	2010	0	26.87	7.87	4	0	0	15	25.6	6.6	4	0	0	15	27	0	0.104226	21.4657	0.0057587	0.635263	0	32.92	1.12244	0	0.2248	0.384307	0.29542	-2.5025	9.04506	-1.76998	2.9003	3.27671	-15.9546	0.771909
931	2011	0	25.6	6.6	4	0	0	15	24.09	6.72	2.37	0	0	15	27	0	0.0950014	21.4425	0.0054959	0.612164	0	32.48	0.771909	0	0.2248	0.384307	0.308838	-0.655324	10.8922	-1.76998	2.9003	3.27671	-15.9546	0.90266
931	2012	0	24.09	6.72	2.37	0	0	15	-8.35	0.48	2.3	0	0	-11.13	27	0	0.0721571	21.4754	0.0048112	0.673993	0	30.46	0.90266		0.2248		0.342064	1.54092	10.7177	0.600796	2.9003	3.27671	-15.9546	0.90393
931	2013	0	-8.35	0.48	2.3	0	0	-11.13	23.28	6.46	1.82	0	0	15	27	0	0.0656715	21.3148	0.0049855	0.81006	0	30.19	0.90393		0.2248		0.351497	48.7238	19.7936	0.702608	2.9003	3.27671	22.0506	2.24878
931	2014	0	23.28	6.46	1.82	0	0	15	20.05	13.29	1.94	0	0	4.82	27	0	0.0955365	21.3634	0.0048439	0.823511		31.28	2.24878	1		-1.07016	0.308059	2.71904	11.0959	1.40075	2.9003	3.27671	-15.9546	3.16367
931	2015	0	20.05	13.29	1.94	0	0	4.82	23.39	7.09	1.3	0	0	15	27	1.09861	0.303676	21.2982	0.0041485	0.734718	7.65e-05	31.79	3.16367	1	0.054973	-0.261828	0.0013034	1.81466	0.284262	0.300009	0.709596	0.80169	-0.280902	1.96798
931	2016	0	23.39	7.09	1.3	0	0	15	23.12	6.81	1.31	0	0	15	27	1.09861	0.325945	21.2729	0.0030056	0.726803	7.65e-05	32.54	1.96798	1	0.054973	-0.261828	-0.0066212	0.626104	2.49056	0.527756	0.709596	0.80169	-3.90349	1.57127
931	2017	0	23.12	6.81	1.31	0	0	15	25.82	9.8	1.38	0	0	14.64	27	0	0.296449	21.4852	0.0053908	0.393668	7.65e-05	37.97	1.57127	1	0.224689	-1.07016	0.0158393	2.95175	10.5868	2.14253	2.9003	3.27671	-15.9546
932	2016	0	4.47	1.62	1.62	0	0	1.23	14.49	12.7	1.68	0	0	0.11	31	2.19722	0.710449	23.0037	0.0005866	0.353576	2.96e-05	71.62	0.272628	0	-0.114778	-0.196256	0.299414	-15.3598	-9.26132	-0.86388	-1.48111	-1.67333	-2.08019	0.344395
932	2017	0	14.49	12.7	1.68	0	0	0.11	19.05	15.39	2.04	0	0	1.62	31	2.77259	0.754116	22.8531	0.0005612	0.256814	2.96e-05	73.76	0.344395	0	-0.203688	-0.348281	0.588907	-14.0504	-1.83063	-1.45398	-2.62842	-2.96955	-5.16787
933	2010	1	60.9	16.05	9.35	14	15	6.5	68.09	16.6	11.56	14	20	5.93	32	3.55535	0.644556	23.1946	0.312046	0.70061	3e-05	55.25	1.14772	0	-0.324646	-0.555106	0.708454	75.1077	4.12021	13.7964	25.2231	26.7802	5.18786	0.553381
933	2011	1	68.09	16.6	11.56	14	20	5.93	66.35	12.98	12.87	14	20	6.5	32	3.55535	0.623005	23.6042	0.37048	0.787516	7.89e-05	55.86	0.553381	1	-0.324543	1.54578	0.663177	90.213	5.2757	18.4393	25.2231	37.2846	3.99036	0.417735
933	2012	1	66.35	12.98	12.87	14	20	6.5	61.27	11.58	13.69	14	17	5	32	3.21888	0.563983	23.8429	0.278397	0.74601	3.9e-05	53.57	0.417735	1	-0.272636	1.29821	0.452825	72.6947	-1.95641	17.7975	21.1834	31.3132	4.35699
933	2017	1	18	11.4	1.6	0	0	5	16.38	9.85	1.53	0	0	5	32	3.09104	0.545448	24.2597	0.131015	0.829183	2.12e-05	49.67	0.39734	0	-0.252912	-0.432425	0.389684	-11.7006	-4.40046	-1.93618	-3.26344	-3.68698	1.58645
935	2010	0	16.26	10.53	2.54	0	0	3.19	18.77	11.79	2.19	0	0	4.79	30	1.38629	0.0123107	20.1265	0.319906	0.40273	0	59.27	2.73526	1	0.0105365	-0.0501591	0.0201126	0.60601	0.242611	0.0165705	0.135939	0.153582	0.0573071	1.08579
935	2011	0	18.77	11.79	2.19	0	0	4.79	4.81	7.17	2.64	0	0	-5	30	1.79176	0.0188093	21.3159	0.0915853	0.0708476	0	78.39	1.08579	0	-0.0521315	-0.0891214	-0.0973191	-2.15174	-0.775376	-0.200038	-0.672585	-0.759876	0.256132	0.97662
935	2012	0	4.81	7.17	2.64	0	0	-5	16.17	10.13	2.92	0	0	3.12	30	1.38629	0.0364987	21.3932	0.0792748	0.0914663	0	76.29	0.97662	0	0.0105365	0.0180127	0.0184637	1.38658	0.471669	0.0097533	0.135939	0.153582	0.615635	0.757231
935	2013	0	16.17	10.13	2.92	0	0	3.12	17.64	11.49	2.72	0	0	3.43	30	0.693147	0.0353936	21.5973	0.0605711	0.239981	0	73.37	0.757231	0	0.117668	0.20116	0.207037	6.83622	3.01392	-0.104248	1.51812	1.71515	0.693277	1.00579
935	2014	1	17.64	11.49	2.72	0	0	3.43	7.25	3.33	3.59	0	0	0.33	30	0	0.0322548	21.6072	0.055796	0.194757	0	70.94	1.00579	0	0.2248	0.384307	0.4001	10.9222	3.77989	0.0917322	2.9003	3.27671	0.873591	1.19811
935	2015	0	7.25	3.33	3.59	0	0	0.33	16.11	8.42	2.69	0	0	5	30	0	0.455834	21.9768	0.0915741	0.209943	0	77.52	1.19811	0	0.2248	0.384307	-0.215981	26.0341	15.6483	-1.17365	2.9003	3.27671	5.38244	4.53137
935	2016	0	16.11	8.42	2.69	0	0	5	19.77	15.08	1.67	0	0	3.02	30	1.09861	0.681765	21.9303	0.0933889	0.189537	0	74.45	4.53136	0	0.0550002	0.0940256	-0.133241	3.21672	2.01727	0.0331191	0.709596	0.80169	-0.344955	2.22275
935	2017	1	19.77	15.08	1.67	0	0	3.02	22.18	16.78	2.72	0	0	2.68	30	0	0.690975	22.1518	0.0002505	0.317049	0	75.04	2.22275	0	0.2248	0.384307	-0.557986	7.82421	-1.44164	1.61892	2.9003	3.27671	1.46992
936	2010	1	17.12	12.51	0.67	0	0	3.94	18.1	13.95	1.45	0	0	2.7	28	2.3979	0.515447	21.7499	0.284998	0.519706	4.81e-06	49.76	1.85601	0	-0.14581	-0.249278	0.196335	-7.57521	-1.4895	-1.99353	-1.88126	-2.12542	-0.0854994	1.21947
936	2011	1	18.1	13.95	1.45	0	0	2.7	19.57	14.93	1.81	0	0	2.83	28	2.30259	0.445766	21.7178	0.172664	0.416189	4.81e-06	46.2	1.21947	0	-0.13108	-0.224095	0.117403	-5.97876	-0.117734	-1.1306	-1.6912	-1.9107	-1.12853	1.02208
936	2012	1	19.57	14.93	1.81	0	0	2.83	14.73	12.23	1.44	0	0	1.06	28	1.38629	0.428798	21.6748	0.15487	0.379799	4.81e-06	44.45	1.02208	0	0.0105362	0.0180127	-0.0082801	0.380361	-0.057345	0.066336	0.135939	0.153582	0.0818489	0.982977
936	2013	1	14.73	12.23	1.44	0	0	1.06	13.72	10.89	0.93	0	0	1.9	28	1.09861	0.426648	21.6792	0.136314	0.408322	0.0003156	44.57	0.982977	0	0.0548879	0.0940256	-0.0424566	3.7078	0.661468	0.477936	0.709596	0.80169	1.05711	1.32298
936	2014	1	13.72	10.89	0.93	0	0	1.9	16.53	11.75	1.84	0	0	2.94	28	0.693147	0.442816	21.9881	0.0851381	0.466218	0.0003156	47.89	1.32298	0	0.117428	0.20116	-0.103141	8.70145	2.43532	1.41078	1.51812	1.71515	1.62209	3.18674
936	2015	1	16.53	11.75	1.84	0	0	2.94	29.52	21.62	3.57	0	0	4.33	28	1.09861	0.448328	22.0789	0.0653135	0.37664	0.0002956	62.03	3.18674	0	0.054895	0.0940256	-0.0501717	3.06726	0.832277	0.335595	0.709596	0.80169	0.388104	0.99346
936	2016	1	29.52	21.62	3.57	0	0	4.33	19.53	13.14	3.1	0	0	3.29	28	1.60944	0.46194	22.9119	0.026402	0.472016	0.0002955	56.26	0.99346	0	-0.0239064	-0.0409474	0.0239588	0.677313	1.16712	0.121952	-0.309024	-0.34913	0.0463944	0.538717
936	2017	1	19.53	13.14	3.1	0	0	3.29	23.05	15.44	3.51	0	0	4.1	28	0.693147	0.43565	23.105	0.0220436	0.605417	0.0002955	52.87	0.538717	0	0.117443	0.20116	-0.0976855	4.27819	0.722353	-0.241285	1.51812	1.71515	0.563853
938	2010	1	21.98	9.82	0.79	0	0	11.37	24.16	12.41	0.69	0	0	11.06	39	1.09861	0.384558	20.8368	0.0258265	0.289299	0	39.95	1.55325	0	0.0550002	0.0940256	-0.0274786	1.12786	1.51908	0.709241	0.709596	0.80169	-2.61174	1.19495
938	2011	1	24.16	12.41	0.69	0	0	11.06	25.64	12.62	0.7	0	0	12.32	39	0	0.391301	20.7932	0.0268376	0.261249	0	40.33	1.19495	0	0.2248	0.384307	-0.122121	1.43911	2.44178	3.0443	2.9003	3.27671	-10.224	0.822813
938	2012	1	25.64	12.62	0.7	0	0	12.32	25.24	13.06	0.9	0	0	11.28	39	0	0.397218	20.6899	0.0283905	0.128687	0	40.3	0.822813	0	0.2248	0.384307	-0.130726	-0.713501	2.13635	3.02975	2.9003	3.27671	-12.0566	1.80535
938	2013	1	25.24	13.06	0.9	0	0	11.28	27.49	14.81	0.65	0	0	12.03	39	1.38629	0.497717	20.6817	0.0287885	0.0931254	0	46.74	1.80535	0	0.0105365	0.0180127	-0.0129785	-0.0061736	0.0701364	0.128372	0.135939	0.153582	-0.494203	1.3092
938	2014	1	27.49	14.81	0.65	0	0	12.03	26.49	12.41	0.63	0	0	13.45	39	1.60944	0.351993	21.3969	0.01339	0.189496	0	37.01	1.3092	0	-0.0239522	-0.0409474	0.0069201	0.362721	0.111763	-0.330565	-0.309024	-0.34913	1.23968	3.27688
938	2015	1	26.49	12.41	0.63	0	0	13.45	14.74	12.7	4	0	0	-1.96	39	2.3979	0.437385	21.7723	0.0085322	0.238154	0	39.55	3.27688	0	-0.145815	-0.249278	0.12269	1.26472	-1.58384	-2.03127	-1.88126	-2.12542	8.88651	3.09064
938	2016	1	14.74	12.7	4	0	0	-1.96	25.26	14.36	4	0	0	6.9	39	2.30259	0.43918	23.894	0.0009872	0.010714	0	85.53	3.09064	0	-0.131084	-0.224095	0.111817	-8.82844	-1.17788	1.0321	-1.6912	-1.9107	-5.08076	3.02146
938	2017	1	25.26	14.36	4	0	0	6.9	24.22	15.08	4	0	0	5.14	39	2.3979	0.378682	23.9254	0.0011934	0.0445313	0	86.44	3.02146	0	-0.145815	-0.249278	0.0673068	0.104305	0.255841	1.14809	-1.88126	-2.12542	2.70705
949	2010	1	15.8	11.46	0.8	0	0	3.54	5.8	6.59	0.23	0	0	-1.02	28	1.38629	0.488159	22.2192	0.498153	0.580213	6.63e-05	53.09	0.879004	0	0.010532	0.0180127	-0.0123269	0.637369	0.179211	0.135189	0.135939	0.153582	0.0334469	0.566496
949	2011	0	5.8	6.59	0.23	0	0	-1.02	6.38	3.13	0.71	0	0	2.54	28	1.60944	0.440006	22.2828	0.430276	0.612806	6.11e-05	48.19	0.566496	0	-0.0239427	-0.0409474	0.0205596	-2.99862	-1.1621	-0.395653	-0.309024	-0.34913	-0.782704	0.531564
949	2012	0	6.38	3.13	0.71	0	0	2.54	10.63	7.14	0.55	0	0	2.94	28	1.79176	0.437694	22.2045	0.510311	0.612626	8.38e-05	48.11	0.531564	1	-0.0521033	0.248172	0.043968	-6.33081	-3.69633	-0.699232	-0.672585	-0.759876	-0.502778	0.559282
949	2013	0	10.63	7.14	0.55	0	0	2.94	13.49	12.52	0.26	0	0	0.71	28	1.60944	0.432667	22.1791	0.514791	0.595349	3.59e-05	45.2	0.559282	0	-0.0239466	-0.0409474	0.0194223	-2.2501	-1.07687	-0.346063	-0.309024	-0.34913	-0.169016	1.03356
949	2014	1	13.49	12.52	0.26	0	0	0.71	18.22	15.22	0.26	0	0	2.74	28	0.693147	0.429187	22.2166	0.456807	0.457728	0.000668	53.9	1.03356	0	0.11716	0.20116	-0.0927653	8.87655	1.19437	1.92086	1.51812	1.71515	2.52806	1.11146
949	2015	1	18.22	15.22	0.26	0	0	2.74	15.5	12.79	0.21	0	0	2.5	28	0	0.410455	22.329	0.506977	0.491128	0.0004128	41.39	1.11146	0	0.2242	0.384307	-0.14998	10.0786	-1.64527	3.66972	2.9003	3.27671	1.87717	1.38757
949	2016	1	15.5	12.79	0.21	0	0	2.5	14.48	9.26	0.22	0	0	5	28	1.60944	0.52094	22.4635	0.45462	0.366017	0.0003396	56.67	1.38757	0	-0.0238996	-0.0409474	0.0331022	-1.49539	-0.20128	-0.398753	-0.309024	-0.34913	-0.237204	0.881982
949	2017	1	14.48	9.26	0.22	0	0	5	13.02	9.86	0.17	0	0	2.99	28	1.94591	0.589335	22.5862	0.476073	0.434058	0.0002982	60.26	0.881982	0	-0.0758103	-0.129852	0.138585	-5.24343	-2.37309	-1.25961	-0.979971	-1.10716	0.476393
951	2010	1	20.05	14.51	2.26	0	0	3.28	22.38	16.38	2.37	0	0	3.63	36	3.4012	0.567384	23.4742	0.0766567	0.796823	0	69.14	0.602981	0	-0.300884	-0.514376	0.506238	-9.92724	0.819929	-1.01828	-3.88191	-4.38572	-1.46127	0.282211
951	2011	1	22.38	16.38	2.37	0	0	3.63	17.26	10.13	2.13	0	0	5	36	3.21888	0.666153	23.3677	0.0855938	0.754421	0	66.36	0.282211	0	-0.272705	-0.466202	0.633095	-4.88643	4.04258	-0.728824	-3.51835	-3.97497	-0.706869	0.403963
951	2012	1	17.26	10.13	2.13	0	0	5	22.89	16.61	1.98	0	0	4.3	36	2.70805	0.724627	23.1761	0.0926396	0.699663	0	70.52	0.403963	0	-0.193752	-0.331229	0.523106	-9.89008	-4.96271	-0.818677	-2.49973	-2.82415	1.21519	0.312745
951	2013	1	22.89	16.61	1.98	0	0	4.3	24.84	18.23	1.77	0	0	4.84	36	2.56495	0.686543	23.2898	0.072633	0.71273	0	68.44	0.312745	0	-0.171635	-0.293418	0.4211	-2.50907	2.79973	-0.891795	-2.21437	-2.50177	0.299135	0.532154
951	2014	1	24.84	18.23	1.77	0	0	4.84	22.88	17.28	1.76	0	0	3.84	36	2.19722	0.661293	23.3406	0.0598752	0.695376	0	66.14	0.532154	0	-0.1148	-0.196256	0.262903	-0.22984	3.0759	-0.752466	-1.48111	-1.67333	0.601169	0.458008
951	2015	1	22.88	17.28	1.76	0	0	3.84	23.51	17.47	1.7	0	0	4.34	36	1.60944	0.747932	23.3925	0.0497057	0.705237	0	72.31	0.458008	0	-0.0239522	-0.0409474	0.0682795	-0.351699	0.494543	-0.158547	-0.309024	-0.34913	-0.0295417	0.452685
951	2016	1	23.51	17.47	1.7	0	0	4.34	26.93	20.28	2.02	0	0	4.63	36	2.30259	0.76765	23.5726	0.0370903	0.732876	0	73.45	0.452685	0	-0.131084	-0.224095	0.390399	-1.39044	2.86764	-0.918572	-1.6912	-1.9107	0.262386	0.438734
951	2017	1	26.93	20.28	2.02	0	0	4.63	26.22	20.11	1.37	0	0	4.74	36	3.09104	0.764279	23.8223	0.024916	0.768605	0	73.41	0.438734	0	-0.252947	-0.432425	0.747818	2.91402	10.1323	-1.24882	-3.26344	-3.68698	0.980921
952	2014	0	-0.27	-2.23	3	0	0	-1.04	10.96	9.06	1.9	0	0	0	27	0	0.261225	21.0931	0.1369	0.495206	0.0001362	26.13	1.96567	0	0.224602	0.384307	0.0670706	36.9717	23.7352	-0.315518	2.9003	3.27671	7.37505	4.02769
952	2015	0	10.96	9.06	1.9	0	0	0	19.27	15.44	1.47	0	0	2.36	27	1.38629	0.375229	21.2427	0.100191	0.54322	5.44e-05	32.22	4.0277	0	0.0105328	0.0180127	-0.0046282	0.967321	0.342824	0.0602005	0.135939	0.153582	0.274775	3.40445
952	2016	0	19.27	15.44	1.47	0	0	2.36	24.24	18.73	0.78	0	0	4.73	27	2.19722	0.341893	21.21	0.349933	0.522732	5.44e-05	33.53	3.40445	1	-0.114759	0.546503	0.0256657	-4.367	1.0036	-0.975293	-1.48111	-1.67333	-1.24087	2.44393
952	2017	1	24.24	18.73	0.78	0	0	4.73	23.57	16.12	0.71	0	0	6.74	27	1.38629	0.253323	21.1798	0.379293	0.49185	5.44e-05	29.19	2.44392	0	0.0105328	0.0180127	0.0036824	0.0619983	-0.316398	0.136553	0.135939	0.153582	-0.0476776
953	2010	0	7.69	7.28	0.41	0	0	0	4.66	4.33	0.33	0	0	0	26	0	0.507498	20.8351	0.487735	0.869686	0.0001051	52.02	1.75873	0	0.224647	0.384307	-0.291125	25.3942	9.9032	3.45155	2.9003	3.27671	5.86241
955	2010	0	10.9	6.43	0.24	0	0	4.23	0.8	0.82	0.19	0	0	-0.21	17	0		20.181	0.22903	0.442606	0	25.82	3.09586	1	0.2248	-1.07016		20.7253	11.1395	3.69881	2.9003	3.27671	-0.289982	1.87537
955	2012	1	5.55	4.74	0.14	0	0	0.67	-6.8	-6.66	0.05	0	0	-0.19	17	0	0.169174	21.0124	0.0932616	0.262836	0	43.29	1.87205	1	0.2248	-1.07016	0.200957	28.5067	13.5975	3.84425	2.9003	3.27671	4.88792	1.91464
955	2013	0	-6.8	-6.66	0.05	0	0	-0.19	8.96	4.73	0.05	0	0	4.18	17	0	0.233817	21.009	0.0904187	0.267352	0	31.13	1.91464	1	0.2248	-1.07016	0.106935	46.4694	30.1785	3.97516	2.9003	3.27671	6.13876	2.82476
955	2014	0	8.96	4.73	0.05	0	0	4.18	-1.03	-1.01	0.18	0	0	-0.2	17	0	0.124321	20.9908	0.200407	0.252745	0	25.84	2.82476	1	0.2248	-1.07016	0.266193	23.547	13.6121	3.97516	2.9003	3.27671	-0.217259	5.61821
955	2015	0	-1.03	-1.01	0.18	0	0	-0.2	16.36	8.91	0.05	0	0	7.4	17	0	0.297057	20.9795	0.196571	0.313733	0	29.06	5.61821	1	0.2248	-1.07016	0.0149545	38.0771	21.9607	3.78608	2.9003	3.27671	6.1533	3.85685
955	2016	0	16.36	8.91	0.05	0	0	7.4	20.33	10.22	0.11	0	0	10	17	1.09861	0.266825	20.8687	0.208317	0.34447	4.64e-06	33	3.85685		0.0549986		0.0144171	3.12776	1.8429	0.972573	0.709596	0.80169	-1.19901	2.98241
955	2017	0	20.33	10.22	0.11	0	0	10	-1.57	-1.14	0.06	0	0	-0.49	17	0	0.302938	20.9435	0.182981	0.363524	0	32.04	2.98241	1	0.2248	-1.07016	0.0064009	7.00971	5.62706	3.88789	2.9003	3.27671	-8.68225
957	2010	1	14.97	10.82	0.21	0	0	3.94	13.66	9.3	0.45	0	0	3.91	36	1.38629	0.335423	21.0736	0.120085	0.593661	6.28e-05	34.79	1.34859	0	0.0105323	0.0180127	-0.0019145	0.693951	0.222841	0.175411	0.135939	0.153582	0.0061782	0.866357
957	2011	0	13.66	9.3	0.45	0	0	3.91	13.48	10.03	0.68	0	0	2.77	36	1.60944	0.366448	21.3907	0.0893372	0.679662	3.14e-05	36.63	0.866357	0	-0.0239473	-0.0409474	0.0091602	-1.78054	-0.742131	-0.36156	-0.309024	-0.34913	-0.0186937	0.55865
957	2012	0	13.48	10.03	0.68	0	0	2.77	17.96	14.21	0.47	0	0	3.28	36	0.693147	0.379028	21.5724	0.0976549	0.703628	3.14e-05	37.77	0.55865	0	0.117644	0.20116	-0.054578	8.88417	3.09005	1.60111	1.51812	1.71515	0.959739	0.831085
957	2013	1	17.96	14.21	0.47	0	0	3.28	22.36	18.45	1.03	0	0	2.88	36	0.693147	0.368016	21.7622	0.089676	0.705432		34.54	0.831085	0		0.20116	-0.0461949	5.47346	-0.0922585	1.76098	1.51812	1.71515	0.571466	0.822138
957	2014	1	22.36	18.45	1.03	0	0	2.88	28.51	22.9	2.21	0	0	3.4	36	1.94591	0.322529	22.0285	0.222429	0.740891	3.14e-05	33.54	0.822138	0	-0.0759414	-0.129852	0.0074652	-1.37085	2.14328	-0.861535	-0.979971	-1.10716	-0.565468	1.07411
957	2015	1	28.51	22.9	2.21	0	0	3.4	11.9	6.74	2.34	0	0	2.82	36	1.94591	0.403242	22.5978	0.138425	0.690368	3.14e-05	47.06	1.07411	0	-0.0759414	-0.129852	0.0471311	1.65153	4.3302	-0.281631	-0.979971	-1.10716	-0.309917	1.2097
957	2016	0	11.9	6.74	2.34	0	0	2.82	21.2	16.19	1.99	0	0	3.02	36	2.07944	0.31231	22.7775	0.1343	0.681122	3.14e-05	45.27	1.2097	0	-0.0965756	-0.165134	0.0031065	-8.28057	-4.59283	-0.276907	-1.24624	-1.40798	-0.756612	0.553767
957	2017	1	21.2	16.19	1.99	0	0	3.02	14.34	8.35	1.65	0	0	4.34	36	2.07944	0.289968	23.2079	0.085118	0.777589	0	45.55	0.553767	0	-0.0965952	-0.165134	-0.0108561	-2.4683	1.31319	-0.495649	-1.24624	-1.40798	-0.631617
959	2011	0	6.93	5.98	4	0	0	-3.05	7.53	3.52	4	0	0	0.01	31	2.56495	0.133499	23.4345	0.203095	0.413827	0	65.15	0.486978	0	-0.171635	-0.293418	-0.193047	-20.2324	-9.0047	1.35138	-2.21437	-2.50177	-7.86292	0.526047
959	2012	0	7.53	3.52	4	0	0	0.01	6.09	4.49	1.74	0	0	-0.14	31	2.30259	0.220208	23.4022	0.208041	0.390811	0	67.65	0.526047	0	-0.131084	-0.224095	-0.0738977	-14.9434	-8.96361	1.0321	-1.6912	-1.9107	-3.40997	0.400667
959	2013	0	6.09	4.49	1.74	0	0	-0.14	12	6.02	0.98	0	0	5	31	1.09861	0.172354	23.3883	0.0103587	0.37376	0	66.78	0.400667	0	0.0550002	0.0940256	0.0480349	6.78238	3.41578	0.37118	0.709596	0.80169	1.48413	0.367623
959	2014	0	12	6.02	0.98	0	0	5	4.44	2.08	0.83	0	0	1.53	31	1.60944	0.132369	24.7527	0.574622	0.547009	5.35e-06	80.08	0.367623	0	-0.0239514	-0.0409474	-0.0271153	-2.03779	-1.25044	-0.279425	-0.309024	-0.34913	0.150226	0.332099
960	2010	1	52.79	12.93	10.63	7	20	2.23	54.07	15.4	10.38	12	14	2.29	32	2.99573	0.332493	23.0994	0.257076	0.562428	0	57.32	2.47448	0	-0.238216	-0.407241	0.0387693	42.6015	-1.78605	12.0942	7.71548	27.3531	-2.77524	1.00345
960	2011	1	54.07	15.4	10.38	12	14	2.29	62.71	9.47	12.43	15	23	2.81	32	3.04452	0.593214	23.4817	0.287377	0.667914	0	56.47	1.00345	0	-0.245757	-0.420133	0.454557	45.9853	2.08485	12.0795	15.91	18.6786	-2.76769	0.782972
960	2012	1	62.71	9.47	12.43	15	23	2.81	50.68	0.75	12.29	15	20	2.64	32	2.77259	0.625387	23.8357	0.271105	0.77183	0	57.68	0.782972	0	-0.203727	-0.348281	0.419226	49.5094	-6.08817	12.7158	17.1434	27.3473	-1.60894	0.557302
960	2013	0	50.68	0.75	12.29	15	20	2.64	12.39	6.62	1.18	0	0	4.59	32	2.63906	0.602199	23.7999	0.449131	0.675446	0	64.13	0.557302	0	-0.183089	-0.312999	0.349289	30.2433	-15.8011	11.2618	15.4067	21.0231	-1.64732	0.924951
960	2014	0	12.39	6.62	1.18	0	0	4.59	-1.63	-0.83	2.94	0	0	-3.74	32	2.30259	0.643354	23.8132	0.404007	0.680409	0	58.93	0.924951	0	-0.131084	-0.224095	0.284981	-10.8215	-6.33444	-1.35959	-1.6912	-1.9107	0.474415	0.828486
960	2015	0	-1.63	-0.83	2.94	0	0	-3.74	63.25	7.95	12.3	15	23	5	32	1.38629	0.49727	23.8873	0.416662	0.65697	0	59.6	0.828486	0	0.0105365	0.0180127	-0.012948	1.8256	1.01704	-0.0106983	0.135939	0.153582	0.529738	0.789172
960	2016	0	63.25	7.95	12.3	15	23	5	13.18	9.58	1.26	0	0	2.34	32	1.79176	0.454579	23.9486	0.383788	0.686538	0	53.35	0.789172	0	-0.0521315	-0.0891214	0.049663	12.8511	-2.07058	3.21	4.38681	6.99787	0.326963	0.824192
960	2017	0	13.18	9.58	1.26	0	0	2.34	15.32	11.43	1.03	0	0	2.86	32	2.3979	0.432289	24.0163	0.345902	0.617343	0	54.36	0.824192	0	-0.145815	-0.249278	0.117881	-11.2923	-4.25375	-1.43691	-1.88126	-2.12542	-1.59499
962	2010	1	55.03	11.96	14.04	12	15	2.03	62.9	15.29	14.5	14	15.5	3.61	32	2.19722	0.539488	21.8335	0.231932	0.580438	1.16e-05	53.46	2.73395	0	-0.114791	-0.196256	0.17243	22.194	-1.5812	8.36118	7.43199	9.46804	-1.48598	1.40881
962	2011	1	62.9	15.29	14.5	14	15.5	3.61	55.7	14.85	12.26	11	15	2.59	32	2.83321	0.503899	22.1478	0.315834	0.427859	1.17e-05	51.47	1.40881	0	-0.213081	-0.3643	0.271007	52.0485	1.65613	16.1547	16.5531	18.2645	-0.579937	1.22393
962	2012	1	55.7	14.85	12.26	11	15	2.59	60.61	12.31	11.3	12	20	5	32	2.30259	0.479698	22.1861	0.284625	0.423164	1.17e-05	48.94	1.22393	0	-0.131074	-0.224095	0.146181	25.9105	0.645574	8.03756	7.6381	10.8111	-1.22182	0.953227
962	2013	1	60.61	12.31	11.3	12	20	5	-0.83	-1.69	0.13	0	0	0.73	32	1.38629	0.46135	22.243	0.406366	0.476103	5.32e-06	48.13	0.953227	0	0.0105362	0.0180127	-0.0104992	-2.41741	0.121265	-0.580615	-0.682123	-1.20985	-0.066084	1.30394
962	2014	0	-0.83	-1.69	0.13	0	0	0.73	-1.57	-3	0.08	0	0	1.35	32	1.09861	0.497894	22.1044	0.421186	0.486248	6.66e-06	50.93	1.30394	0	0.0549979	0.0940256	-0.0678098	9.24489	5.61495	0.944105	0.709596	0.80169	1.17454	1.94621
962	2015	0	-1.57	-3	0.08	0	0	1.35	61.82	6.17	11.15	15	23	6.5	32	1.09861	0.508521	21.8573	0.458435	0.544775	4.79e-06	53.4	1.94621	0	0.0549985	0.0940256	-0.0715915	9.50822	6.08112	0.961898	0.709596	0.80169	0.953911	1.96249
962	2016	0	61.82	6.17	11.15	15	23	6.5	-3	-3.16	0.16	0	0	0	32	0.693147	0.488331	21.7416	0.442255	0.478971	4.79e-06	52.65	1.96248	0	0.117665	0.20116	-0.137793	-27.918	6.02875	-6.3699	-9.90167	-15.7952	-1.87998	1.97923
962	2017	0	-3	-3.16	0.16	0	0	0	7.99	7.7	0.24	0	0	0.05	32	0.693147	0.48875	21.414	0.438984	0.466614	4.79e-06	51.52	1.97923	0	0.117665	0.20116	-0.138112	21.4307	13.1319	1.99699	1.51812	1.71515	3.06859
969	2010	1	56.31	13.67	11.31	12	15	4.33	71.98	20.43	9.88	15	23	3.67	33	3.21888	0.513864	22.1577	0.24964	0.322375	0.0008811	48.06	3.8727	0	-0.27115	-0.466202	0.364395	54.98	-0.738966	15.045	17.6546	22.4912	0.528218	2.16921
969	2011	1	71.98	20.43	9.88	15	23	3.67	62.77	18.41	11.54	11	17	4.82	33	3.2581	0.539607	22.3504	0.236239	0.403548	0.0011946	48.17	2.16921	0	-0.276612	-0.476565	0.418926	84.465	11.4372	12.8002	23.4579	37.4202	-0.650436	1.2867
969	2012	1	62.77	18.41	11.54	11	17	4.82	54.8	12.61	9.4	12	17	3.79	33	3.04452	0.500103	22.4068	0.157222	0.406171	0.0017216	47.68	1.2867	0	-0.243019	-0.420133	0.306506	59.8188	6.87092	13.924	14.3199	23.4488	1.25515	0.926606
969	2013	1	54.8	12.61	9.4	12	17	3.79	45.47	7.55	9.18	12	17	-0.26	33	2.19722	0.437825	22.4151	0.164511	0.418061	0.0010886	43.41	0.926606	0	-0.113991	-0.196256	0.0969194	22.0232	-1.0984	4.91478	7.43199	10.9536	-0.178727	1.09723
969	2014	0	45.47	7.55	9.18	12	17	-0.26	12.22	9.08	1.97	0	0	1.17	33	1.60944	0.434239	22.4553	0.275429	0.472858	0.0010649	44.19	1.09723	0	-0.0237872	-0.0409474	0.0196659	3.14911	-1.01333	0.991343	1.55064	2.28539	-0.664926	1.43502
969	2015	0	12.22	9.08	1.97	0	0	1.17	50.57	9.36	8.64	12	17	3.57	33	2.19722	0.468461	22.5416	0.26665	0.485818	0.001065	46.75	1.43502	0	-0.114009	-0.196256	0.119675	-9.60345	-3.72034	-0.603914	-1.48111	-1.67333	-2.12475	1.25121
969	2016	0	50.57	9.36	8.64	12	17	3.57	18.1	11.46	1.64	0	0	5	33	2.3979	0.459333	22.6578	0.215581	0.372428	0.0375725	49.63	1.25121	0	-0.110368	-0.249278	0.143396	23.9825	-4.46131	5.5256	9.43989	13.9129	-0.434568	1.03439
969	2017	1	18.1	11.46	1.64	0	0	5	4.36	3.45	2.03	0	0	-1.12	33	0.693147	0.440738	22.663	0.198807	0.391106	0.0363382	49.4	1.03438	0	0.0900033	0.20116	-0.101559	5.36687	2.00137	0.87024	1.51812	1.71515	-0.738003
970	2010	1	20.13	14.88	2.05	0	0	3.2	52.91	17.33	9.58	9	14	3	39	2.83321	0.297521	21.0156	0.0334976	0.26743	0	43.65	5.25128	1	-0.213097	1.01445	-0.0135361	-6.92054	1.09084	-1.01072	-2.74931	-3.10613	-1.14522	2.07811
970	2011	0	52.91	17.33	9.58	9	14	3	65.06	22.86	13	9	17	3.2	39	3.3673	0.4891	21.5414	0.022642	0.38704	0	45.88	2.07811	1	-0.295644	1.40741	0.347678	53.1012	6.19983	13.0014	13.4012	22.4703	-1.97141	3.41912
970	2012	1	65.06	22.86	13	9	17	3.2	64.87	19.57	13	12	17	3.3	39	3.4012	0.475336	21.7804	0.0196075	0.255649	0	40.09	3.41912	1	-0.300884	1.43236	0.327046	77.6951	17.0751	19.8896	13.6387	28.7087	-1.61701	2.57696
970	2013	1	64.87	19.57	13	12	17	3.3	55.95	18.03	12.5	8	14	3.42	39	3.17805	0.467682	21.8094	0.0404794	0.241551	0.0009173	39.91	2.57696	1	-0.264814	1.26817	0.276366	68.4619	9.4473	17.6098	17.2461	25.418	-1.2593	2.97783
970	2014	1	55.95	18.03	12.5	8	14	3.42	68.89	19.29	13	12	20	4.6	39	2.89037	0.425465	21.8114	0.040712	0.226712	0.0012065	38.13	2.97783	0	-0.220199	-0.379403	0.169619	44.2267	5.65917	13.9526	8.62396	16.8678	-0.876802	2.85842
970	2015	1	68.89	19.29	13	12	20	4.6	61.28	18.43	12.33	12	14	4.52	39	2.99573	0.415187	21.747	0.0412431	0.163838	0.0010421	39.1	2.85842	0	-0.23661	-0.407241	0.166223	67.4158	8.01641	15.747	15.4218	27.3531	0.877556	2.58897
970	2016	1	61.28	18.43	12.33	12	14	4.52	22.35	15.78	2.5	0	0	4.07	39	2.77259	0.387289	21.7699	0.0376882	0.166018	0.0010421	38.58	2.58897	0	-0.202353	-0.348281	0.105384	47.6245	5.72221	12.584	13.189	15.4842	0.645054	2.5512
970	2017	1	22.35	15.78	2.5	0	0	4.07	22.62	16.09	1.53	0	0	5	39	2.89037	0.389625	21.7782	0.0355699	0.168622	0.0010421	38.08	2.5512	0	-0.220435	-0.379403	0.118155	-4.01973	2.42838	-0.406461	-2.86329	-3.2349	0.0565372
972	2010	0	-2.27	0.14	1.72	0	0	-4.13	-3.87	-3.83	1.84	0	0	-1.88	13	2.19722	0.480718	21.6392	0.0238709	0.340419	3.76e-06	47.05	1.33004	0	-0.114797	-0.196256	0.128779	-20.366	-10.3606	-0.789604	-1.48111	-1.67333	-6.06137	0.510688
972	2011	0	-3.87	-3.83	1.84	0	0	-1.88	19.17	6.17	3	0	0	10	13	1.38629	0.335428	21.8156	0.0176073	0.621772	3.6e-06	37.05	0.510688	1	0.0105363	-0.0501591	-0.0019149	1.97831	1.22156	0.0642908	0.135939	0.153582	0.402938
972	2013	0	-0.57	-3.48	3	0	0	-0.09	6.56	5.26	1.09	0	0	0.21	13	0	0.402963	20.8578	0.0341741	0.110844	0	47.46	1.04984	0	0.2248	0.384307	-0.139081	37.4081	25.5532	-0.315518	2.9003	3.27671	5.99331	1.94991
972	2014	0	6.56	5.26	1.09	0	0	0.21	-4.91	-6.22	1.35	0	0	-0.04	13	0	0.470107	20.6591	0.0392775	0.0285201	0	47.03	1.94991	0	0.2248	0.384307	-0.236741	27.0377	12.8412	2.46251	2.9003	3.27671	5.55697
972	2016	0	-0.78	-2.21	1.38	0	0	0.05	9.98	5.22	1.76	0	0	3	13	0.693147	0.468634	20.8212	0.0463147	0.176945	0.0001199	47.26	2.33167	0	0.117577	0.20116	-0.122797	19.7406	12.4086	1.06818	1.51812	1.71515	3.03053	1.34106
972	2017	0	9.98	5.22	1.76	0	0	3	-1.01	-3.3	2.34	0	0	-0.05	13	0	0.469275	20.8056	0.0446073	0.131144	8.1e-05	46.94	1.34106	0	0.224682	0.384307	-0.23553	22.0634	12.8994	1.48802	2.9003	3.27671	1.49901
973	2010	0	16.46	12.07	2.15	0	0	2.24	19.36	16.39	2.17	0	0	0.8	29	2.77259	0.340837	22.0078	0.19812	0.655173	0.0001096	41.07	2.17906	0	-0.203582	-0.348281	0.0441549	-11.4537	-2.66105	-0.834463	-2.62842	-2.96955	-2.36027	0.854863
973	2011	1	19.36	16.39	2.17	0	0	0.8	18.96	13.19	1.38	0	0	4.39	29	2.70805	0.250689	22.1837	0.17456	0.63077	0.0001096	35.94	0.854863	0	-0.193615	-0.331229	-0.0710153	-7.25755	2.88472	-0.768534	-2.49973	-2.82415	-4.04986	0.842952
973	2012	1	18.96	13.19	1.38	0	0	4.39	17.51	11.73	1.56	0	0	4.22	29	1.94591	0.173364	22.064	0.177425	0.571272	8.5e-05	30.61	0.842952	0	-0.0759151	-0.129852	-0.065841	-3.04176	-0.441719	-0.68953	-0.979971	-1.10716	0.176612	0.804
973	2013	1	17.51	11.73	1.56	0	0	4.22	13.94	8.84	2.22	0	0	2.88	29	0	0.146501	22.0011	0.179785	0.505637	8.5e-05	32.54	0.804	0	0.224677	0.384307	0.233933	11.1113	3.43082	1.77891	2.9003	3.27671	-0.275437	1.2097
973	2014	0	13.94	8.84	2.22	0	0	2.88	19.12	13.03	2.45	0	0	3.64	29	0.693147	0.127828	22.0054	0.17177	0.552833	8.5e-05	31.44	1.2097	0	0.117604	0.20116	0.136665	8.53396	3.99602	0.428675	1.51812	1.71515	0.875994	2.72531
973	2015	1	19.12	13.03	2.45	0	0	3.64	18.06	13.62	2.33	0	0	2.11	29	1.09861	0.198855	22.0658	0.178489	0.546244	0	33.71	2.72531	1	0.0550002	-0.261828	0.0386044	2.1456	0.376785	0.118524	0.709596	0.80169	0.139006	1.59069
973	2016	1	18.06	13.62	2.33	0	0	2.11	14.91	11.72	2.12	0	0	1.07	29	0.693147	0.113674	22.0023	0.212019	0.490305	0	29.66	1.59069	0	0.117668	0.20116	0.147441	5.39733	0.35692	0.34493	1.51812	1.71515	1.46221	1.0981
973	2017	1	14.91	11.72	2.12	0	0	1.07	16.14	10	1.74	0	0	4.4	29	0	0.278658	22.0179	0.19327	0.456258	0	29.17	1.0981	0	0.2248	0.384307	0.0417151	14.8929	3.44536	0.964412	2.9003	3.27671	4.30613
976	2010	0	11.19	10.44	0.75	0	0	0	0.2	-0.51	0.71	0	0	0	37	0	0.0164814	21.298	0.43645	0.60702	6.95e-06	33.32	1.53713	0	0.22479	0.384307	0.423042	20.3035	5.30708	2.95703	2.9003	3.27671	5.86241	2.30032
976	2011	0	0.2	-0.51	0.71	0	0	0	6.51	5.6	0.91	0	0	0	37	0.693147	0.309049	20.8648	0.49511	0.549028	4.84e-06	32.16	2.30032	0	0.117665	0.20116	-0.0013021	18.9945	11.1144	1.57827	1.51812	1.71515	3.06859
976	2013	0	0.52	-0.44	0.96	0	0	0	1.75	-2.25	4	0	0	0	37	0	0.282127	20.6669	0.512274	0.540376	4.84e-06	30.54	2.20422	0	0.224793	0.384307	0.0366704	35.8227	21.1317	2.65159	2.9003	3.27671	5.86241
976	2015	0	8.23	7.57	0.65	0	0	0.01	14.32	7.23	2.09	0	0	5	37	0.693147	0.248554	20.4088	0.455419	0.672325	1.4e-05	29.39	9.63187	0	0.117658	0.20116	0.0447542	12.8811	4.9629	1.62395	1.51812	1.71515	3.06098	8.75696
976	2016	0	14.32	7.23	2.09	0	0	5	18.95	14.28	2.16	0	0	2.51	37	1.79176	0.275732	22.0161	0.0356958	0.107267	0.0002421	67.5	8.75696	0	-0.0520499	-0.0891214	-0.0106609	-3.6527	-2.31343	-0.233768	-0.672585	-0.759876	0.326963	5.67946
977	2010	0	15.64	10.2	1.61	0	0	3.83	16.07	12.43	1.91	0	0	1.73	39	0.693147	0.484561	21.2587	0.0748794	0.408107	0	52.51	3.16499	0	0.117668	0.20116	-0.134923	7.23972	2.96063	0.89308	1.51812	1.71515	0.152741	2.10354
977	2011	1	16.07	12.43	1.91	0	0	1.73	10.1	4.56	2.38	0	0	3.16	39	1.09861	0.492632	21.3428	0.0486052	0.428781	0	52.47	2.10354	0	0.0550002	0.0940256	-0.0659373	3.23095	0.590297	0.310685	0.709596	0.80169	0.818687	1.51739
977	2012	1	10.1	4.56	2.38	0	0	3.16	20.77	13.96	2.03	0	0	4.78	39	0.693147	0.500851	21.5545	0.0314683	0.509483	0	53.04	1.51739	0	0.117668	0.20116	-0.147324	11.4574	7.25447	0.306864	1.51812	1.71515	0.662824	3.13666
977	2013	1	20.77	13.96	2.03	0	0	4.78	29.41	16.85	2.14	0	0	10.42	39	1.94591	0.655564	21.9475	0.0203903	0.660085	1.24e-06	59.89	3.13667	0	-0.0759562	-0.129852	0.171133	-2.15225	-0.0633066	-0.370091	-0.979971	-1.10716	0.368275	3.51917
977	2014	1	29.41	16.85	2.14	0	0	10.42	63.95	17.16	13.44	15	8	10.35	39	2.07944	0.540774	22.4261	0.0169856	0.579306	1.24e-06	50.97	3.51917	0	-0.0965945	-0.165134	0.145891	2.66274	1.72567	-0.401902	-1.24624	-1.40798	3.9932	4.16952
977	2015	1	63.95	17.16	13.44	15	8	10.35	55.33	13.24	12	12	6	12.09	39	2.56495	0.527436	22.6898	0.0237029	0.626546	1.11e-06	49.34	4.16952	0	-0.171633	-0.293418	0.244414	43.0874	3.4105	11.8343	14.4429	6.3821	7.01756	2.50558
977	2016	1	55.33	13.24	12	12	6	12.09	24.9	11.94	4	0	0	8.96	39	2.94444	0.468934	22.9061	0.0270571	0.55925	1.11e-06	45.45	2.50558	0	-0.230286	-0.393688	0.240772	44.9682	-1.26472	13.733	14.9086	5.58313	12.0083	1.50209
977	2017	1	24.9	11.94	4	0	0	8.96	27.95	13.07	4	0	0	10.88	39	3.04452	0.461955	23.5058	0.0156266	0.559249	1.08e-06	46.72	1.50209	0	-0.245755	-0.420133	0.245848	-0.396626	-3.41674	1.93499	-3.17068	-3.58218	7.83798
980	2010	0	18.6	10.69	0.9	0	0	7.01	15.68	8.19	0.97	0	0	6.52	36	0	0.352101	21.1036	0.036469	0.299587	0	38.36	1.43651	0	0.2248	0.384307	-0.0651057	9.52594	4.94347	2.73886	2.9003	3.27671	-4.3334	0.839133
980	2011	0	15.68	8.19	0.97	0	0	6.52	20.92	11.57	1.04	0	0	8.31	36	0.693147	0.353565	21.0654	0.0460234	0.265267	0	37.27	0.839133	1	0.117668	-0.560159	-0.0351927	7.20927	4.49088	1.38032	1.51812	1.71515	-1.89521	0.772994
980	2012	1	20.92	11.57	1.04	0	0	8.31	19.77	11.03	1.71	0	0	7.03	36	0	0.342385	21.2535	0.0537378	0.345438	0	37.41	0.772994	1	0.2248	-1.07016	-0.0509739	6.15158	3.66354	2.53524	2.9003	3.27671	-6.22421	0.5377
980	2013	1	19.77	11.03	1.71	0	0	7.03	15.8	8.62	1.7	0	0	5.48	36	0.693147	0.340199	21.6841	0.0423132	0.2954	0.0026278	36.69	0.5377	1	0.115668	-0.560159	-0.0250174	4.09547	2.32874	0.816948	1.51812	1.71515	-2.28348	1.21409
980	2014	0	15.8	8.62	1.7	0	0	5.48	19.31	10.92	1.56	0	0	6.83	36	0	0.461923	21.6482	0.0434529	0.262269	0.0026278	59.46	1.21409	1	0.220978	-1.07016	-0.224837	13.5984	7.95421	1.57529	2.9003	3.27671	-2.10806
980	2016	0	16.23	9.28	0.99	0	0	5.96	22.03	13.17	3	0	0	5.86	36	1.60944	0.344235	21.7894	0.0542018	0.353683	0.0015772	26.92	1.94955	1	-0.0237078	0.114024	0.0057179	-1.38226	-0.745231	-0.277875	-0.309024	-0.34913	0.298998	1.09003
980	2017	1	22.03	13.17	3	0	0	5.86	3.59	9.85	2.28	0	0	-8.54	36	2.19722	0.280654	23.5362	0.0087942	0.0709197	0.013311	69.21	1.09002	1	-0.104913	0.546503	-0.0198202	-2.31699	-0.682459	0.161127	-1.48111	-1.67333	1.35878
982	2010	1	14.58	12.37	0.17	0	0	2.04	17.16	13.74	0.1	0	0	3.32	17	1.38629	0.119083	21.2779	0.2055	0.771467	0	55.64	1.69108		0.0105365		0.0128337	0.720538	0.117175	0.178138	0.135939	0.153582	0.135705	1.00779
982	2011	1	17.16	13.74	0.1	0	0	3.32	18.43	13.57	0.09	0	0	4.77	17	1.38629	0.484914	21.7326	0.116297	0.733259	0	53.01	1.00779	1	0.0105365	-0.0501591	-0.0121056	0.544655	0.0237796	0.18291	0.135939	0.153582	0.0484447	1.16099
982	2012	0	18.43	13.57	0.09	0	0	4.77	19.86	15.7	0.04	0	0	4.12	17	2.70805	0.477777	22.1216	0.106802	0.631384	0	50.66	1.16099	1	-0.193752	0.922355	0.213658	-8.42338	-0.650382	-3.37599	-2.49973	-2.82415	0.926867	0.739225
982	2013	1	19.86	15.7	0.04	0	0	4.12	13.48	7.39	0.16	0	0	5.93	17	3.21888	0.486516	22.6748	0.0948309	0.754371	0	53.04	0.739225	1	-0.272705	1.29821	0.316142	-9.33274	2.84279	-4.8399	-3.51835	-3.97497	0.157692
982	2017	0	8.69	-1.55	0.24	0	0	10	-2.05	-1.98	0.4	0	0	-0.47	17	0	0.517111	23.1281	0.0123796	0.844	0	53.76	0.541898	1	0.2248	-1.07016	-0.305106	23.9397	22.7461	3.69881	2.9003	3.27671	-8.68225
985	2010	1	14.17	11.5	0.18	0	0	2.49	17.73	15.15	0.21	0	0	2.37	26	0	0.700841	20.0698	0.570081	0.0865401	0	71.8	3.77367	0	0.2248	0.384307	-0.572336	15.9692	3.76535	3.78608	2.9003	3.27671	2.24079	2.54442
985	2011	1	17.73	15.15	0.21	0	0	2.37	11.84	6.54	0.3	0	0	5	26	0.693147	0.666689	20.1814	0.511574	0.159709	0	69.32	2.54442	0	0.117668	0.20116	-0.27358	5.64856	-0.807898	1.95893	1.51812	1.71515	1.26427
988	2010	1	20.5	17.1	0.39	0	0	3.01	21.35	17.28	0.49	0	0	3.58	39	2.30259	0.505208	21.1953	0.150562	0.222799	0	49.19	2.48668	0	-0.131084	-0.224095	0.167817	-3.94328	2.55384	-2.02961	-1.6912	-1.9107	-0.865612	1.64475
988	2011	1	21.35	17.28	0.49	0	0	3.58	16.71	13.85	0.37	0	0	2.49	39	2.48491	0.496732	21.5806	0.105075	0.180864	0	51.43	1.64475	0	-0.159263	-0.272268	0.195158	-3.9151	3.28832	-2.36287	-2.05477	-2.32144	-0.464344	1.30542
988	2012	1	16.71	13.85	0.37	0	0	2.49	15.43	10.05	0.38	0	0	5	39	1.79176	0.515332	21.5317	0.106828	0.138537	0	50.76	1.30542	0	-0.0521315	-0.0891214	0.0701547	-2.84657	-0.0805514	-0.813912	-0.672585	-0.759876	-0.519643	1.55627
988	2013	1	15.43	10.05	0.38	0	0	5	16.03	12.6	0.32	0	0	3.11	39	0	0.420417	21.6966	0.0798078	0.240083	0	43.19	1.55627	0	0.2248	0.384307	-0.164469	14.1366	5.87432	3.49518	2.9003	3.27671	-1.40992	2.39537
988	2014	1	16.03	12.6	0.32	0	0	3.11	16.35	12.16	0.45	0	0	3.74	39	2.19722	0.476756	21.8025	0.0421142	0.299513	0	44.3	2.39537	0	-0.1148	-0.196256	0.125836	-6.77354	-1.10583	-1.82947	-1.48111	-1.67333	-0.683803	3.98409
988	2015	1	16.35	12.16	0.45	0	0	3.74	15.75	12.46	0.55	0	0	2.74	39	2.56495	0.426123	21.7825	0.0439573	0.2819	0	41.31	3.98409	0	-0.171635	-0.293418	0.131908	-9.77163	-2.14192	-2.59083	-2.21437	-2.50177	-0.322736	2.61055
988	2016	1	15.75	12.46	0.55	0	0	2.74	15.85	12.39	0.54	0	0	2.92	39	2.56495	0.378686	21.791	0.0421378	0.284235	0	37.78	2.61054	0	-0.171635	-0.293418	0.0792294	-10.4379	-1.80877	-2.47979	-2.21437	-2.50177	-1.43322	2.00727
988	2017	1	15.85	12.39	0.54	0	0	2.92	19.15	13.32	1.54	0	0	4.29	39	2.48491	0.426178	22.2999	0.0245477	0.184983	0.0003032	44.11	2.00727	1	-0.158951	0.758172	0.122457	-9.58252	-1.75053	-2.31135	-2.05477	-2.32144	-1.14443
989	2010	1	22.92	16.71	0.91	0	0	5.3	31.16	24.27	0.78	0	0	6.11	27	1.79176	0.547271	21.1834	0.0585094	0.207786	0	51.42	2.70861	0	-0.0521315	-0.0891214	0.0809274	-0.751975	0.884107	-0.631774	-0.672585	-0.759876	0.428151	1.80911
989	2011	1	31.16	24.27	0.78	0	0	6.11	26.83	20.5	0.4	0	0	5.93	27	1.09861	0.480301	21.2238	0.0532034	0.243691	0	47.78	1.80911	0	0.0550002	0.0940256	-0.0615493	-2.13888	-3.62301	0.7128	0.709596	0.80169	-0.739953	1.99123
989	2012	1	26.83	20.5	0.4	0	0	5.93	31.2	24.87	0.37	0	0	5.96	27	1.94591	0.512983	21.2418	0.0789407	0.270861	0	50.37	1.99123	0	-0.0759568	-0.129852	0.101062	0.825901	3.15074	-1.17115	-0.979971	-1.10716	0.933435	2.31194
989	2013	1	31.2	24.87	0.37	0	0	5.96	22.89	16.54	0.53	0	0	5.82	27	0	0.423892	21.2523	0.0737552	0.150134	0	44.72	2.31194	0	0.2248	0.384307	-0.169522	-8.80034	-15.6809	3.50973	2.9003	3.27671	-2.80621	2.56322
989	2014	0	22.89	16.54	0.53	0	0	5.82	29.13	22.66	0.95	0	0	5.52	27	0	0.463004	21.3538	0.34962	0.23413	0	48.46	2.56322	0	0.2248	0.384307	-0.22641	3.28628	-3.56516	3.27701	2.9003	3.27671	-2.60258	6.06022
989	2015	1	29.13	22.66	0.95	0	0	5.52	29.82	23.85	0.62	0	0	5.35	27	0	0.38746	22.8644	0.0778346	0.0633132	0.0171638	81.46	6.06022	0	0.199836	0.384307	-0.116534	-5.78959	-12.4665	2.66614	2.9003	3.27671	-2.16624	4.32109
989	2016	1	29.82	23.85	0.62	0	0	5.35	29.64	23.33	0.59	0	0	5.72	27	0	0.500495	22.8874	0.0723602	0.0875803	0.0131019	82.18	4.32109	0	0.205744	0.384307	-0.280939	-6.79317	-14.1973	3.14611	2.9003	3.27671	-1.91898	2.9821
989	2017	1	29.64	23.33	0.59	0	0	5.72	28.55	21.6	0.56	0	0	6.39	27	0	0.337145	22.8682	0.0701203	0.0476965	0.0156195	77.41	2.98211	0	0.202082	0.384307	-0.0433515	-6.53137	-13.441	3.18974	2.9003	3.27671	-2.45714
990	2010	1	19.22	10.61	1.02	0	0	7.59	17.09	10.24	0.65	0	0	6.2	26	0.693147	0.564338	21.6038	0.020523	0.456116	4.14e-05	58.76	1.27315	0	0.117637	0.20116	-0.195658	4.5142	2.64849	1.34226	1.51812	1.71515	-2.70982	0.731146
990	2011	1	17.09	10.24	0.65	0	0	6.2	20.42	9.95	0.47	0	0	10	26	0	0.495933	21.63	0.0191121	0.452296	3.45e-05	53.59	0.731146	0	0.22475	0.384307	-0.274304	11.7222	5.59798	3.10248	2.9003	3.27671	-3.15528	0.712289
990	2012	1	20.42	9.95	0.47	0	0	10	21.6	11	0.6	0	0	10	26	0	0.509467	21.5141	0.0169036	0.391395	3.29e-05	52.42	0.712289	0	0.224752	0.384307	-0.293989	6.87881	6.01977	3.36428	2.9003	3.27671	-8.68225	1.00062
990	2013	1	21.6	11	0.6	0	0	10	15.33	10.17	1.67	0	0	3.49	26	0	0.494915	21.5643	0.0155916	0.386949	1.83e-05	52.1195	1.00062	0	0.224773	0.384307	-0.272823	5.16254	4.49258	3.1752	2.9003	3.27671	-8.68225	1.91344
990	2014	1	15.33	10.17	1.67	0	0	3.49	20.34	11.93	1.19	0	0	7.22	26	0	0.564026	21.6508	0.0136976	0.208254	0.0057665	65.89	1.91344	0	0.216413	0.384307	-0.373343	14.282	5.69979	1.61892	2.9003	3.27671	0.786323	2.22781
990	2015	1	20.34	11.93	1.19	0	0	7.22	18.96	9.86	1.63	0	0	7.47	26	1.38629	0.451389	21.832	0.0040323	0.323356	0.0057665	59.73	2.22781	0	0.0101434	0.0180127	-0.0098201	0.327869	0.147171	0.108603	0.135939	0.153582	-0.217425	1.56879
990	2016	1	18.96	9.86	1.63	0	0	7.47	26.35	18.32	2.11	0	0	5.92	26	1.79176	0.472911	23.4757	0.000761	0.0885894	1.83e-05	83.77	1.56879	0	-0.0521254	-0.0891214	0.0558465	-2.08766	-1.42635	-0.388923	-0.672585	-0.759876	1.16008	1.61329
990	2017	1	26.35	18.32	2.11	0	0	5.92	22.53	14.61	2.18	0	0	5.74	26	0.693147	0.50526	23.5647	0.000664	0.141803	1.71e-05	81.68	1.61329	0	0.117655	0.20116	-0.150681	-0.914009	-3.22128	0.512421	1.51812	1.71515	-1.43842
995	2010	0	-8.69	-8.78	0.82	0	0	-0.73	15.16	4.12	1.04	0	0	10	15	1.38629	0.407191	19.9906	0.336957	0.644432	0	43.78	7.57774	0	0.0105365	0.0180127	-0.0068071	2.3069	1.55901	0.133826	0.135939	0.153582	0.324541	6.28721
995	2011	0	15.16	4.12	1.04	0	0	10	20.01	9.51	0.5	0	0	10	15	0.693147	0.469224	19.8985	0.349128	0.622406	0	47.51	6.28721	0	0.117668	0.20116	-0.123246	7.60515	7.58945	1.32703	1.51812	1.71515	-4.5446	5.3676
995	2012	0	20.01	9.51	0.5	0	0	10	-4.5	0.52	1.02	0	0	-6.04	15	0.693147	0.386948	19.9027	0.306819	0.652576	0	41.48	5.3676	0	0.117668	0.20116	-0.0606081	3.91275	3.48594	1.73814	1.51812	1.71515	-4.5446	3.83317
995	2013	0	-4.5	0.52	1.02	0	0	-6.04	-1.05	-2.18	1.16	0	0	-0.03	15	0	0.374175	19.9198	0.273304	0.736305	0	42.37	3.83316	0	0.2248	0.384307	-0.0972116	43.1241	19.7354	2.56433	2.9003	3.27671	14.6474	5.50354
995	2014	0	-1.05	-2.18	1.16	0	0	-0.03	18.68	7.7	0.98	0	0	10	15	0	0.427147	19.9573	0.21823	0.812026	3.04e-05	45.22	5.50354	0	0.224756	0.384307	-0.174256	38.1062	23.6624	2.3607	2.9003	3.27671	5.90604	5.6362
995	2015	0	18.68	7.7	0.98	0	0	10	-11.87	-11.8	1.64	0	0	-1.71	15	0	0.404892	19.9492	0.197566	0.812671	8.46e-06	46.17	5.6362	0	0.224788	0.384307	-0.141887	9.40958	9.29232	2.6225	2.9003	3.27671	-8.68225	10.455
995	2016	0	-11.87	-11.8	1.64	0	0	-1.71	-8.22	-10.26	2.69	0	0	-0.65	15	0	0.366593	19.7728	0.211614	0.902639	1.92e-05	47.58	10.455	0	0.224772	0.384307	-0.0861825	53.8435	37.6544	1.66256	2.9003	3.27671	8.34955
999	2010	1	74.2	20.47	9	18	13	13.73	76.06	23.93	8.54	18	13	12.59	27	3.4012	0.484627	22.3837	0.0554817	0.285155	5.49e-06	70.42	5.05215	0	-0.300873	-0.514376	0.345131	95.4882	12.4224	12.1027	31.1593	20.9218	18.8821	2.68324
999	2011	1	76.06	23.93	8.54	18	13	12.59	69.95	22.38	10	19	13	5.57	27	3.49651	0.513752	22.4299	0.0517847	0.316543	5.49e-06	71.23	2.68324	0	-0.315604	-0.539559	0.421503	103.962	20.0961	11.7559	32.6848	21.9461	17.4786	3.37162
999	2012	1	69.95	22.38	10	19	13	5.57	73.4	23.5	10	18	16.5	5.4	27	3.61092	0.61651	22.5311	0.0832977	0.313856	5.49e-06	74.54	3.37162	0	-0.333286	-0.569789	0.666713	96.6102	17.8795	15.563	36.6725	23.1757	3.31959	2.99163
999	2013	1	73.4	23.5	10	18	16.5	5.4	77.73	26.95	10	18	17.5	5.28	27	3.33221	0.779259	22.7325	0.066037	0.400966	1.99e-06	72.16	2.99163	0	-0.290217	-0.496146	0.886143	90.6019	17.6717	13.5515	30.055	26.7524	2.57133	2.64658
999	2014	1	77.73	26.95	10	18	17.5	5.28	77.81	24.65	10	18	13	12.16	27	2.99573	0.755814	22.789	0.0609275	0.41506	1.99e-06	72.32	2.64658	0	-0.238213	-0.407241	0.69122	81.0406	19.8225	11.1232	24.6694	23.4999	1.92562	3.12281
999	2015	1	77.81	24.65	10	18	13	12.16	76.24	20.24	10	20	20	6	27	2.77259	0.806469	22.8738	0.0533648	0.43028	1.99e-06	77.83	3.12281	0	-0.203724	-0.348281	0.657914	69.4131	13.9209	9.5128	21.0978	14.166	10.7155	2.81546
999	2016	1	76.24	20.24	10	20	20	6	29.11	21.43	3	0	0	4.68	27	2.70805	0.804816	22.9674	0.0467794	0.444597	1.99e-06	78.33	2.81546	0	-0.193749	-0.331229	0.62363	64.0463	7.71102	9.04703	22.572	22.2475	2.46878	2.48028
999	2017	1	29.11	21.43	3	0	0	4.68	30.98	22.1	3	0	0	5.88	27	3.04452	0.806689	23.087	0.0394975	0.443068	1.99e-06	78.49	2.48028	0	-0.245754	-0.420133	0.793995	6.29751	11.6729	0.344932	-3.17068	-3.58218	1.03254
1696	2010	1	21.54	15.73	0.54	0	0	5.27	26.56	21.11	0.47	0	0	4.98	37	2.70805	0.390145	21.329	0.0623593	0.0263242	0.0008938	54.3	3.20549	0	-0.192632	-0.331229	0.103804	-4.52474	2.05736	-2.81188	-2.49973	-2.82415	1.55366	1.65525
1696	2011	1	26.56	21.11	0.47	0	0	4.98	24.24	18.63	0.82	0	0	4.79	37	1.79176	0.304584	21.6477	0.048012	0.31044	0.0006174	49.88	1.65525	0	-0.0519233	-0.0891214	-0.0009291	0.475772	2.3682	-0.780183	-0.672585	-0.759876	0.320217	1.5882
1696	2012	1	24.24	18.63	0.82	0	0	4.79	23.27	17.33	0.8	0	0	5.14	37	0	0.328099	21.9021	0.0264022	0.252031	0.0003844	49.01	1.5882	0	0.224241	0.384307	-0.0301951	1.32275	-6.60499	2.85522	2.9003	3.27671	-1.10448	1.16179
1696	2013	1	23.27	17.33	0.8	0	0	5.14	21.6	15.42	1.03	0	0	5.15	37	0	0.289776	21.8141	0.02768	0.268467	0.0006301	46.21	1.1618	0	0.223884	0.384307	0.0255448	2.73358	-4.71419	2.88431	2.9003	3.27671	-1.61355	1.64734
1696	2014	1	21.6	15.42	1.03	0	0	5.15	29.27	23.04	0.89	0	0	5.34	37	2.30259	0.345475	21.8205	0.0273626	0.26733	0.0006328	46.17	1.64734	0	-0.130547	-0.224095	0.0323436	-3.01035	1.129	-1.48681	-1.6912	-1.9107	0.949362	2.5398
1696	2015	1	29.27	23.04	0.89	0	0	5.34	22.12	15.17	0.8	0	0	6.15	37	2.07944	0.368821	22.1211	0.0256627	0.220276	0.0006301	46.85	2.5398	0	-0.0962015	-0.165134	0.0384246	2.57525	5.59427	-1.18312	-1.24624	-1.40798	0.818326	1.78113
1696	2016	1	22.12	15.17	0.8	0	0	6.15	18.35	12.95	0.75	0	0	4.65	37	2.07944	0.297167	22.1753	0.0075965	0.279752	0.0006306	44.75	1.78113	0	-0.0962011	-0.165134	-0.0063569	-1.89332	0.675712	-1.23937	-1.24624	-1.40798	1.32456	1.07228
1696	2017	1	18.35	12.95	0.75	0	0	4.65	28.08	21.45	0.8	0	0	5.83	37	1.09861	0.261907	22.3309	0.0567889	0.328727	0.0009261	43.29	1.07228	0	0.0546707	0.0940256	0.0161672	2.41961	0.405253	0.723476	0.709596	0.80169	-0.220407
2001	2010	1	58.93	20.23	8.04	17	9	4.66	68.32	24.64	9.65	19	10	5.03	27	3.04452	0.76123	22.2213	0.0471066	0.221711	0.01206	66.43	3.10461	0	-0.226581	-0.420133	0.721713	53.713	9.76483	8.35881	23.8603	10.7283	1.00074	2.07533
2001	2011	1	68.32	24.64	9.65	19	10	5.03	70.58	24.16	7.55	18	15	5.87	27	2.3979	0.780139	22.2858	0.0448874	0.227443	0.0111596	67.55	2.07533	0	-0.135287	-0.249278	0.446054	40.7284	9.95429	6.47846	16.0439	7.30887	0.942838	1.83356
2001	2012	1	70.58	24.16	7.55	18	15	5.87	67.95	24.12	8.9	18	11	5.93	27	2.30259	0.747906	22.3567	0.0555814	0.23168	0.0138792	67.75	1.83356	0	-0.119313	-0.224095	0.373654	38.5305	8.54156	4.04292	13.5749	10.8111	1.56001	1.70836
2001	2013	1	67.95	24.12	8.9	18	11	5.93	32.28	23.07	1.94	0	0	7.27	27	1.94591	0.709808	22.4927	0.0942955	0.217618	0.0137656	65.96	1.70836	0	-0.0691918	-0.129852	0.197791	21.0341	4.92976	3.00613	7.86602	4.29873	0.933435	1.89499
2001	2014	1	32.28	23.07	1.94	0	0	7.27	27.7	18.94	1.72	0	0	7.04	27	1.79176	0.641515	22.5383	0.0989274	0.20844	0.0137655	61.65	1.89499	0	-0.0474885	-0.0891214	0.112715	2.40509	3.02929	-0.284362	-0.672585	-0.759876	1.09262	2.05188
2001	2015	1	27.7	18.94	1.72	0	0	7.04	87.04	24.74	8.8	20	20	13.5	27	0	0.686516	22.5314	0.0948545	0.219336	0.0137659	64.91	2.05188	0	0.204778	0.384307	-0.5515	-3.7097	-7.05588	1.5462	2.9003	3.27671	-4.37703	1.95432
2001	2016	1	87.04	24.74	8.8	20	20	13.5	33.51	24.15	2.29	0	0	7.07	27	2.70805	0.667904	22.7621	0.0911416	0.213548	0.0137648	64.17	1.95432	0	-0.176497	-0.331229	0.451999	77.585	13.3521	7.54273	22.572	22.2475	11.8707	2.74045
2001	2017	1	33.51	24.15	2.29	0	0	7.07	33.17	24.47	2.54	0	0	6.16	27	2.70805	0.695578	23.2862	0.0540049	0.146032	0.0139692	60.86	2.74045	0	-0.17624	-0.331229	0.48669	10.4807	12.6125	-0.618104	-2.49973	-2.82415	3.81011
2002	2012	0	7.67	5.09	2.58	0	0	0	17.8	13.62	1	0	0	3.18	26	0	0.157781	19.5516	0.37314	0.673991	0	36.43	4.96655	0	0.2248	0.384307	0.217527	25.4233	13.0885	0.295358	2.9003	3.27671	5.86241	0.893644
2003	2010	1	61.22	18.95	7.03	18	9	8.24	63.6	23.16	5.21	16	11	8.23	18	3.09104	0.654068	21.1851	0.387993	0.279938	0.112708	58.44	3.32353	0	-0.0684923	-0.432425	0.567449	59.0322	7.9557	6.95043	26.1949	11.0422	6.88896	1.49184
2003	2011	1	63.6	23.16	5.21	16	11	8.23	76.06	25.97	5.49	17	13	14.6	18	2.56495	0.533127	21.4279	0.329375	0.20058	0.112413	53.72	1.49184	0	-0.0468014	-0.293418	0.250734	42.6987	10.0734	2.69507	15.5534	9.71355	4.66333	1.1192
2003	2012	1	76.06	25.97	5.49	17	13	14.6	34.39	24.25	0.87	0	0	9.27	18	2.48491	0.456606	21.4723	0.282952	0.244521	0.112413	51.94	1.1192	0	-0.043428	-0.272268	0.153811	52.4603	12.2429	2.78933	15.4627	11.0743	10.8911	1.39972
2003	2013	1	34.39	24.25	0.87	0	0	9.27	34.03	24.68	0.93	0	0	8.42	18	2.83321	0.440969	21.3968	0.320667	0.133247	0.112413	50.89	1.39972	0	-0.0581075	-0.3643	0.184242	12.7404	14.0097	-2.63764	-2.74931	-3.10613	7.22377	1.70503
2003	2014	1	34.03	24.68	0.93	0	0	8.42	77.54	25.71	7.79	18	18	8.04	18	2.30259	0.423423	21.4026	0.316467	0.121501	0.112371	49.98	1.70503	0	-0.03578	-0.224095	0.0984532	7.53177	8.98258	-1.57162	-1.6912	-1.9107	3.72271	3.63106
2003	2015	1	77.54	25.71	7.79	18	18	8.04	75.95	25.35	7.16	20	15	8.44	18	1.94591	0.403201	21.4064	0.298534	0.111197	0.105194	50.25	3.63106	0	-0.0242601	-0.129852	0.0471108	25.747	5.71116	2.46062	7.86602	7.73883	1.97038	2.72063
2003	2016	1	75.95	25.35	7.16	20	15	8.44	30.63	23.72	0.91	0	0	6	18	2.19722	0.423857	21.5628	0.242868	0.134114	0.145485	51.88	2.72063	0	-0.0067397	-0.196256	0.0865448	37.7325	8.36434	3.251	13.3741	9.46804	3.2751	2.46821
2003	2017	1	30.63	23.72	0.91	0	0	6	30.88	22.54	0.86	0	0	7.48	18	2.19722	0.43037	21.6142	0.26971	0.160873	0.142445	52.42	2.46821	0	-0.0089972	-0.196256	0.0913823	4.07073	7.15364	-1.39124	-1.48111	-1.67333	1.46277
2004	2010	0	23.08	17.45	1.65	0	0	3.98	23.41	18.47	3	0	0	1.94	26	1.38629	0.642095	20.8319	0.158335	0.24951	0.0237705	64.42	5.62794	0	0.0089161	0.0180127	-0.0228209	0.141078	-0.229138	0.0772434	0.135939	0.153582	0.0034513	1.8465
2004	2011	1	23.41	18.47	3	0	0	1.94	28.86	20.81	2.08	0	0	5.97	26	2.07944	0.621363	21.6304	0.0634013	0.173676	0.0206444	57.4	1.8465	0	-0.083693	-0.165134	0.196258	-1.08711	2.73813	0.135576	-1.24624	-1.40798	-1.30659	1.76293
2004	2012	1	28.86	20.81	2.08	0	0	5.97	20.9	12.78	1.43	0	0	6.69	26	2.56495	0.496131	21.7499	0.0497783	0.228079	0.206619	53.86	1.76293	1	0.0578122	0.817065	0.209651	4.12051	7.46376	-0.780747	-2.21437	-2.50177	2.15364	1.42864
2004	2013	0	20.9	12.78	1.43	0	0	6.69	25.26	20.55	1.07	0	0	3.64	26	2.07944	0.484292	22.2417	0.0301983	0.321871	0.174808	45.86	1.42864	1	0.0126554	0.459841	0.110591	-2.6558	-0.817979	-0.845635	-1.24624	-1.40798	1.66204	1.03663
2004	2014	1	25.26	20.55	1.07	0	0	3.64	26.39	20.55	0.92	0	0	4.92	26	2.3979	0.260997	22.8373	0.018112	0.455143	0.129768	44.71	1.03663	1	-0.0233885	0.694151	-0.0437199	0.104305	6.09567	-1.61616	-1.88126	-2.12542	-0.368528	1.85169
2004	2015	1	26.39	20.55	0.92	0	0	4.92	23.45	17.51	1.45	0	0	4.49	26	2.30259	0.237116	23.2454	0.0143376	0.363017	0.122291	40.1	1.85169	1	-0.0273665	0.624024	-0.0595574	1.05214	5.47985	-1.5801	-1.6912	-1.9107	0.754295	0.930187
2004	2016	1	23.45	17.51	1.45	0	0	4.49	25.34	17.69	2.86	0	0	4.79	26	1.79176	0.259759	23.4435	0.0107749	0.469612	0.0887519	38.44	0.930187	1	-0.0221961	0.248172	-0.0160483	-0.57321	1.15394	-0.449635	-0.672585	-0.759876	0.154944	0.569446
2004	2017	1	25.34	17.69	2.86	0	0	4.79	31.22	18.62	2.9	0	0	9.7	26	0	0.273998	23.4778	0.0103715	0.48816	0.0711268	44.07	0.569446	1	0.121348	-1.07016	0.0484938	-0.277162	-5.2378	-0.111893	2.9003	3.27671	-1.10448
2005	2010	0	14.52	4	0.52	0	0	10	20.68	14.83	0.48	0	0	5.37	38	2.07944	0.262968	22.0357	0.0669478	0.438013	0	55.45	1.74858	0	-0.0965952	-0.165134	-0.0277306	-6.64314	-6.30526	-1.41436	-1.24624	-1.40798	3.73071	1.18389
2005	2011	1	20.68	14.83	0.48	0	0	5.37	17.27	9.46	0.55	0	0	7.26	38	2.07944	0.357167	22.2998	0.0555751	0.51777	0	59.3	1.18388	0	-0.0965952	-0.165134	0.0311414	-2.79329	0.463221	-1.43936	-1.24624	-1.40798	0.837075	0.936509
2005	2012	0	17.27	9.46	0.55	0	0	7.26	17.61	6.96	0.65	0	0	10	38	2.56495	0.353864	22.5702	0.0412151	0.403034	0	55.12	0.936509	0	-0.171635	-0.293418	0.0516655	-8.74999	-5.14022	-2.47979	-2.21437	-2.50177	3.58616	0.885908
2005	2013	0	17.61	6.96	0.65	0	0	10	19.31	8.64	0.67	0	0	10	38	2.3979	0.446418	22.7456	0.033924	0.48811	0	41.83	0.885908	0	-0.145815	-0.249278	0.131212	-7.11293	-6.72553	-2.0124	-1.88126	-2.12542	5.63168	0.904583
2005	2014	1	19.31	8.64	0.67	0	0	10	16.48	5.83	0.65	0	0	10	38	1.79176	0.272775	23.0391	0.0214771	0.473254	0	42.4	0.904583	0	-0.0521315	-0.0891214	-0.011658	-1.9696	-1.83785	-0.712724	-0.672585	-0.759876	2.01343	1.12055
2005	2015	0	16.48	5.83	0.65	0	0	10	17.93	7.51	0.42	0	0	10	38	1.38629	0.239923	23.0679	0.0128177	0.485344	0	39.65	1.12056	0	0.0105365	0.0180127	0.0045958	0.591012	0.563019	0.145415	0.135939	0.153582	-0.406943	0.642353
2005	2016	0	17.93	7.51	0.42	0	0	10	-1.19	-0.78	0.41	0	0	-0.82	38	0.693147	0.196969	23.099	0.0068987	0.500677	0	36.87	0.642353	0	0.117668	0.20116	0.0840268	5.4963	5.00858	1.79905	1.51812	1.71515	-4.5446	0.599153
2005	2017	0	-1.19	-0.78	0.41	0	0	-0.82	-2.87	-3.15	0.29	0	0	-0.01	38	0.693147	0.298178	23.2789	0.0008195	0.443033	0	49.08	0.599153	0	0.117668	0.20116	0.0069741	20.0527	11.3199	1.80666	1.51812	1.71515	3.69287
2006	2010	0	18.53	15.15	1.42	0	0	1.96	67.51	19.56	12	12	21	2.95	35	2.19722	0.463838	21.162	0.134911	0.717209	0.0616372	49.76	3.91412	1	-0.0690181	0.546503	0.116241	-4.91664	0.788202	-1.01243	-1.48111	-1.67333	-1.53798	2.71977
2006	2011	1	67.51	19.56	12	12	21	2.95	56.12	1.25	13.13	14	23	4.74	35	3.17805	0.448435	21.6321	0.0998063	0.459065	0	51.718	2.71977	0	-0.266395	-0.455415	0.243191	73.0121	9.43006	15.8862	17.2461	32.3123	-1.86255	1.77096
2006	2012	0	56.12	1.25	13.13	14	23	4.74	40.94	-1.03	11.5	12	17	1.47	35	2.3979	0.402761	21.4398	0.123723	0.398211	0	46.49	1.77096	0	-0.145815	-0.249278	0.0900236	29.2185	-12.1125	9.7616	11.3268	19.5735	0.669244	1.64145
2006	2013	0	40.94	-1.03	11.5	12	17	1.47	60.71	11.11	12.6	12	20	5	35	1.38629	0.387787	21.3853	0.119652	0.420201	0	43.91	1.64145	0	0.0105365	0.0180127	-0.0054843	-1.07647	1.03068	-0.594249	-0.682123	-1.00534	0.174563
2006	2015	0	10.95	7.74	3.21	0	0	0	16.9	13.86	2.83	0	0	0.21	35	1.09861	0.13648	21.1527	0.17566	0.431465	0	43.44	4.39182	0	0.0550002	0.0940256	0.0608008	5.05293	2.25925	-0.151925	0.709596	0.80169	1.43431	3.22362
2006	2016	1	16.9	13.86	2.83	0	0	0.21	16.88	13.82	3.28	0	0	-0.22	35	2.56495	0.359201	21.1736	0.148209	0.404161	0	45.12	3.22362	0	-0.171635	-0.293418	0.0575925	-9.16086	-0.254098	0.0521156	-2.21437	-2.50177	-4.24274	1.88125
2006	2017	1	16.88	13.82	3.28	0	0	-0.22	8.57	6.95	2.37	0	0	-0.75	35	0.693147	0.318271	21.2737	0.128277	0.404661	0	43.57	1.88126	0	0.117668	0.20116	-0.0083225	6.29568	0.204656	-0.378323	1.51812	1.71515	3.23608
2007	2010	1	59.24	20.07	5.62	17	11	5.55	56.26	20.84	4.55	16	9	5.87	27	3.4012	0.773988	21.2796	0.134176	0.0495732	0.000168	64.02	11.2408	1	-0.300557	1.43236	0.908442	66.3652	11.6438	5.52274	29.2125	17.0283	2.95781	5.45166
2007	2011	1	56.26	20.84	4.55	16	9	5.87	60.66	19.53	5.53	15	15	5.6	27	3.21888	0.731057	21.4112	0.055936	0.0073301	0.0001461	59.81	5.45166	1	-0.272447	1.29821	0.747612	54.8918	11.9118	3.11759	24.7122	11.9047	3.24541	4.21933
2007	2012	1	60.66	19.53	5.53	15	15	5.6	28.17	22.74	0.03	0	0	5.4	27	3.21888	0.675712	21.5254	0.0922856	0.0186519	0.0001415	58.47	4.21933	1	-0.272455	1.29821	0.649961	62.6552	9.60048	4.84671	22.9478	22.4912	2.76902	4.75337
2007	2013	1	28.17	22.74	0.03	0	0	5.4	63.64	26.05	5.55	16	11	5.04	27	3.55535	0.677971	21.6904	0.0810091	0.0336621	0.0057521	57.66	4.75337	1	-0.312625	1.54578	0.778655	6.34584	18.1751	-5.78387	-4.1893	-4.733	2.87689	5.4326
2007	2014	1	63.64	26.05	5.55	16	11	5.04	66.54	24.57	7.05	18	11	5.92	27	2.99573	0.646321	21.7474	0.0786966	0.0175263	0.0052603	54.85	5.43259	1	-0.230108	1.13403	0.522462	59.3242	18.4354	4.26458	21.5869	13.4817	1.55571	6.69278
2007	2015	1	66.54	24.57	7.05	18	11	5.92	75.26	25.5	7.04	18	13	11.72	27	2.99573	0.514085	21.789	0.14748	0.0236396	0.210792	56.56	6.69278	1	0.0866717	1.13403	0.318651	63.7939	16.1543	6.57648	24.6694	13.4817	2.91203	7.48954
2007	2016	1	75.26	25.5	7.04	18	13	11.72	27.51	22.69	0.01	0	0	4.81	27	3.63759	0.546868	21.8996	0.138422	0.0274577	0.210273	56.05	7.48954	1	0.121631	1.60628	0.522921	109.397	24.912	9.29339	34.9429	23.4623	16.7868	4.98959
2007	2017	1	27.51	22.69	0.01	0	0	4.81	27.45	22.06	0.01	0	0	5.38	27	3.89182	0.522844	22.0028	0.116409	0.0338872	0.211708	58.36	4.98959	1	0.139293	1.79334	0.525261	5.75352	20.9641	-6.75895	-4.86024	-5.49102	1.89961
2008	2010	1	46.72	7.85	13	7	17	1.87	62.11	23.79	11	8	17	2.32	35	2.94444	0.527933	22.1843	0.21985	0.512557	0.141724	43.67	3.00683	1	-0.0191226	1.09628	0.328679	32.1395	-9.29567	15.223	7.45871	21.9728	-3.21927	1.17917
2008	2011	1	62.11	23.79	11	8	17	2.32	75.66	25.54	10.5	15	20	4.62	35	2.07944	0.344781	22.2874	0.167614	0.492139	0.138279	40.31	1.17917	1	-0.0101745	0.459841	0.0234002	23.0994	6.063	5.13538	3.75356	9.2166	-1.0691	1.36515
2008	2012	1	75.66	25.54	10.5	15	20	4.62	71.12	22.73	13	12	20	3.39	35	2.07944	0.398925	22.3363	0.155797	0.438405	0.137718	40.85	1.36515	1	-0.0105248	0.459841	0.0572389	31.5679	7.15671	4.82289	8.12839	11.0915	0.368344	2.23227
2008	2013	1	71.12	22.73	13	12	20	3.39	28.96	22.45	4	0	0	2.51	35	2.07944	0.496861	22.3424	0.150295	0.399569	0.136812	40.01	2.23227	1	-0.0110908	0.459841	0.118446	28.7305	5.40053	6.38533	6.25346	11.0915	-0.400376	2.43088
2008	2014	1	28.96	22.45	4	0	0	2.51	28.08	21.94	4	0	0	2.14	35	2.77259	0.298667	22.5031	0.127734	0.402301	0.103334	33	2.43088	1	-0.0675195	0.969841	-0.0114299	5.02278	11.0211	1.60406	-2.62842	-2.96955	-2.00437	3.76181
2008	2015	1	28.08	21.94	4	0	0	2.14	26.74	20.43	4	0	0	2.31	35	2.3979	0.323483	22.5491	0.118673	0.306164	0.100849	33.87	3.76181	1	-0.0506711	0.694151	0.0152304	2.76478	7.40703	1.14809	-1.88126	-2.12542	-1.78367	2.61877
2008	2016	1	26.74	20.43	4	0	0	2.31	24.01	19.23	4	0	0	0.78	35	2.99573	0.417686	22.8748	0.0851418	0.448022	0.100069	36.39	2.61877	1	-0.0839825	1.13403	0.170074	2.45147	9.77345	1.87561	-3.07339	-3.47226	-2.65194	4.04969
2008	2017	1	24.01	19.23	4	0	0	0.78	25.8	20.32	4	0	0	1.48	35	3.43399	0.475149	23.1803	0.0572424	0.572396	0.0990852	37.9	4.04969	1	-0.10981	1.45648	0.332184	-2.25555	10.1771	2.40894	-3.94729	-4.45959	-6.43468
2009	2010	0	19.77	13.66	3.3	0	0	2.81	19.27	10.71	3.56	0	0	5	34	2.30259	0.0925562	20.9943	0.0942331	0.644371	0.0362531	38.36	1.2868	0	-0.100337	-0.224095	-0.182161	-4.56241	-0.363688	0.438419	-1.6912	-1.9107	-1.03524	0.583105
2009	2011	1	19.27	10.71	3.56	0	0	5	20.6	11.6	4	0	0	5	34	1.60944	0.0950595	21.228	0.0925923	0.690257	0.0362531	38.73	0.583105	0	-0.018334	-0.0409474	-0.0328973	-0.911147	-0.523621	0.120402	-0.309024	-0.34913	0.150226	0.565225
2009	2012	1	20.6	11.6	4	0	0	5	19.55	10.55	4	0	0	5	34	1.38629	0.0465108	21.3123	0.0815466	0.677741	0.0362531	34.96	0.565225	0	0.0080651	0.0180127	0.0177811	0.310144	0.169667	-0.0829604	0.135939	0.153582	-0.066084	1.08595
2009	2013	1	19.55	10.55	4	0	0	5	17.67	12.8	4	0	0	0.87	34	2.3979	0.0289027	21.6249	0.0584196	0.448866	0.0362531	52.38	1.08595	0	-0.111613	-0.249278	-0.262685	-5.28268	-3.33862	1.14809	-1.88126	-2.12542	0.914535
2009	2015	1	17.13	13.62	2.16	0	0	1.35	11.34	4.36	2.24	0	0	4.74	34	2.56495	0.231654	21.7738	0.0590249	0.431805	0.0234739	40.97	1.82731	0	-0.145567	-0.293418	-0.084047	-8.90545	-0.520614	-0.691908	-2.21437	-2.50177	-2.97679	1.21999
2009	2016	1	11.34	4.36	2.24	0	0	4.74	18.54	11.77	1.77	0	0	5	34	2.70805	0.172223	21.8533	0.0634552	0.437321	0.0173703	39.93	1.21999	0	-0.171977	-0.331229	-0.169379	-17.3113	-12.1959	-0.680783	-2.49973	-2.82415	0.889259	1.27055
2009	2017	1	18.54	11.77	1.77	0	0	5	12.01	5.78	1.81	0	0	4.42	34	2.48491	0.224047	22.0105	0.0501188	0.502295	0.0164163	43.33	1.27055	0	-0.142347	-0.272268	-0.085827	-6.81063	-2.3894	-1.04391	-2.05477	-2.32144	0.998882
2011	2010	1	17.72	14.19	1	0	0	2.53	19.68	17.81	0.76	0	0	1.11	34	2.83321	0.306349	22.0687	0.0090426	0.559061	2.72e-05	68.6	1.91611	1	-0.21306	1.01445	-0.001364	-10.2433	0.139504	-2.4584	-2.74931	-3.10613	-2.06898	1.07855
2011	2011	1	19.68	17.81	0.76	0	0	1.11	15.59	11.06	0.92	0	0	3.61	34	3.52636	0.69248	22.4765	0.0087518	0.518266	0.0025779	63.83	1.07855	0	-0.314888	-0.547447	0.797972	-11.3321	7.7099	-4.19159	-4.13149	-4.66769	-6.05123	0.989606
2011	2012	0	15.59	11.06	0.92	0	0	3.61	19.29	13.31	0.98	0	0	5	34	2.83321	0.645999	22.726	0.0104343	0.615877	0.0015912	63.68	0.989606	0	-0.210903	-0.3643	0.466926	-13.18	-4.17597	-2.5687	-2.74931	-3.10613	-0.579937	1.06041
2011	2013	1	19.29	13.31	0.98	0	0	5	14.84	8.62	1.22	0	0	5	34	2.3979	0.627882	22.5285	0.0092877	0.523939	0.0031587	62.04	1.06041	0	-0.142835	-0.249278	0.30241	-5.52797	-0.734759	-1.70107	-1.88126	-2.12542	0.914535	1.193
2011	2014	0	14.84	8.62	1.22	0	0	5	12.49	8.13	1.04	0	0	3.32	34	1.09861	0.492581	22.6539	0.0066906	0.583014	0.0021529	50.86	1.193	0	0.0542341	0.0940256	-0.065919	3.66866	1.9461	0.556224	0.709596	0.80169	-0.344955	2.1606
2011	2015	0	12.49	8.13	1.04	0	0	3.32	17.29	11.4	0.89	0	0	5	34	2.07944	0.509027	22.8413	0.004842	0.629649	0.0021529	49.62	2.1606	0	-0.0952497	-0.165134	0.12605	-7.91184	-3.72411	-1.08937	-1.24624	-1.40798	-0.444124	1.12973
2011	2016	1	17.29	11.4	0.89	0	0	5	14.09	7.93	1.16	0	0	5	34	2.30259	0.517302	22.9445	0.0035391	0.583359	0.0021539	51.72	1.12973	0	-0.129257	-0.224095	0.178074	-6.66574	-2.28044	-1.60555	-1.6912	-1.9107	0.822144	0.758694
2011	2017	0	14.09	7.93	1.16	0	0	5	-2.78	-2.93	0.92	0	0	-0.77	34	1.79176	0.471583	23.0246	0.0037369	0.624609	0.0021518	50.53	0.758694	0	-0.0514058	-0.0891214	0.0553984	-3.73027	-2.07733	-0.54745	-0.672585	-0.759876	0.326963
2012	2010	1	21.97	16.29	4	0	0	1.68	26.34	19.96	4	0	0	2.38	22	1.09861	0.228491	20.5226	0.348374	0.479605	0	24.61	2.55263	1	0.0550002	-0.261828	0.0280583	1.13142	-0.7833	-0.433049	0.709596	0.80169	0.83648	1.81133
2012	2011	1	26.34	19.96	4	0	0	2.38	21.82	16.1	3.53	0	0	2.19	22	1.60944	0.385914	20.9742	0.212114	0.217067	0	37.7	1.81133	1	-0.0239522	0.114024	0.012177	0.184503	0.909867	0.18859	-0.309024	-0.34913	-0.2558	1.56565
2012	2012	1	21.82	16.1	3.53	0	0	2.19	16.32	7.63	3.69	0	0	5	22	1.60944	0.344351	20.9173	0.337271	0.144846	0	34.61	1.56565	0	-0.0239522	-0.0409474	0.0057358	-0.515969	0.311676	0.115753	-0.309024	-0.34913	-0.285245	1.53622
2012	2013	0	16.32	7.63	3.69	0	0	5	16.35	9.38	4	0	0	2.97	22	0.693147	0.250953	20.959	0.387312	0.18538	0	27.42	1.53621	0	0.117668	0.20116	0.0429273	6.72202	4.91722	-0.690464	1.51812	1.71515	-0.738003	1.95483
2012	2014	0	16.35	9.38	4	0	0	2.97	12.31	8.23	4	0	0	0.08	22	0	0.210097	20.9716	0.395722	0.170452	0	23.35	1.95483	0	0.2248	0.384307	0.141435	12.7985	6.84882	-1.76998	2.9003	3.27671	1.54265	2.9086
2012	2015	0	12.31	8.23	4	0	0	0.08	15.82	8.59	3.22	0	0	4.01	22	0	0.260782	20.9834	0.371473	0.146099	0	27.8	2.9086	0	0.2248	0.384307	0.0677146	18.6745	8.52145	-1.76998	2.9003	3.27671	5.74605	3.47206
2012	2016	1	15.82	8.59	3.22	0	0	4.01	13	8.46	3.28	0	0	1.26	22	0	0.255799	21.0473	0.320815	0.189904	0	29.09	3.47206		0.2248		0.0749632	13.5694	7.99784	-0.635501	2.9003	3.27671	0.0299999	2.76871
2012	2017	0	13	8.46	3.28	0	0	1.26	13.43	8.9	3.06	0	0	1.47	22	0	0.256253	21.0954	0.285633	0.229138	0	29.09	2.76871	0	0.2248	0.384307	0.0743024	17.671	8.18693	-0.722769	2.9003	3.27671	4.02978
2013	2010	1	18.08	12.62	0.94	0	0	4.52	16.37	11.59	0.47	0	0	4.31	37	2.30259	0.32205	20.3752	0.267325	0.33976	0.0024532	46.55	7.84503	0	-0.129003	-0.224095	0.0124766	-5.99573	-1.24573	-1.56314	-1.6912	-1.9107	0.415047	4.23177
2013	2011	1	16.37	11.59	0.47	0	0	4.31	25.75	17.68	0.8	0	0	7.27	37	1.60944	0.421243	20.4118	0.27289	0.320386	0.0024528	53.14	4.23177	0	-0.0235721	-0.0409474	0.017652	-1.36057	-0.387246	-0.35846	-0.309024	-0.34913	0.043295	0.655587
2013	2012	1	25.75	17.68	0.8	0	0	7.27	61.13	17.58	6.75	18	13	5.8	37	2.07944	0.29633	22.1444	0.0488925	0.0541105	0.0024519	77.57	0.655587	0	-0.0950628	-0.165134	-0.0068804	0.375335	2.2444	-1.23937	-1.24624	-1.40798	2.02453	0.799792
2013	2014	1	23.03	15.43	1.34	0	0	6.26	22.95	15.44	1.34	0	0	6.17	37	2.3979	0.381788	22.3096	1.62e-05	0.163278	0	75.26	1.1115	0	-0.145815	-0.249278	0.0702372	-1.99954	1.26531	-1.36143	-1.88126	-2.12542	2.10326	1.23856
2013	2015	1	22.95	15.44	1.34	0	0	6.17	21.1	13.42	3	0	0	4.68	37	2.48491	0.436188	22.3455	2.43e-05	0.16234	9.01e-05	73.71	1.23856	0	-0.15917	-0.272268	0.132771	-2.26639	1.39231	-1.487	-2.05477	-2.32144	2.2045	1.52637
2013	2016	1	21.1	13.42	3	0	0	4.68	25.48	12.5	3	0	0	9.98	37	2.70805	0.756516	22.7128	2.12e-05	0.172135	3.11e-05	67.22	1.52637	0	-0.193713	-0.331229	0.563081	-5.07631	-0.838419	0.271941	-2.49973	-2.82415	0.814044	1.23609
2013	2017	1	25.48	12.5	3	0	0	9.98	24.85	14.99	3	0	0	6.86	37	3.4012	0.739217	22.7813	1.41e-05	0.147087	3.11e-05	66.47	1.23609	0	-0.300823	-0.514376	0.84075	0.643509	-3.093	0.422306	-3.88191	-4.38572	11.5818
2014	2010	1	23.34	16.63	4	0	0	2.71	28.65	21.93	4	0	0	2.72	29	2.19722	0.660616	20.711	0.257647	0.282852	0.0055612	60.33	3.10302	0	-0.110669	-0.196256	0.262399	-1.34398	1.88748	0.903885	-1.48111	-1.67333	-0.980906	2.0699
2014	2011	1	28.65	21.93	4	0	0	2.72	30.48	23.81	4	0	0	2.67	29	2.70805	0.659779	20.8567	0.209807	0.305636	0.0052243	61.04	2.06991	0	-0.187203	-0.331229	0.441813	4.38825	9.82958	1.52553	-2.49973	-2.82415	-1.64298	1.85144
2014	2012	1	30.48	23.81	4	0	0	2.67	30.19	23.58	4	0	0	2.61	29	3.21888	0.768026	21.229	0.183206	0.197715	0.0096682	57.49	1.85144	0	-0.255646	-0.466202	0.81284	9.40529	17.1521	2.14716	-3.51835	-3.97497	-2.4007	1.53704
2014	2013	1	30.19	23.58	4	0	0	2.61	28.51	22.4	3.57	0	0	2.54	29	2.77259	0.563005	21.2685	0.124375	0.178509	0.0082473	53.75	1.53704	0	-0.192856	-0.348281	0.336999	6.64407	12.5105	1.60406	-2.62842	-2.96955	-1.87256	1.43821
2014	2014	1	28.51	22.4	3.57	0	0	2.54	30.62	24.07	3.89	0	0	2.66	29	2.19722	0.491142	21.2929	0.105016	0.165428	0.0062521	49.13	1.43821	0	-0.110156	-0.196256	0.136521	2.49608	6.1732	0.584499	-1.48111	-1.67333	-1.10718	3.16249
2014	2015	1	30.62	24.07	3.89	0	0	2.66	73.42	26.18	12.64	15	17	2.6	29	2.07944	0.635899	21.3198	0.116481	0.153087	0.005736	62.72	3.16248	0	-0.0930104	-0.165134	0.205342	3.41897	6.23799	0.691804	-1.24624	-1.40798	-0.856608	2.42519
2014	2016	1	73.42	26.18	12.64	15	17	2.6	28.15	22.44	3.08	0	0	2.63	29	1.60944	0.572128	21.3958	0.112979	0.15575	0.0080503	66.6	2.42519	0	-0.0227046	-0.0409474	0.0410348	7.48057	1.87379	1.52755	2.01555	2.28539	-0.221707	1.71956
2014	2017	1	28.15	22.44	3.08	0	0	2.63	28.03	22.54	2.73	0	0	2.76	29	0.693147	0.701701	21.4345	0.0987528	0.180117	0.0057292	70.25	1.71956	0	0.113307	0.20116	-0.300235	-2.28438	-6.35791	-0.226059	1.51812	1.71515	1.06632
2015	2010	1	18.16	10.09	0.2	0	0	7.87	17.16	7.9	0.25	0	0	9.01	17	1.38629	0.0961076	20.8395	0.0861416	0.644428	0.186136	34.7	1.40395	1	-0.0021527	-0.0501591	0.0144	0.476483	0.272607	0.176093	0.135939	0.153582	-0.261737	0.896612
2015	2011	0	17.16	7.9	0.25	0	0	9.01	15.26	7.29	0.45	0	0	7.52	17	0.693147	0.0970174	21.0911	0.0942855	0.577388	0.18054	38.25	0.896612	0	-0.0197803	0.20116	0.160122	6.08251	4.71166	1.92847	1.51812	1.71515	-3.79089	0.568502
2015	2012	0	15.26	7.29	0.45	0	0	7.52	-2.21	-2.82	0.43	0	0	0.18	17	0.693147	0.0417742	21.1892	0.11155	0.613991	0.171282	33.92	0.568502	0	-0.0127321	0.20116	0.202179	7.52902	5.17607	1.77621	1.51812	1.71515	-2.65653	0.506652
2015	2013	0	-2.21	-2.82	0.43	0	0	0.18	-10.17	-10.43	0.5	0	0	-0.24	17	0	0.164686	21.2684	0.0864641	0.72227	0.113495	30.57	0.506652	0	0.0597251	0.384307	0.207484	39.7934	24.5933	3.42246	2.9003	3.27671	5.60061	5.08337
2017	2010	1	19.45	10.97	4	0	0	4.48	17.53	8.75	4	0	0	4.78	39	2.3979	0.682357	20.7159	0.1771	0.342746	0.0080199	61.98	4.92579	1	-0.138249	0.694151	0.353803	-5.37702	-2.94238	1.14809	-1.88126	-2.12542	0.423952	2.24219
2017	2011	0	17.53	8.75	4	0	0	4.78	19.72	12.75	4	0	0	2.97	39	1.79176	0.580853	20.8786	0.205582	0.456491	0.006348	57.68	2.24219	1	-0.0499904	0.248172	0.0922546	-2.56999	-1.80075	0.410463	-0.672585	-0.759876	0.252759	1.60161
2017	2012	1	19.72	12.75	4	0	0	2.97	23.06	14.06	4	0	0	5	39	2.30259	0.543531	20.9956	0.185928	0.483399	0.0063391	54.9	1.60161	1	-0.125708	0.624024	0.20032	-4.60481	-1.13548	1.0321	-1.6912	-1.9107	-0.899537	2.40891
2017	2013	1	23.06	14.06	4	0	0	5	19.68	13.82	4	0	0	1.86	39	1.38629	0.559308	21.0697	0.165664	0.489972	0.0040061	54.85	2.40892	1	0.0102634	-0.0501591	-0.0171772	0.142441	0.0019645	-0.0829604	0.135939	0.153582	-0.066084	2.42406
2017	2014	1	19.68	13.82	4	0	0	1.86	19.99	13.68	4	0	0	2.31	39	1.94591	0.511904	21.1704	0.146666	0.516783	0.0070645	50.72	2.42406	1	-0.072485	0.361592	0.100532	-2.68792	-0.132109	0.598053	-0.979971	-1.10716	-1.06674	4.36337
2017	2015	1	19.99	13.68	4	0	0	2.31	18.34	12.94	3.58	0	0	1.82	39	0	0.476489	21.1358	0.141324	0.4677	0.0059891	48.69	4.36337	1	0.216089	-1.07016	-0.246024	7.50423	0.594611	-1.76998	2.9003	3.27671	2.50259	3.44913
2017	2016	1	18.34	12.94	3.58	0	0	1.82	16.19	10.96	3.14	0	0	2.09	39	1.60944	0.475459	21.1383	0.137913	0.427154	0.0038934	50.91	3.44913	0	-0.0233488	-0.0409474	0.0260539	-1.05527	-0.178034	0.123502	-0.309024	-0.34913	-0.342585	1.95504
2017	2017	1	16.19	10.96	3.14	0	0	2.09	19.63	11.48	3.15	0	0	5	39	0.693147	0.466067	21.1357	0.132487	0.394973	0.0035417	47.56	1.95504	0	0.114972	0.20116	-0.120843	6.82099	2.38203	-0.271738	1.51812	1.71515	1.47744
2019	2010	0	0.59	-0.36	1.6	0	0	-0.65	-1.47	-3.11	1.69	0	0	-0.05	27	2.48491	0.140605	20.8684	0.165884	0.400806	0.165171	49.33	3.43462	0	0.010936	-0.272268	-0.171809	-25.307	-14.8887	-1.21908	-2.05477	-2.32144	-4.82311	1.5008
2019	2011	0	-1.47	-3.11	1.69	0	0	-0.05	9.95	6.86	2.32	0	0	0.77	27	1.38629	0.29364	20.7677	0.202982	0.531357	0.110868	42.08	1.5008	0	0.0029785	0.0180127	0.0009339	1.8147	1.17247	0.0745166	0.135939	0.153582	0.278184	1.42667
2019	2012	0	9.95	6.86	2.32	0	0	0.77	11.19	8.28	1.96	0	0	0.95	27	1.09861	0.255123	20.5928	0.235639	0.478454	0.110375	40.54	1.42667	0	0.0157229	0.0940256	0.0185814	5.40878	2.5724	0.164785	0.709596	0.80169	1.16031	4.59339
2019	2013	0	11.19	8.28	1.96	0	0	0.95	20.58	15.19	1.66	0	0	3.73	27	0.693147	0.551833	20.6347	0.215682	0.488037	0.0982562	48.1	4.59339	0	0.042864	0.20116	-0.186138	10.6276	4.42236	0.626618	1.51812	1.71515	2.34534	5.06594
2019	2014	0	20.58	15.19	1.66	0	0	3.73	25.29	20.07	1.78	0	0	3.44	27	1.38629	0.433078	21.8049	0.0625927	0.119381	1.08702	69.87	5.06594	1	-0.0635673	-0.0501591	-0.0085719	0.311507	-0.0750696	0.0765617	0.135939	0.153582	0.0204943	7.05507
2019	2015	1	25.29	20.07	1.78	0	0	3.44	26.24	20.62	1.43	0	0	4.19	27	2.07944	0.216149	21.8927	0.0522844	0.166119	1.09696	70.15	7.05507	1	0.588978	0.459841	-0.0569916	0.0878466	3.73809	-0.626894	-1.24624	-1.40798	-0.369127	3.8927
2019	2016	1	26.24	20.62	1.43	0	0	4.19	24.79	20.06	1.53	0	0	3.2	27	2.3979	0.210594	22.1057	0.0003895	0.262353	0.931336	57.04	3.8927	1	0.732835	0.694151	-0.0912715	1.02886	6.16171	-1.27652	-1.88126	-2.12542	0.150358	4.44659
2019	2017	1	24.79	20.06	1.53	0	0	3.2	30.88	25.08	1.32	0	0	4.48	27	3.04452	0.170939	22.4604	0.000572	0.133264	0.767649	52.94	4.44659	1	0.974848	1.16992	-0.216884	-0.57153	9.49451	-1.99245	-3.17068	-3.58218	-1.32074
2020	2010	0	14.42	10.04	0.63	0	0	3.75	21.94	14.04	0.41	0	0	7.49	27	1.38629	0.229284	20.387	0.149502	0.551823	0.415783	60.35	2.06021	1	-0.0178082	-0.0501591	0.0053212	0.731446	0.276015	0.146779	0.135939	0.153582	0.0191308	1.93942
2020	2011	1	21.94	14.04	0.41	0	0	7.49	22.44	14.6	0.55	0	0	7.29	27	1.79176	0.401478	20.8159	0.0985825	0.288576	0.414584	60.7	1.93942	1	0.087705	0.248172	0.0317524	-1.08252	-0.0164659	-0.80042	-0.672585	-0.759876	1.16682	1.48592
2020	2012	1	22.44	14.6	0.55	0	0	7.29	21.64	15.8	0.52	0	0	5.32	27	0.693147	0.292428	20.7791	0.164063	0.269833	0.331282	56.6	1.48592	1	-0.134543	-0.560159	0.0113518	2.06275	-0.389173	1.70008	1.51812	1.71515	-2.48142	2.94533
2020	2013	1	21.64	15.8	0.52	0	0	5.32	24.23	18.1	0.59	0	0	5.54	27	2.07944	0.283665	20.7978	0.187099	0.272137	0.0108605	50.88	2.94533	0	-0.0898077	-0.165134	-0.0147955	-2.19331	1.06945	-1.41436	-1.24624	-1.40798	0.805827	2.43067
2020	2014	1	24.23	18.1	0.59	0	0	5.54	25.93	19.53	0.73	0	0	5.67	27	2.30259	0.321617	21.3022	0.177769	0.272407	0.0102852	45.51	2.43067	0	-0.122361	-0.224095	0.0121099	-0.779795	3.40196	-1.85998	-1.6912	-1.9107	1.28013	4.60989
2020	2015	1	25.93	19.53	0.73	0	0	5.67	24.63	18.17	0.79	0	0	5.67	27	2.19722	0.365444	21.6091	0.133432	0.169753	0.0090459	46.93	4.60989	0	-0.108081	-0.196256	0.0431578	0.579767	4.04148	-1.52493	-1.48111	-1.67333	1.21766	2.67799
2020	2016	1	24.63	18.17	0.79	0	0	5.67	28.66	18.58	1.24	0	0	8.84	27	2.48491	0.222002	21.7312	0.11895	0.207714	0.0090459	47.84	2.67798	0	-0.149942	-0.272268	-0.087934	-0.535254	4.20542	-2.05374	-2.05477	-2.32144	1.68928	1.88452
2020	2017	1	28.66	18.58	1.24	0	0	8.84	29.11	23.13	1.6	0	0	4.38	27	2.99573	0.298722	22.201	0.0895274	0.160469	0.0086153	46.49	1.88452	0	-0.224937	-0.407241	-0.0132804	5.41071	6.92211	-2.37828	-3.07339	-3.47226	7.41252
2021	2010	0	15.12	10.85	1.64	0	0	2.63	14.58	11.42	1.54	0	0	1.62	35	0	0.198927	21.0505	0.161992	0.391352	0	32.34	1.14516	0	0.2248	0.384307	0.157681	14.5875	4.71075	1.66256	2.9003	3.27671	2.03716	0.776731
2021	2011	1	14.58	11.42	1.54	0	0	1.62	15.51	9.59	1.26	0	0	4.66	35	1.38629	0.232599	21.1853	0.142554	0.444501	0	34.47	0.776731	0	0.0105365	0.0180127	0.0050951	0.720538	0.181938	0.0847424	0.135939	0.153582	0.164337	0.845352
2021	2012	1	15.51	9.59	1.26	0	0	4.66	12.41	8.35	2.16	0	0	1.9	35	0	0.204868	21.2603	0.120758	0.49064	0	32.54	0.845352	0	0.2248	0.384307	0.14904	14.0202	6.54338	2.21525	2.9003	3.27671	-0.915403	1.16096
2021	2013	0	12.41	8.35	2.16	0	0	1.9	12.83	6.63	1.2	0	0	5	35	1.09861	0.221442	21.3909	0.126454	0.548432	0	36.59	1.16096	0	0.0550002	0.0940256	0.0305667	4.53338	2.04218	0.221722	0.709596	0.80169	0.758192
2021	2015	0	1.2	-2.66	2.84	0	0	1.02	7.78	7.3	2.59	0	0	-2.11	35	1.09861	0.204134	21.0165	0.0168377	0.158427	0.0001321	45.09	5.96176	1	0.0549532	-0.261828	0.036726	8.5225	5.96013	-0.020259	0.709596	0.80169	1.07134	3.6583
2021	2016	0	7.78	7.3	2.59	0	0	-2.11	3.15	1.77	2.58	0	0	-1.2	35	0.693147	0.206334	21.1279	0.0273967	0.265003	0.0001409	45.83	3.6583	1	0.117561	-0.560159	0.0768968	13.2237	5.16846	0.146987	1.51812	1.71515	4.67498	1.75995
2021	2017	0	3.15	1.77	2.58	0	0	-1.2	-0.46	-2.12	2.37	0	0	-0.71	35	0	0.371426	21.0404	0.0292791	0.254708	0.0001091	48.11	1.75995	0	0.224641	0.384307	-0.0932126	31.9974	17.9173	0.295358	2.9003	3.27671	7.60777
2022	2010	1	61.11	19.26	6.38	17	13	5.47	31.78	24.91	0.71	0	0	6.16	27	3.17805	0.229132	20.6068	0.133974	0.104961	0.0836165	34.18	8.82348	0	-0.122275	-0.455415	-0.134796	61.9812	8.91299	6.19963	25.864	18.5236	2.48089	4.52737
2022	2011	1	31.78	24.91	0.71	0	0	6.16	33.08	25.39	2.37	0	0	5.32	27	2.63906	0.157856	20.6785	0.126576	0.109419	0.0834925	33.74	4.52737	0	-0.0841841	-0.312999	-0.177076	7.8545	12.8187	-2.45574	-2.36215	-2.66872	2.52244	4.31354
2022	2012	1	33.08	25.39	2.37	0	0	5.32	32	24.64	1.91	0	0	5.45	27	3.09104	0.212949	20.6868	0.128485	0.13433	0.0835483	37.98	4.31354	0	-0.116214	-0.432425	-0.154476	12.979	18.4952	-0.67602	-3.26344	-3.68698	2.11016	6.43596
2022	2013	1	32	24.64	1.91	0	0	5.45	29.51	23.66	0.53	0	0	5.32	27	3.49651	0.331655	20.7413	0.160546	0.114607	0	34.06	6.43596	0	-0.315615	-0.539559	0.049655	13.9891	21.546	-1.78284	-4.07196	-4.60044	2.89842	8.03565
2022	2014	1	29.51	23.66	0.53	0	0	5.32	30.28	21.88	2.67	0	0	5.73	27	3.29584	0.172236	20.8481	0.177176	0.084337	0.0962039	33.53	8.03565	1	-0.107452	1.35483	-0.248775	8.02941	17.6241	-4.14874	-3.67181	-4.14836	2.37421	8.40685
2022	2015	1	30.28	21.88	2.67	0	0	5.73	29.32	21.42	2.5	0	0	5.4	27	2.77259	0.202196	21.1316	0.136934	0.0807152	3.95e-07	36.52	8.40685	1	-0.203727	0.969841	-0.138591	6.76271	10.2697	-0.149039	-2.62842	-2.96955	2.23998	5.1454
2022	2016	1	29.32	21.42	2.5	0	0	5.4	27.17	18.67	2.11	0	0	6.39	27	2.83321	0.211929	21.2098	0.128383	0.0800088	0	34.57	5.1454	0	-0.213097	-0.3643	-0.131545	5.75015	10.1078	-0.390281	-2.74931	-3.10613	1.88802	3.11859
2022	2017	1	27.17	18.67	2.11	0	0	6.39	27.38	18.59	1.59	0	0	7.2	27	2.48491	0.261089	21.284	0.115106	0.0831333	0	36.51	3.11859	0	-0.159263	-0.272268	-0.0476583	2.08207	4.72064	-0.693558	-2.05477	-2.32144	2.43119
2023	2010	0	10.24	6.86	0.33	0	0	3.05	21.14	17.73	0.34	0	0	3.07	37	1.79176	0.11933	20.8126	0.0987807	0.202517	0	49.73	4.43742	0	-0.0521315	-0.0891214	-0.063414	-5.02885	-2.43823	-0.827404	-0.672585	-0.759876	-0.330759	2.2105
2023	2011	1	21.14	17.73	0.34	0	0	3.07	21.12	17.18	1.28	0	0	2.66	37	1.60944	0.244699	21.0361	0.152778	0.349276	0	47.49	2.2105	0	-0.0239522	-0.0409474	-0.0097074	-0.62135	0.56428	-0.378607	-0.309024	-0.34913	-0.14887	1.781
2023	2012	1	21.12	17.18	1.28	0	0	2.66	21.7	17.63	1.56	0	0	2.51	37	2.30259	0.173625	21.1295	0.140202	0.417143	0	45.27	1.781	0	-0.131084	-0.224095	-0.113405	-3.41744	2.62169	-1.27478	-1.6912	-1.9107	-1.16245	2.60906
2023	2013	1	21.7	17.63	1.56	0	0	2.51	22.34	18.46	1.06	0	0	2.82	37	2.63906	0.336902	21.392	0.0834696	0.329038	0	43.75	2.60906	0	-0.183089	-0.312999	0.0350203	-4.08618	4.19485	-1.44884	-2.36215	-2.66872	-1.80132	2.63738
2023	2014	1	22.34	18.46	1.06	0	0	2.82	14.77	9.13	1.06	0	0	4.58	37	2.83321	0.304603	21.5062	0.0524645	0.404034	0	42.3	2.63738	0	-0.213097	-0.3643	-0.0037715	-3.87351	6.02675	-2.37568	-2.74931	-3.10613	-1.66915	3.19953
2023	2015	0	14.77	9.13	1.06	0	0	4.58	20.14	14.26	0.88	0	0	5	37	2.48491	0.261652	22.0446	0.026394	0.23161	0	39.42	3.19953	0	-0.159263	-0.272268	-0.0470777	-10.6954	-5.10977	-1.77552	-2.05477	-2.32144	0.566097	1.8564
2023	2016	1	20.14	14.26	0.88	0	0	5	12.66	8.92	0.75	0	0	2.99	37	2.70805	0.216123	22.27	0.0174536	0.313357	0	39.03	1.8564	0	-0.193752	-0.331229	-0.114346	-6.27976	0.214592	-2.38566	-2.49973	-2.82415	1.21519	1.32228
2023	2017	0	12.66	8.92	0.75	0	0	2.99	12.16	10.37	0.84	0	0	0.95	37	2.19722	0.134675	22.2875	0.0156064	0.357917	0	35.68	1.32228	0	-0.1148	-0.196256	-0.128247	-9.27664	-3.83918	-1.51008	-1.48111	-1.67333	-0.772934
2025	2010	1	21.07	16	2.15	0	0	2.92	22.7	18.08	2.1	0	0	2.52	39	1.60944	0.549316	21.0254	0.0675693	0.0956148	0.0006463	54.57	2.38023	0	-0.023852	-0.0409474	0.0374996	-0.632198	0.296179	-0.0981078	-0.309024	-0.34913	-0.172116	2.28629
2025	2011	1	22.7	18.08	2.1	0	0	2.52	24.62	20.55	1.85	0	0	2.22	39	2.07944	0.655253	21.0749	0.0589475	0.0833692	0.0005252	57.66	2.28629	0	-0.096267	-0.165134	0.217438	-1.53084	2.49439	-0.426901	-1.24624	-1.40798	-0.944104	1.76166
2025	2012	1	24.62	20.55	1.85	0	0	2.22	26.31	21.75	2.01	0	0	2.55	39	2.19722	0.60609	21.1714	0.0513726	0.10569	0.0005251	57.44	1.76166	0	-0.114409	-0.196256	0.2219	-0.393246	4.7991	-0.693045	-1.48111	-1.67333	-1.34486	1.8079
2025	2013	1	26.31	21.75	2.01	0	0	2.55	27.25	22.82	2	0	0	2.43	39	1.79176	0.514467	21.3245	0.0447316	0.173658	0.0004967	53.02	1.8079	0	-0.051964	-0.0891214	0.0698631	0.391449	2.58406	-0.260751	-0.672585	-0.759876	-0.499405	2.26681
2025	2014	1	27.25	22.82	2	0	0	2.43	26.53	22.98	1.14	0	0	2.41	39	1.94591	0.502194	21.4274	0.0436688	0.20078	0.0004285	50.47	2.26681	0	-0.0757462	-0.129852	0.0957604	1.03231	4.29089	-0.384835	-0.979971	-1.10716	-0.786618	3.50738
2025	2015	1	26.53	22.98	1.14	0	0	2.41	25.78	22.44	0.94	0	0	2.4	39	1.09861	0.567031	21.5532	0.044792	0.25148	0.0003716	55.44	3.50738	0	0.054868	0.0940256	-0.0924123	-0.491278	-3.16396	0.584693	0.709596	0.80169	0.576706
2025	2017	1	24.88	21.82	0.88	0	0	2.18	22.93	20.21	0.8	0	0	1.92	39	2.83321	0.643367	21.8171	0.0353027	0.345533	0.000201	58.06	2.27179	0	-0.21282	-0.3643	0.463298	-0.371492	10.6593	-2.62385	-2.74931	-3.10613	-2.55155
2026	2010	1	17.9	13.99	1.66	0	0	2.25	18.44	14.9	1.35	0	0	2.19	33	1.09861	0.227171	20.417	0.224133	0.238245	0	59.38	2.7148	0	0.0550002	0.0940256	0.0285279	2.57974	0.0351647	0.399649	0.709596	0.80169	0.633643	2.03052
2026	2011	1	18.44	14.9	1.35	0	0	2.19	19.34	16.07	1.29	0	0	1.98	33	0.693147	0.28175	20.4704	0.217167	0.216143	0	60.22	2.03052	0	0.117668	0.20116	0.0194815	5.10802	-0.617568	1.09102	1.51812	1.71515	1.4013	1.53108
2026	2012	1	19.34	16.07	1.29	0	0	1.98	17.14	13.31	0.95	0	0	2.88	33	0.693147	0.310779	20.5003	0.18126	0.193174	0	60.57	1.53108	0	0.117668	0.20116	-0.002619	4.42284	-1.50831	1.1367	1.51812	1.71515	1.56118	1.62737
2026	2013	1	17.14	13.31	0.95	0	0	2.88	18.66	15.35	0.94	0	0	2.37	33	0	0.484487	20.6479	0.129295	0.289065	0	60.64	1.62737	0	0.2248	0.384307	-0.257656	11.6495	1.13276	2.66614	2.9003	3.27671	1.67355	1.59461
2026	2014	1	18.66	15.35	0.94	0	0	2.37	18.49	15.51	0.71	0	0	2.27	33	1.60944	0.500534	21.2691	0.0671447	0.128267	0	61.41	1.59461	0	-0.0239522	-0.0409474	0.0299397	-1.00568	0.195448	-0.285624	-0.309024	-0.34913	-0.25735	3.25508
2026	2015	1	18.49	15.51	0.71	0	0	2.27	18.92	14.54	1.07	0	0	3.31	33	1.60944	0.644809	21.297	0.0673208	0.120926	0	47.56	3.25508	0	-0.0239522	-0.0409474	0.0522984	-1.03202	0.220243	-0.321267	-0.309024	-0.34913	-0.272847	2.01881
2026	2016	1	18.92	14.54	1.07	0	0	3.31	18.93	14.74	0.84	0	0	3.35	33	3.04452	0.604534	21.5917	0.0510174	0.090318	0	55.37	2.01881	0	-0.245757	-0.420133	0.472556	-9.90516	0.717405	-2.72388	-3.17068	-3.58218	-1.14584	1.30827
2026	2017	1	18.93	14.74	0.84	0	0	3.35	22.01	16.96	0.97	0	0	4.08	33	2.07944	0.459481	21.6369	0.0488805	0.0954684	0	49.87	1.30827	0	-0.0965952	-0.165134	0.095085	-3.887	0.406973	-1.21437	-1.24624	-1.40798	-0.425375
2028	2010	1	65.35	19.49	12.5	10	17	6.36	52.4	16.69	10.5	9	14	2.21	38	3.3673	0.249787	21.5245	0.125126	0.14323	0.183127	52.96	2.89727	0	0.0546464	-0.505418	-0.110087	76.8968	10.3315	18.5868	15.314	28.2088	4.4557	1.50868
2028	2011	1	52.4	16.69	10.5	9	14	2.21	23.13	16.4	4	0	0	2.73	38	2.56495	0.221703	21.511	0.1278	0.214336	0.183068	54.5	1.50868	0	0.0316597	-0.293418	-0.0950975	30.2613	2.88857	8.56952	7.77997	13.045	-2.02177	1.48758
2028	2012	1	23.13	16.4	4	0	0	2.73	25.65	19.26	4	0	0	2.39	38	3.17805	0.252022	21.7071	0.102784	0.298219	0.185179	52.96	1.48758	0	0.052778	-0.455415	-0.0953435	-3.48068	3.98353	2.09749	-3.43695	-3.88301	-2.24174	1.37062
2028	2013	1	25.65	19.26	4	0	0	2.39	26.43	20.59	4	0	0	1.84	38	3.21888	0.143995	21.7649	0.101434	0.268259	0.250362	51.91	1.37062	1	0.169037	1.29821	-0.288206	0.883191	9.12408	2.14716	-3.51835	-3.97497	-2.89474	1.48484
2028	2014	1	26.43	20.59	4	0	0	1.84	26.88	21.19	3.54	0	0	2.15	38	2.89037	0.0353541	21.8498	0.100363	0.260242	0.247917	46.54	1.48484	1	0.134054	1.0565	-0.390544	1.83876	9.33508	1.7474	-2.86329	-3.2349	-3.14553	1.66802
2028	2015	1	26.88	21.19	3.54	0	0	2.15	23.44	17.08	3.64	0	0	2.72	38	2.56495	0.192996	21.9351	0.0802379	0.238739	0.245906	49.91	1.66802	1	0.10144	0.817065	-0.126975	1.92176	7.88574	0.840559	-2.21437	-2.50177	-2.0884	1.60796
2028	2016	1	23.44	17.08	3.64	0	0	2.72	18.76	13.86	3.57	0	0	1.33	38	1.38629	0.18481	22.031	0.0643673	0.241919	0.244048	54.93	1.60795	1	-0.0061007	-0.0501591	0.008353	0.116536	-0.203914	-0.0584186	0.135939	0.153582	0.0893478	1.83555
2028	2017	1	18.76	13.86	3.57	0	0	1.33	20.22	14.96	3.73	0	0	1.53	38	2.30259	0.183016	22.1438	0.052526	0.284047	0.240984	62	1.83555	1	0.073299	0.624024	-0.105441	-5.41901	-0.194065	0.667411	-1.6912	-1.9107	-2.29045
2029	2010	1	56.5	18.32	6.74	15	11	5.44	65.69	18.88	7.85	20	5	13.96	18	3.3673		21.1665	0.0134051	0.269401	2.69e-05	70.94	3.86837	0	-0.295593	-0.505418		59.9683	8.09353	7.56893	24.8781	16.7318	2.69589	3.17158
2029	2011	1	65.69	18.88	7.85	20	5	13.96	66.4	19.88	6.22	15	9	16.3	18	3.52636		21.4806	0.0257129	0.316486	2.69e-05	70.28	3.17158	0	-0.320173	-0.547447		83.9958	9.92682	10.4981	37.3064	5.69178	20.5726	1.74169
2029	2012	1	66.4	19.88	6.22	15	9	16.3	62.94	19.86	7.02	18	11	7.06	18	3.63759		22.225	0.0132733	0.206683	0.0005911	61.77	1.74169	0	-0.336129	-0.576835		90.0549	12.6428	7.50323	28.3935	14.7298	26.7855	0.863666
2029	2013	1	62.94	19.86	7.02	18	11	7.06	25.15	17.47	2.15	0	0	5.53	18	3.61092	0.562309	22.4535	0.0117796	0.307537	0.0004992	52.83	0.863666	0	-0.332221	-0.569789	0.54983	81.4935	12.4453	9.13674	34.516	18.8628	6.5327	0.985219
2029	2014	1	25.15	17.47	2.15	0	0	5.53	16.15	17.52	1.83	0	0	-3.2	18	3.2581	0.501556	22.4467	0.0089636	0.181428	0.0002609	50.17	0.985219	0	-0.278296	-0.476565	0.350297	0.001008	6.0984	-1.14182	-3.59656	-4.06333	2.70432	1.40542
2029	2015	1	16.15	17.52	1.83	0	0	-3.2	65.66	17.5	5.6	18	9	15.56	18	2.94444	0.509978	22.5207	0.0147775	0.187128	0.0002613	49.17	1.40542	0	-0.229899	-0.393688	0.301927	-13.4089	5.11237	-1.42005	-2.9711	-3.3567	-10.7734	0.979382
2029	2016	1	65.66	17.5	5.6	18	9	15.56	23.14	16.26	1.78	0	0	5.1	18	2.63906	0.566822	22.573	0.016594	0.218494	0.0002387	50.88	0.979382	0	-0.182806	-0.312999	0.307382	47.9885	4.04086	3.33691	18.9605	7.9926	13.6576	0.756528
2029	2017	1	23.14	16.26	1.78	0	0	5.1	28.42	17.73	1.69	0	0	9	18	2.3979	0.560648	22.6352	0.0155417	0.23608	0.0002385	53.85	0.756528	0	-0.14559	-0.249278	0.238979	-1.89577	2.04836	-0.946325	-1.88126	-2.12542	1.00888
2030	2010	1	22.26	14.51	1.66	0	0	6.09	22.19	14.8	2.05	0	0	5.34	27	2.63906	0.425065	20.244	0.0864191	0.310668	0.0333804	45.27	6.54925	0	-0.143546	-0.312999	0.139457	-3.42281	0.498929	-1.33038	-2.36215	-2.66872	2.43952	4.00341
2030	2011	1	22.19	14.8	2.05	0	0	5.34	19.54	15.63	1.03	0	0	2.88	27	1.79176	0.400749	20.398	0.0813704	0.324372	0.0333804	44.95	4.00341	0	-0.0408726	-0.0891214	0.0315065	-0.998199	0.239877	-0.247259	-0.672585	-0.759876	0.441643	3.73899
2030	2012	1	19.54	15.63	1.03	0	0	2.88	27.59	17.48	3	0	0	7.11	27	1.60944	0.384281	20.4714	0.0819677	0.306814	0.0333804	43.96	3.73899	0	-0.0187792	-0.0409474	0.0119238	-0.869305	0.23884	-0.271676	-0.309024	-0.34913	-0.178314	6.00102
2030	2013	1	27.59	17.48	3	0	0	7.11	60.99	20.25	6.99	16	11	6.75	27	1.60944	0.441499	20.6729	0.0827798	0.329273	0.0333806	45.54	6.00102	0	-0.0187791	-0.0409474	0.020791	0.378218	0.525537	0.0336181	-0.309024	-0.34913	0.477216	7.18091
2030	2014	1	60.99	20.25	6.99	16	11	6.75	55.43	15.94	7.37	18	9	5.12	27	2.99573	0.456778	20.9815	0.104923	0.384122	0.0285381	44.46	7.18091	0	-0.194231	-0.407241	0.230326	55.2398	9.49602	6.484	21.5869	13.4817	4.19128	9.1243
2030	2015	1	55.43	15.94	7.37	18	9	5.12	54.25	16.93	6.56	18	9	3.76	27	2.07944	0.50549	21.1835	0.0783341	0.466302	0.0297486	44.94	9.1243	0	-0.0780031	-0.165134	0.12384	18.9246	1.15694	2.86672	10.0033	4.21679	0.680832	4.12732
2030	2016	1	54.25	16.93	6.56	18	9	3.76	20.23	13.61	1.38	0	0	5.24	27	1.94591	0.437626	21.4721	0.0551356	0.571949	0.0333803	44.22	4.12732	0	-0.0595523	-0.129852	0.064029	14.3013	1.39628	1.85615	7.86602	3.31584	-0.132998	2.95952
2030	2017	1	20.23	13.61	1.38	0	0	5.24	24.17	15.69	2.25	0	0	6.23	27	0.693147	0.440563	21.4796	0.0532461	0.55256	0.0333803	46.24	2.95952	0	0.0922553	0.20116	-0.101426	3.74526	0.364533	1.06818	1.51812	1.71515	-0.920719
2031	2010	1	17.91	15.41	0.4	0	0	2.1	18.21	15.69	0.53	0	0	1.99	35	1.38629	0.476756	21.2554	0.415288	0.403006	0.18183	64	2.34423	0	-0.0018591	0.0180127	-0.0115495	0.493526	-0.0900674	0.162458	0.135939	0.153582	0.131614	1.06252
2031	2011	1	18.21	15.69	0.53	0	0	1.99	17.86	15.33	0.68	0	0	1.85	35	2.07944	0.406307	21.5994	0.363052	0.49548	0.189987	60.79	1.06252	0	0.0221421	-0.165134	0.0618525	-4.33698	1.0007	-1.40811	-1.24624	-1.40798	-1.27534	1.01058
2031	2012	1	17.86	15.33	0.68	0	0	1.85	20.07	16.69	0.86	0	0	2.52	35	1.60944	0.23295	21.7141	0.294733	0.486353	0.209795	57.21	1.01058	0	0.0085601	-0.0409474	-0.0115281	-1.12966	0.192348	-0.325916	-0.309024	-0.34913	-0.337935	1.3986
2031	2013	1	20.07	16.69	0.86	0	0	2.52	18.79	15.53	0.74	0	0	2.52	35	1.79176	0.316758	21.7585	0.318941	0.366207	0.147663	50.82	1.39859	0	-0.0023257	-0.0891214	0.0031772	-1.71326	0.877362	-0.648638	-0.672585	-0.759876	-0.509524	1.89564
2031	2014	1	18.79	15.53	0.74	0	0	2.52	20.34	17.04	0.5	0	0	2.8	35	2.07944	0.32585	22.0905	0.228294	0.262634	0.0074928	53.24	1.89564	0	-0.0919124	-0.165134	0.0115692	-3.97449	0.900703	-1.27687	-1.24624	-1.40798	-0.944104	2.90722
2031	2015	1	20.34	17.04	0.5	0	0	2.8	16.88	11.79	0.65	0	0	4.44	35	1.94591	0.147887	22.146	0.211205	0.27606	0.0067661	53.61	2.90722	0	-0.0726317	-0.129852	-0.0783615	-2.36357	1.45034	-1.122	-0.979971	-1.10716	-0.604784	1.65842
2031	2016	1	16.88	11.79	0.65	0	0	4.44	14.2	9.7	0.68	0	0	3.82	35	1.38629	0.00889	22.2368	0.187275	0.348325	0.0066571	35.3	1.65842	0	0.0100827	0.0180127	0.0203458	0.563743	0.156715	0.145415	0.135939	0.153582	-0.0279078	0.933433
2031	2017	1	14.2	9.7	0.68	0	0	3.82	16.05	10.26	0.79	0	0	5	35	0	0.0099706	22.3967	0.189737	0.448952	0.000329	35.66	0.933433	0	0.224322	0.384307	0.432512	15.9256	6.38339	3.05884	2.9003	3.27671	0.306349
2032	2013	1	29.63	22.33	2.2	0	0	5.1	30	22.42	1.99	0	0	5.59	33	3.04452	0.823075	21.5766	0.0692224	0.278415	0.0022924	88.43	1.6775	0	-0.242112	-0.420133	0.82005	7.12434	13.1039	-0.927113	-3.17068	-3.58218	1.70036	1.68354
2035	2010	1	22.61	15.37	1.07	0	0	6.17	70.34	22.57	7.4	20	15	5.37	38	2.89037	0.670932	20.7436	0.320225	0.526576		61.53	3.44646	0		-0.379403	0.522085	-3.6464	1.83966	-2.45981	-2.86329	-3.2349	3.07194	1.57003
2035	2011	1	70.34	22.57	7.4	20	15	5.37	29.32	22.21	1.94	0	0	5.17	38	3.29584	0.366447	20.8648	0.332979	0.518872	0.02616	41.39	1.57003	0	-0.236429	-0.486537	0.108839	83.2126	15.617	8.50148	33.1556	23.4722	2.46628	1.3367
2035	2012	1	29.32	22.21	1.94	0	0	5.17	72.37	23.36	7.91	20	15	6.1	38	2.99573	0.420483	21.2447	0.243535	0.40305	0.0261342	49.67	1.3367	0	-0.197936	-0.407241	0.174385	6.42794	12.5169	-1.29939	-3.07339	-3.47226	1.75608	1.73062
2035	2013	1	72.37	23.36	7.91	20	15	6.1	29.97	22.56	1.71	0	0	5.7	38	3.04452	0.510035	21.4715	0.198821	0.410188	0.0237323	52.12	1.73062	0	-0.208021	-0.420133	0.322299	75.0833	14.7417	8.15211	28.6304	20.2687	3.29042	1.81089
2035	2014	1	29.97	22.56	1.71	0	0	5.7	30.18	22.55	1.86	0	0	5.77	38	3.04452	0.520987	21.5753	0.186663	0.383081	0.0176619	51.62	1.81089	0	-0.217673	-0.420133	0.339712	7.66496	13.4697	-1.70624	-3.17068	-3.58218	2.6544	2.51759
2035	2015	1	30.18	22.55	1.86	0	0	5.77	66.92	23.07	7.72	18	13	5.13	38	2.63906	0.452257	21.6027	0.166561	0.389118	0.0741178	51.1	2.51759	0	-0.0952893	-0.312999	0.171669	5.95916	10.023	-1.09346	-2.36215	-2.66872	2.06045	2.80911
2035	2016	1	66.92	23.07	7.72	18	13	5.13	29.63	22.14	1.85	0	0	5.64	38	2.94444	0.58259	21.833	0.129196	0.476155	0.0110397	43.46	2.80911	0	-0.213839	-0.393688	0.410117	62.237	13.3817	7.35589	23.8484	16.0129	1.63804	4.40076
2035	2017	1	29.63	22.14	1.85	0	0	5.64	31.8	24.01	1.87	0	0	5.92	38	3.21888	0.637301	21.9323	0.111282	0.440107	0.0119574	44.34	4.40076	0	-0.251607	-0.466202	0.582188	7.90554	14.2056	-1.64632	-3.51835	-3.97497	2.83959
2036	2010	1	18.03	9.8	0.71	0	0	7.52	19.39	11.76	0.82	0	0	6.81	39	1.09861	0.400998	19.7714	0.139307	0.181383	0.0438774	42.48	4.68004	1	0.0393863	-0.261828	-0.0333289	2.53348	1.52619	0.73771	0.709596	0.80169	-1.24171	3.63224
2036	2011	1	19.39	11.76	0.82	0	0	6.81	21.71	12.02	1.26	0	0	8.43	39	1.38629	0.453547	19.8885	0.132879	0.278646	0.0425559	44.71	3.63224	1	0.0076354	-0.0501591	-0.0099673	0.392632	0.15876	0.133826	0.135939	0.153582	-0.189475	2.72634
2036	2012	1	21.71	12.02	1.26	0	0	8.43	24.56	13	1.56	0	0	10	39	1.09861	0.319676	19.873	0.127127	0.255863	0.0256359	36.03	2.72634	1	0.0458776	-0.261828	-0.0043904	1.22394	0.736197	0.54199	0.709596	0.80169	-1.56553	2.39612
2036	2013	1	24.56	13	1.56	0	0	10	22.63	10.89	1.74	0	0	10	39	0	0.316672	19.9753	0.107573	0.324853	0.0255072	37.08	2.39612	1	0.187701	-1.07016	-0.0135742	0.857322	1.58365	1.77891	2.9003	3.27671	-8.68225	2.78362
2036	2014	1	22.63	10.89	1.74	0	0	10	20.6	16.34	0	0	0	4.26	39	0	0.34035	20.3033	0.0745975	0.0772051	0.0256492	38.68	2.78362	1	0.187494	-1.07016	-0.0480132	3.66444	4.65257	1.51711	2.9003	3.27671	-8.68225	6.53528
2036	2017	1	10.34	6.28	0.02	0	0	4.04	19.48	14.74	0.01	0	0	4.73	39	2.99573	0.385655	22.0259	6.38e-05	0.117312	0	42.43	1.87428	1	-0.238216	1.13403	0.120706	-22.8253	-12.0355	-4.25863	-3.07339	-3.47226	0.0144473
2037	2010	1	20.85	15.9	0.62	0	0	4.33	23.53	18.94	0.24	0	0	4.35	26	2.48491	0.751031	20.6014	0.295734	0.412535	0	62.06	2.3978	0	-0.159263	-0.272268	0.457199	-4.43032	1.86631	-2.22891	-2.05477	-2.32144	0.308487	1.24537
2037	2011	1	23.53	18.94	0.24	0	0	4.35	22.1	17.76	0.35	0	0	3.99	26	2.99573	0.74976	20.7089	0.294918	0.383813	0	60.47	1.24537	0	-0.238216	-0.407241	0.681888	-2.49599	7.47696	-3.91955	-3.07339	-3.47226	0.49224	1.14229
2037	2012	1	22.1	17.76	0.35	0	0	3.99	23.88	19.53	0.34	0	0	4.01	26	3.3673	0.837437	21.3686	0.146091	0.305335	0	52.65	1.14229	0	-0.295644	-0.505418	1.01399	-5.83306	7.02235	-4.65405	-3.81431	-4.30934	-0.0777112	0.563013
2037	2013	1	23.88	19.53	0.34	0	0	4.01	22.69	18.38	0.27	0	0	4.04	26	2.89037	0.548718	21.629	0.107845	0.409392	1.27e-05	50.68	0.563013	0	-0.221913	-0.379403	0.346598	-1.8228	7.81302	-3.50802	-2.86329	-3.2349	-0.0296171	0.704085
2037	2014	1	22.69	18.38	0.27	0	0	4.04	17.67	12.39	0.28	0	0	5	26	2.07944	0.457684	21.702	0.105011	0.418614		43.63	0.704085	0		-0.165134	0.0939617	-1.53709	2.68188	-1.57061	-1.24624	-1.40798	0.0058583	1.13363
2037	2015	1	17.67	12.39	0.28	0	0	5	15.92	10.54	0.38	0	0	5	26	1.94591	0.536923	21.8051	0.0947213	0.443288	0	48.1	1.13364	0	-0.0759568	-0.129852	0.112828	-3.67572	-0.834873	-1.23012	-0.979971	-1.10716	0.476393	0.799531
2037	2016	1	15.92	10.54	0.38	0	0	5	16.03	10.79	0.24	0	0	5	26	1.09861	0.533774	21.871	0.0886593	0.472497		45.09	0.799531	0		0.0940256	-0.0805777	3.28433	1.26286	0.855142	0.709596	0.80169	-0.344955
2038	2011	1	27.69	22.21	0.68	0	0	4.8	62.88	22.61	6.19	18	11	5.08	27	3.49651	0.691033	21.0927	0.0933986	0.0316391	0.285721	59.58	7.35063	1	0.26784	1.50248	0.783519	5.18793	16.5838	-4.29455	-4.07196	-4.60044	1.57109	6.89052
2038	2012	1	62.88	22.61	6.19	18	11	5.08	68.94	22.84	6.75	18	9	12.35	27	3.3673	0.626191	21.3523	0.0682865	0.0496301	0.282836	55.88	6.89052	1	0.245374	1.40741	0.609909	72.1721	16.2996	6.51688	30.6166	16.7318	2.00727	8.76099
2038	2013	1	68.94	22.84	6.75	18	9	12.35	28.42	22.6	0.96	0	0	4.86	27	3.7612	0.612711	21.6061	0.0746456	0.0409986	0.278036	54.96	8.76099	1	0.28483	1.69724	0.704412	101.013	20.1867	9.15065	36.9214	15.5639	19.1906	5.58194
2038	2014	1	28.42	22.6	0.96	0	0	4.86	29.44	23.3	1.07	0	0	5.07	27	3.21888	0.383783	21.8151	0.064805	0.0342359	0.277016	50.43	5.58194	1	0.216064	1.29821	0.13488	5.77061	15.0172	-3.21664	-3.51835	-3.97497	1.46335	6.24137
2038	2015	1	29.44	23.3	1.07	0	0	5.07	62.58	23.63	6.56	18	9	5.39	27	2.48491	0.362775	21.9497	0.0555128	0.0355171	0.277249	51.27	6.24137	1	0.126425	0.758172	0.0571233	4.42117	9.49157	-1.76522	-2.05477	-2.32144	1.07101	4.60183
2038	2016	1	62.58	23.63	6.56	18	9	5.39	30.65	24.03	1.03	0	0	5.59	27	2.07944	0.342641	22.0406	0.0462695	0.0325217	0.27725	50.24	4.60183	1	0.0766789	0.459841	0.022063	23.3932	5.963	2.36049	10.0033	4.21679	0.849575	4.86578
2038	2017	1	30.65	24.03	1.03	0	0	5.59	31.29	23.45	1.16	0	0	6.68	27	1.09861	0.312495	22.1596	0.0391903	0.0496727	0.27678	51.09	4.86578	1	-0.043493	-0.261828	-0.0018349	-1.95739	-3.53761	0.623837	0.709596	0.80169	-0.554909
2042	2010	1	56.42	16.36	5.51	19	9	6.55	72.48	18.66	7.5	19	13	14.32	17	2.70805	0.332076	21.5847	0.0640163	0.0990793	0.0085729	70.08	1.42581	0	-0.183005	-0.331229	0.0310104	39.2003	2.84712	3.41844	21.3184	8.4581	3.15825	0.574106
2042	2011	1	72.48	18.66	7.5	19	13	14.32	66.9	13.45	6.45	17	20	10	17	2.89037	0.305055	21.9421	0.0410403	0.359302	0.0054542	69.41	0.574106	0	-0.2141	-0.379403	-0.0032787	67.9622	6.56379	6.77307	24.4189	15.4319	14.7746	0.436706
2042	2012	1	66.9	13.45	6.45	17	20	10	70.67	12.23	6.48	19	19	13.96	17	2.48491	0.665884	21.9377	0.0379901	0.331374	0.0024151	67.83	0.436706	0	-0.156775	-0.272268	0.369459	43.0215	-0.658264	3.77855	15.4627	18.2874	6.15108	0.49803
2042	2013	1	70.67	12.23	6.48	19	19	13.96	18.71	10.58	0.39	0	0	7.74	17	2.89037	0.637869	21.9357	0.0899359	0.288877	0.0024186	65.23	0.49803	0	-0.218458	-0.379403	0.47461	65.3632	-2.66909	5.30844	24.4189	24.0473	14.2576	0.530572
2042	2014	1	18.71	10.58	0.39	0	0	7.74	19.44	15.52	0.42	0	0	3.5	17	2.83321	0.661343	21.9998	0.124663	0.314774	0.0024138	64.65	0.530572	0	-0.209769	-0.3643	0.488082	-8.87836	-4.83777	-3.29944	-2.74931	-3.10613	5.11429	1.1183
2042	2015	1	19.44	15.52	0.42	0	0	3.5	53.75	7.43	7.38	20	15	3.94	17	2.89037	0.719233	22.0389	0.110609	0.329122	0.001833	66.09	1.1183	0	-0.219299	-0.379403	0.591441	-8.19822	2.05504	-3.39315	-2.86329	-3.2349	-0.761929	0.917277
2042	2016	1	53.75	7.43	7.38	20	15	3.94	24.92	20.71	0.29	0	0	3.92	17	3.09104	0.694006	21.9485	0.11638	0.247688	0.0006815	67.74	0.917277	0	-0.251831	-0.432425	0.63281	46.807	-10.8977	7.52323	29.4681	20.8617	-0.148317	0.878918
2042	2017	1	24.92	20.71	0.29	0	0	3.92	27.28	21.48	0.28	0	0	5.52	17	3.2581	0.693347	22.4684	0.0651475	0.135058	0.0016761	64.61	0.878918	0	-0.275743	-0.476565	0.696217	-0.413826	11.9422	-4.49657	-3.59656	-4.06333	-0.199529
2043	2010	0	16.81	11.17	1.63	0	0	4.01	15.12	11.99	1.46	0	0	1.67	20	1.38629	0.492657	20.2216	0.239498	0.33583	0.047752	50.61	2.73686	0	0.0072812	0.0180127	-0.0126335	0.568515	0.198981	0.0786069	0.135939	0.153582	0.0014061	1.71547
2043	2011	1	15.12	11.99	1.46	0	0	1.67	18.52	12.93	2.22	0	0	3.37	20	1.79176	0.458238	20.6607	0.148918	0.239905	0.0481891	56.51	1.71547	0	-0.0358777	-0.0891214	0.0508974	-3.38286	-0.707917	-0.446262	-0.672585	-0.759876	-0.796223	2.23032
2043	2012	1	18.52	12.93	2.22	0	0	3.37	18.91	12.03	2.36	0	0	4.52	20	0.693147	0.358555	20.6187	0.137566	0.182421	0.0133271	45.92	2.23032	0	0.107522	0.20116	-0.038992	5.04712	0.88223	0.428675	1.51812	1.71515	0.502947	1.94114
2043	2013	1	18.91	12.03	2.36	0	0	4.52	18.28	12.92	2.42	0	0	2.94	20	0	0.341364	20.5923	0.131515	0.146704	0.0131331	42.13	1.94114	0	0.205698	0.384307	-0.0494889	9.07506	2.99448	0.61534	2.9003	3.27671	-0.711777	2.54665
2043	2014	1	18.28	12.92	2.42	0	0	2.94	24.97	19.21	2.73	0	0	3.03	20	1.09861	0.392756	20.5596	0.135764	0.106504	0.0305249	40.84	2.54665	0	0.0441378	0.0940256	-0.0303961	2.44452	0.415928	0.1292	0.709596	0.80169	0.388104	6.1284
2043	2015	1	24.97	19.21	2.73	0	0	3.03	22.51	17.72	1.94	0	0	2.85	20	1.38629	0.343912	20.6745	0.108992	0.0757256	0.0267717	36.43	6.1284	0	0.0087115	0.0180127	-0.0024933	0.0122329	-0.349121	0.0036178	0.135939	0.153582	0.0682146	6.48377
2043	2016	1	22.51	17.72	1.94	0	0	2.85	26.66	21.4	1.96	0	0	3.3	20	2.56495	0.351554	21.2248	0.060779	0.0939437	0.0397606	51.86	6.48377	0	-0.127481	-0.293418	0.0490996	-2.93105	4.03237	-0.936214	-2.21437	-2.50177	-1.31107	4.88966
2043	2017	1	26.66	21.4	1.96	0	0	3.3	27.15	21.99	1.43	0	0	3.73	20	2.99573	0.528628	21.4287	0.0545347	0.164182	0.035719	46.21	4.88966	0	-0.183163	-0.407241	0.341065	2.32817	11.2685	-1.26857	-3.07339	-3.47226	-1.12609
2045	2010	1	16.65	13.23	0.65	0	0	2.77	18.44	14.58	1.4	0	0	2.46	39	3.17805	0.510416	21.5318	0.181135	0.486285	0.0062615	49.29	1.93463	1	-0.255603	1.26817	0.350021	-14.6495	-1.48025	-3.67653	-3.43695	-3.88301	-2.1728	0.896581
2045	2011	1	18.44	14.58	1.4	0	0	2.46	9.32	5.63	0.49	0	0	3.2	39	2.07944	0.408666	21.4094	0.210724	0.391791	0.0061002	46.69	0.896581	1	-0.0927827	0.459841	0.0633268	-4.19323	0.306977	-0.864384	-1.24624	-1.40798	-0.981603	0.662555
2045	2012	1	9.32	5.63	0.49	0	0	3.2	21.23	15.53	1.81	0	0	3.89	39	0.693147	0.272975	21.3285	0.231902	0.356384	0.0058074	42.55	0.662555	1	0.113247	-0.560159	0.0261615	12.0513	6.43986	1.74576	1.51812	1.71515	0.632372	0.971772
2045	2013	1	21.23	15.53	1.81	0	0	3.89	20.04	16.15	1.2	0	0	2.69	39	0.693147	0.310022	21.5606	0.179921	0.473734	0.0058078	42.22	0.971772	0	0.113247	0.20116	-0.0020427	2.98394	-1.0972	0.740816	1.51812	1.71515	0.107061	1.21239
2045	2014	1	20.04	16.15	1.2	0	0	2.69	19.46	13.72	1.07	0	0	4.67	39	0.693147	0.261846	21.3444	0.219041	0.335613	0.0048889	40.35	1.21239	0	0.113946	0.20116	0.0346344	3.88991	-1.56922	1.20522	1.51812	1.71515	1.02064	3.1112
2045	2015	1	19.46	13.72	1.07	0	0	4.67	15.55	12.64	0.82	0	0	2.09	39	1.38629	0.455154	21.5905	0.177258	0.475522	0.0020807	42.36	3.1112	0	0.0103947	0.0180127	-0.0100769	0.38786	0.025143	0.116783	0.135939	0.153582	-0.0435873	1.90135
2045	2016	1	15.55	12.64	0.82	0	0	2.09	18.02	13.92	0.99	0	0	3.11	39	1.60944	0.481076	21.7371	0.109718	0.532752	0.0020785	36.46	1.90136	0	-0.0236301	-0.0409474	0.0269243	-1.48764	-0.224526	-0.30422	-0.309024	-0.34913	-0.300742	1.79551
2045	2017	1	18.02	13.92	0.99	0	0	3.11	9.68	5.57	0.41	0	0	3.7	39	1.94591	0.429754	21.9765	0.108462	0.618231	0.0020785	34.83	1.79551	0	-0.0749353	-0.129852	0.0601601	-3.50372	-0.0829643	-0.881193	-0.979971	-1.10716	-0.452436
2046	2010	1	21.12	14.09	4	0	0	3.03	21.93	15.13	4	0	0	2.8	34	0.693147	0.023005	20.3108	0.248217	0.229026	0	45.89	3.29716	1	0.117668	-0.560159	0.216469	3.06769	-0.0009003	-0.926473	1.51812	1.71515	0.761796	1.53732
2046	2011	1	21.93	15.13	4	0	0	2.8	58.54	14.78	8.55	12	20	3.21	34	1.60944	0.0518593	20.5736	0.204873	0.384059	0	46.16	1.53732	1	-0.0239522	0.114024	-0.0395921	-0.498922	0.161354	0.18859	-0.309024	-0.34913	-0.190712	1.57762
2046	2012	1	58.54	14.78	8.55	12	20	3.21	58.62	11.67	15	12	17	2.95	34	1.79176	0.45471	21.0176	0.129229	0.309086	0	46.74	1.57762	0	-0.0521315	-0.0891214	0.0497074	11.2624	0.233131	1.94515	3.37493	5.98599	-0.276792	1.22221
2046	2013	1	58.62	11.67	15	12	17	2.95	15.53	8.22	2.31	0	0	5	34	1.38629	0.408603	21.1303	0.158144	0.349635	0	43.56	1.22221	0	0.0105365	0.0180127	-0.0069034	-2.28175	0.164895	-0.832851	-0.682123	-1.00534	0.0736683	1.91414
2046	2014	1	15.53	8.22	2.31	0	0	5	2.56	-2.51	3.57	0	0	1.5	34	0.693147	0.446652	21.3681	0.143518	0.308804	0	45.98	1.91414	0	0.117668	0.20116	-0.106062	7.32346	4.46804	0.360157	1.51812	1.71515	-0.738003	2.25933
2046	2015	0	2.56	-2.51	3.57	0	0	1.5	14.38	6.18	3.2	0	0	5	34	0	0.479824	21.4079	0.168949	0.374988	0	51.89	2.25933	0	0.2248	0.384307	-0.250874	32.8556	24.1424	-1.14456	2.9003	3.27671	3.68071	1.94715
2046	2016	1	14.38	6.18	3.2	0	0	5	17.04	9.55	2.69	0	0	4.8	34	0.693147	0.479265	21.4789	0.176812	0.330555	0	54.92	1.94715	0	0.117668	0.20116	-0.130891	8.19898	6.02113	-0.317417	1.51812	1.71515	-0.738003	1.3096
2048	2010	1	23.14	17.59	2.14	0	0	3.41	23.6	17.32	1.91	0	0	4.37	36	2.3979	0.346997	21.6649	0.0188286	0.107645	0.0092049	44.33	1.97066	0	-0.137131	-0.249278	0.0374143	-1.89577	3.30312	-0.60669	-1.88126	-2.12542	-0.585517	0.949259
2048	2011	1	23.6	17.32	1.91	0	0	4.37	24.33	16.23	2.89	0	0	5.21	36	2.56495	0.21972	21.6655	0.0163508	0.130074	0.0066602	35.82	0.949259	0	-0.164239	-0.293418	-0.0972997	-1.72063	3.58817	-0.969529	-2.21437	-2.50177	0.376869	0.769707
2048	2012	1	24.33	16.23	2.89	0	0	5.21	24.33	15.25	3	0	0	6.08	36	1.09861	0.242401	21.8401	0.0130802	0.294923	0.0058871	37.07	0.769707		0.0529053		0.0231084	0.291601	-0.761948	-0.0380517	0.709596	0.80169	-0.419685	0.650884
2048	2013	1	24.33	15.25	3	0	0	6.08	25.29	17.16	2.44	0	0	5.69	36	2.30259	0.198194	22.1264	0.0082588	0.344269	0.0051481	35.43	0.650884	0	-0.126718	-0.224095	-0.0925674	-0.694983	0.984821	0.183983	-1.6912	-1.9107	1.73811	0.908539
2048	2014	1	25.29	17.16	2.44	0	0	5.69	26.69	13.71	2.98	0	0	10	36	2.56495	0.279988	22.3346	0.010222	0.309951	0.0043174	36.72	0.908539	0	-0.16684	-0.293418	-0.0303723	0.15609	3.4105	-0.380973	-2.21437	-2.50177	1.84271
2048	2016	1	25.07	16.9	1.88	0	0	6.29	25.17	16.69	1.56	0	0	6.92	36	2.30259	0.462176	22.7607	0.0063902	0.425001	0.0043123	46.16	0.972683	0	-0.127427	-0.224095	0.13132	-0.0673755	2.38422	-0.76591	-1.6912	-1.9107	1.91622	1.00782
2048	2017	1	25.17	16.69	1.56	0	0	6.92	24.96	17.01	1.42	0	0	6.53	36	3.04452	0.495526	23.0473	0.0043448	0.299723	0.0040909	43.08	1.00782	0	-0.239252	-0.420133	0.299228	0.0326905	4.13603	-1.94475	-3.17068	-3.58218	4.59427
2049	2010	1	18.83	14.41	1.14	0	0	3.28	19.32	15.45	1.22	0	0	2.65	39	1.60944	0.318314	19.995	0.472252	0.133516	0.0135535	47.99	7.21135	0	-0.0218518	-0.0409474	0.0017008	-0.979335	0.0497742	-0.254629	-0.309024	-0.34913	-0.116326	4.96544
2049	2011	1	19.32	15.45	1.22	0	0	2.65	24.69	19.85	3	0	0	1.84	39	2.07944	0.26596	19.9722	0.458191	0.0844127	0.132917	49.46	4.96544	0	-0.0135257	-0.165134	-0.0258607	-3.64326	0.850705	-0.97688	-1.24624	-1.40798	-0.862857	3.19548
2049	2012	1	24.69	19.85	3	0	0	1.84	25.26	20.09	3.7	0	0	1.47	39	2.3979	0.397892	21.396	0.12965	0.0328093	0.185419	69.52	3.19548	0	0.0291149	-0.249278	0.0854307	-0.433449	5.43527	0.204659	-1.88126	-2.12542	-2.0667	6.96208
2049	2013	1	25.26	20.09	3.7	0	0	1.47	27.09	21.4	4	0	0	1.69	39	3.2581	0.425955	21.4691	0.109211	0.0271531	0.0734135	66.5	6.96208	0	-0.146355	-0.476565	0.213939	0.199408	10.8239	1.6538	-3.59656	-4.06333	-4.61842	5.99295
2049	2014	1	27.09	21.4	4	0	0	1.69	26.3	19.42	4	0	0	2.88	39	3.09104	0.219746	21.617	0.0951331	0.0740739	0.0683553	64.32	5.99295	0	-0.141078	-0.432425	-0.143353	3.17587	11.9653	1.9916	-3.26344	-3.68698	-3.83061
2049	2016	1	23.02	18.04	4	0	0	0.98	22.4	16.2	4	0	0	2.2	39	2.30259	0.536529	21.6556	0.0023052	0.0224503	0.0067585	57.19	6.18643	0	-0.125352	-0.224095	0.19438	-1.80602	3.35107	1.0321	-1.6912	-1.9107	-2.58729	7.42658
2050	2010	1	20.65	16.34	1.08	0	0	3.23	25.29	20.65	1.29	0	0	3.35	34	2.94444	0.409489	21.8325	0.037985	0.264831	0.10762	80.51	2.32521	0	-0.0699376	-0.393688	0.152201	-6.70404	3.3542	-2.53753	-2.9711	-3.3567	-1.19291	1.59586
2050	2011	1	25.29	20.65	1.29	0	0	3.35	23.74	17.44	2.77	0	0	3.53	34	2.56495	0.489992	21.8699	0.0747816	0.287453	0.0749045	80.69	1.59586	0	-0.0884544	-0.293418	0.202834	0.15609	7.28608	-1.65803	-2.21437	-2.50177	-0.755824	1.14699
2050	2012	1	23.74	17.44	2.77	0	0	3.53	24.98	17.51	4	0	0	3.47	34	3.09104	0.718883	22.0212	0.160577	0.394199	0.0256683	74.36	1.14699	0	-0.210939	-0.432425	0.673524	-2.30666	5.48447	-0.0213891	-3.26344	-3.68698	-0.819313	1.09067
2050	2013	1	24.98	17.51	4	0	0	3.47	26.94	19.4	4	0	0	3.54	34	2.94444	0.677976	22.0425	0.242807	0.376759	0.0253748	68.12	1.09067	0	-0.19248	-0.393688	0.552239	-0.252463	5.09747	1.81319	-2.9711	-3.3567	-0.835318
2050	2015	1	25.86	20.06	2.75	0	0	3.05	29.06	22.32	4	0	0	2.74	34	2.3979	0.578796	22.2131	0.251447	0.278093	1.63e-05	63.31	2.52115	0	-0.1458	-0.249278	0.2561	0.670363	5.63339	-0.0311986	-1.88126	-2.12542	-0.925152	2.48697
2050	2016	1	29.06	22.32	4	0	0	2.74	26.81	19.98	4	0	0	2.83	34	3.13549	0.703553	22.4046	0.220102	0.33422	0.0253748	63.58	2.48697	0	-0.217161	-0.44417	0.666048	6.57376	13.8369	2.04569	-3.35208	-3.78713	-2.16958	3.26848
2050	2017	1	26.81	19.98	4	0	0	2.83	30.38	23.31	4	0	0	3.07	34	3.58352	0.723535	22.7764	0.153595	0.28266	0.0246227	66.42	3.26848	0	-0.27664	-0.56255	0.886104	3.53542	12.5426	2.59091	-4.24547	-4.79646	-2.5562
2052	2010	0	-8.66	5.24	1.1	0	0	-15	18.25	7.34	1.15	0	0	9.76	39	2.30259	0.0716139	21.8272	0.0924262	0.70349	0.411374	41.34	1.08176	1	0.21781	0.624024	-0.199923	-28.6744	-7.50485	-1.42744	-1.6912	-1.9107	-16.1402	0.913747
2052	2011	0	18.25	7.34	1.15	0	0	9.76	5.1	7.08	1.3	0	0	-3.28	39	1.38629	0.139355	21.8379	0.0798373	0.690277	0.414104	43.75	0.913747	1	-0.0176937	-0.0501591	0.0114518	0.470348	0.460079	0.111329	0.135939	0.153582	-0.390582	1.07425
2052	2012	1	5.1	7.08	1.3	0	0	-3.28	21.37	7.58	0.69	0	0	13.1	39	2.48491	0.103271	21.9469	0.0587976	0.602382	0.421839	41.84	1.07425	1	0.275416	0.758172	-0.21028	-20.6598	-7.22217	-1.52822	-2.05477	-2.32144	-7.53317	2.67933
2052	2013	0	21.37	7.58	0.69	0	0	13.1	-8.65	-10.57	4	0	0	-2.08	39	1.94591	0.0226749	21.9385	0.0600389	0.603807	0.421869	36.54	2.67933	1	0.131368	0.361592	-0.139896	-1.85738	-3.19872	-1.02863	-0.979971	-1.10716	4.45709	2.14482
2052	2014	0	-8.65	-10.57	4	0	0	-2.08	18.52	9.18	3.45	0	0	5.89	39	1.38629	0.13781	21.8198	0.0671004	0.680288	0.323584	35.04	2.14482	1	-0.0115228	-0.0501591	0.0115571	2.30417	1.68104	-0.0829604	0.135939	0.153582	0.416573	3.60682
2052	2015	0	18.52	9.18	3.45	0	0	5.89	1.16	-2.8	4	0	0	-0.04	39	1.09861	0.185039	21.8614	0.0574213	0.499023	0.23156	33.48	3.60682	0	-0.0274014	0.0940256	0.0435209	2.35911	1.74682	-0.23733	0.709596	0.80169	-0.661665	4.43878
2052	2016	0	1.16	-2.8	4	0	0	-0.04	10.54	6.32	3.49	0	0	0.73	39	0	0.189856	21.4751	0.0695587	0.526864	2.32e-05	32.24	4.43878	0	0.224766	0.384307	0.170875	34.8918	24.5642	-1.76998	2.9003	3.27671	5.92059	2.33182
2052	2017	0	10.54	6.32	3.49	0	0	0.73	1.57	-2.38	4	0	0	-0.05	39	0	0.125258	21.5089	0.0588295	0.541226	5.93e-06	30.8	2.33182	0	0.224792	0.384307	0.264831	21.2489	11.2995	-1.02821	2.9003	3.27671	4.80065
2053	2010	1	14.77	9.71	0.23	0	0	4.83	15.28	10.06	0.22	0	0	5	14	0	0.535824	21.4655	0.53876	0.519732	0	53.63	1.0583	0	0.2248	0.384307	-0.332324	15.0966	6.36884	3.71335	2.9003	3.27671	-1.16266	0.647616
2053	2011	1	15.28	10.06	0.22	0	0	5	0.79	-1.39	0.23	0	0	1.95	14	0	0.537675	21.6199	0.439201	0.572093	0	54.08	0.647616	0	0.2248	0.384307	-0.335016	14.3548	5.85978	3.7279	2.9003	3.27671	-1.40992	0.42192
2053	2012	0	0.79	-1.39	0.23	0	0	1.95	13.08	7.9	0.18	0	0	5	14	0	0.487783	21.6941	0.563698	0.657265	0	49.78	0.42192	0	0.2248	0.384307	-0.262449	35.43	22.5134	3.71335	2.9003	3.27671	3.0262	0.407704
2053	2013	0	13.08	7.9	0.18	0	0	5	19.84	13.99	0.85	0	0	5	14	0	0.48048	21.716	0.495836	0.633349	0	51.53	0.407704	0	0.2248	0.384307	-0.251828	17.5546	9.00143	3.78608	2.9003	3.27671	-1.40992	0.803627
2053	2014	1	19.84	13.99	0.85	0	0	5	15.1	15.63	0.66	0	0	-1.19	14	0.693147	0.594274	21.8017	0.427586	0.635235	0	56.36	0.803627	0	0.117668	0.20116	-0.218449	4.04218	0.0752319	1.47168	1.51812	1.71515	-0.738003
2053	2016	1	71.44	21.49	11.63	15	20	3.32	21.12	16.81	0.63	0	0	3.68	14	2.19722	0.572575	21.6112	0.0116069	0.0938039	0	68.2	3.45447	0	-0.1148	-0.196256	0.197007	34.3827	5.49729	6.57113	9.66027	13.1818	-0.527824	1.80927
2053	2017	1	21.12	16.81	0.63	0	0	3.68	19.81	14.27	0.54	0	0	5	14	2.3979	0.542295	21.5608	0.0126325	0.0735952	0	70.7	1.80927	0	-0.145815	-0.249278	0.221665	-3.80149	2.56724	-2.03127	-1.88126	-2.12542	-0.330791
2054	2010	1	23.43	18.22	4	0	0	1.21	65.61	20.68	12.5	12	17	3.43	26	2.56495	0.288816	21.1377	0.0797166	0.338575	0.470317	58.76	2.12041	1	0.350644	0.817065	-0.0205691	-1.90941	4.58761	1.35138	-2.21437	-2.50177	-3.13226	1.55718
2054	2011	1	65.61	20.68	12.5	12	17	3.43	76.62	19.59	12.5	15	25	4.53	26	1.60944	0.35578	21.1947	0.0789404	0.323295	0.470575	59.72	1.55718	1	0.0489736	0.114024	0.0075069	6.27024	1.02145	1.50585	1.55064	2.28539	-0.0930801	1.04213
2054	2012	1	76.62	19.59	12.5	15	25	4.53	27	19.55	4	0	0	3.45	26	0	0.293413	21.2339	0.0714979	0.28028	0.160228	55.53	1.04213	0	-0.0082457	0.384307	0.0202551	-74.8622	-8.00128	-14.1329	-18.9167	-33.0849	-0.726322	1.04768
2054	2013	1	27	19.55	4	0	0	3.45	24.85	17.58	4	0	0	3.27	26	0	0.282019	21.3524	0.066398	0.303327	0.162151	54.85	1.04768	0	-0.0110433	0.384307	0.0368271	-2.69158	-7.9431	-1.76998	2.9003	3.27671	0.844501	1.15232
2054	2014	1	24.85	17.58	4	0	0	3.27	72.63	23.55	13	12	20	4.08	26	1.38629	0.356866	21.4436	0.0562299	0.340966	0.147949	56.98	1.15232	0	0.0004506	0.0180127	-0.0033764	0.0204134	-0.238	-0.0829604	0.135939	0.153582	0.0518533	2.54083
2054	2015	1	72.63	23.55	13	12	20	4.08	75.01	18.74	14.42	15	23	3.85	26	1.60944	0.305883	21.4951	0.048452	0.265823	0.14805	54.32	2.54083	0	-0.0010086	-0.0409474	-0.0002255	7.35814	1.46622	1.58333	1.55064	2.7503	0.0076515	1.68678
2054	2016	1	75.01	18.74	14.42	15	23	3.85	20.45	12.34	3.11	0	0	5	26	0.693147	0.292814	21.6094	0.0393423	0.331415	0.14681	55.26	1.68678	0	0.0058993	0.20116	0.0110583	-37.9598	-3.54103	-8.85942	-9.90167	-15.7952	0.137514	2.22283
2054	2017	1	20.45	12.34	3.11	0	0	5	19.83	12.24	2.59	0	0	5	26	0	0.300626	21.6862	0.0280304	0.375063	0.14681	59.51	2.22283	0	0.0112704	0.384307	0.0097642	6.83518	2.5436	-0.475509	2.9003	3.27671	-1.40992
2055	2010	1	18.81	13.57	0.83	0	0	4.41	18.53	15	0.55	0	0	2.98	39	2.07944	0.765002	20.6161	0.188745	0.701557	0	68.49	3.51438	0	-0.0965952	-0.165134	0.286028	-3.96199	-0.324248	-1.22062	-1.24624	-1.40798	0.237099	1.99548
2055	2011	1	18.53	15	0.55	0	0	2.98	17.68	14.33	0.86	0	0	2.49	39	2.83321	0.828672	21.1061	0.167404	0.386862	0.0324279	61.99	1.99548	1	-0.168387	1.01445	0.718786	-9.12653	1.25629	-3.07884	-2.74931	-3.10613	-1.44855	1.03025
2055	2012	1	17.68	14.33	0.86	0	0	2.49	17.02	13.57	0.94	0	0	2.51	39	2.89037	0.554876	21.209	0.164901	0.422631	0.0377876	55.14	1.03025	1	-0.167672	1.0565	0.355441	-10.7254	0.346315	-2.76135	-2.86329	-3.2349	-2.21219	1.55593
2055	2013	1	17.02	13.57	0.94	0	0	2.51	14.02	12.06	0.9	0	0	1.06	39	2.77259	0.523829	21.4271	0.154054	0.499956	0.0379104	52.9	1.55593	1	-0.153756	0.969841	0.285361	-10.7156	-0.683866	-2.42939	-2.62842	-2.96955	-2.00437	1.45136
2055	2014	1	14.02	12.06	0.9	0	0	1.06	12.58	9.92	1.31	0	0	1.35	39	1.79176	0.491977	21.5207	0.159521	0.532824	0.002513	50.93	1.45136	0	-0.0512839	-0.0891214	0.0622772	-3.75388	-0.684306	-0.635147	-0.672585	-0.759876	-1.00197	3.60192
2055	2015	0	12.58	9.92	1.31	0	0	1.35	5.03	8.52	1.14	0	0	-4.63	39	2.89037	0.534152	21.8402	0.122327	0.565037	0.0382777	55.02	3.60192	0	-0.166968	-0.379403	0.325682	-18.0485	-5.98603	-2.11519	-2.86329	-3.2349	-3.84913	1.67921
2055	2016	1	5.03	8.52	1.14	0	0	-4.63	14.21	12.5	1.34	0	0	0.37	39	2.99573	0.399837	21.9879	0.107106	0.617835	0.0382742	47.63	1.67921	0	-0.179225	-0.407241	0.142564	-31.0094	-8.58303	-2.53241	-3.07339	-3.47226	-13.3483	1.10468
2055	2017	1	14.21	12.5	1.34	0	0	0.37	16.33	15.22	1.04	0	0	0.07	39	2.30259	0.377703	22.3986	0.0756346	0.651106	0.0383415	49.46	1.10468	0	-0.0985658	-0.224095	0.0596772	-9.27795	-1.34751	-1.22389	-1.6912	-1.9107	-3.10465
2056	2010	1	70.18	17.12	9.51	13	24	6.55	49.72	11.68	12.04	11	6	9	38	2.70805	0.650592	22.0133	0.351145	0.244895	1.02e-05	62.18	4.51535	1	-0.193739	0.922355	0.430297	56.4496	3.79984	8.43277	13.7969	27.2619	3.15825	1.73856
2056	2011	1	49.72	11.68	12.04	11	6	9	42.93	2.88	7.98	12	20	0.07	38	2.30259	0.627957	22.1306	0.398442	0.249832	0.0188106	60.16	1.73856	1	-0.11513	0.624024	0.271922	20.8388	-2.04296	7.85098	7.6381	3.17802	4.21462	1.44566
2056	2012	0	42.93	2.88	7.98	12	20	0.07	64.81	17.02	11.65	12	20	4.14	38	1.94591	0.613739	22.1457	0.398684	0.356844	5.77e-06	60.22	1.44566	1	-0.075954	0.361592	0.150578	8.73815	-5.50851	2.554	4.91736	8.72172	-1.94643	1.53983
2056	2013	1	64.81	17.02	11.65	12	20	4.14	74.44	22.71	10.55	15	24	2.18	38	1.38629	0.580071	22.1743	0.373142	0.318594	4.33e-06	58.32	1.53983	1	0.0105362	-0.0501591	-0.0185927	-2.70373	-0.199824	-0.604475	-0.682123	-1.20985	-0.0074562	1.99172
2056	2014	1	74.44	22.71	10.55	15	24	2.18	75.3	21.5	12.2	12	27	2.6	38	1.38629	0.589638	22.2687	0.298777	0.304001	0.0002755	58.94	1.99172	1	0.0105178	-0.0501591	-0.0192449	-3.36023	-0.587722	-0.529486	-0.886639	-1.48254	0.126161	2.36417
2056	2015	1	75.3	21.5	12.2	12	27	2.6	72.28	18.64	13.37	15	23	2.27	38	1.79176	0.646111	22.3468	0.256238	0.304142	0.0002998	61.91	2.36417	1	-0.0520304	0.248172	0.114266	16.9154	2.49974	3.17627	3.37493	8.34704	-0.482541	2.06915
2056	2016	1	72.28	18.64	13.37	15	23	2.27	21.89	17.99	1.64	0	0	2.26	38	2.3979	0.604662	22.4727	0.263746	0.312032	0.0003388	59.73	2.06915	1	-0.145495	0.694151	0.280503	44.4643	4.29372	9.98802	12.2702	19.5735	-1.66103	2.81196
2056	2017	1	21.89	17.99	1.64	0	0	2.26	25.87	21.82	1.55	0	0	2.5	38	2.30259	0.635701	22.5912	0.27749	0.29684	0.0008434	63.38	2.81196	0	-0.130369	-0.224095	0.27849	-2.76439	3.30867	-0.969459	-1.6912	-1.9107	-1.5017
2057	2010	0	14.13	10.18	1.35	0	0	2.6	12.17	8.23	0.73	0	0	3.21	26	0	0.421269	19.7833	0.221969	0.364739	0	43.86	5.33939	0	0.2248	0.384307	-0.165708	16.0274	5.68524	2.08435	2.9003	3.27671	2.0808	3.22597
2057	2011	0	12.17	8.23	0.73	0	0	3.21	3.71	1.9	1.4	0	0	0.41	26	0.693147	0.452255	19.969	0.178318	0.451253	0	46.99	3.22597	0	0.117668	0.20116	-0.110327	9.88149	4.46043	1.56304	1.51812	1.71515	0.624758	2.06312
2057	2012	0	3.71	1.9	1.4	0	0	0.41	17.5	11.65	3.58	0	0	2.27	26	0	0.422749	20.273	0.123111	0.241559	0	49.51	2.06312	0	0.2248	0.384307	-0.16786	31.1829	17.7282	2.01163	2.9003	3.27671	5.26608	2.49344
2057	2013	1	17.5	11.65	3.58	0	0	2.27	15.05	11.04	2.58	0	0	1.43	26	0	0.386466	20.2035	0.151165	0.148903	0	46.79	2.49344	0	0.2248	0.384307	-0.115088	11.1258	3.54718	-1.15911	2.9003	3.27671	2.56077	4.70679
2057	2014	1	15.05	11.04	2.58	0	0	1.43	15.6	10.35	2.44	0	0	2.81	26	0	0.3675	20.2303	0.200784	0.145592	0	42.99	4.70679	0	0.2248	0.384307	-0.0875029	14.6893	4.4344	0.295358	2.9003	3.27671	3.78252	6.24506
2057	2015	1	15.6	10.35	2.44	0	0	2.81	16.34	11.51	2.52	0	0	2.31	26	1.09861	0.361885	20.2054	0.275603	0.110076	0	38.67	6.24506	0	0.0550002	0.0940256	-0.0194104	3.39821	1.33047	0.122083	0.709596	0.80169	0.434365	5.40512
2057	2016	1	16.34	11.51	2.52	0	0	2.31	26.25	20.1	4	0	0	2.15	26	1.60944	0.380522	20.289	0.239864	0.167858	0	37.86	5.40512	0	-0.0239522	-0.0409474	0.0113413	-1.36521	-0.399644	-0.0407683	-0.309024	-0.34913	-0.266648	2.16927
2057	2017	1	26.25	20.1	4	0	0	2.15	25.49	19.25	4	0	0	2.24	26	1.09861	0.346659	21.0195	0.129314	0.107294	0	49.31	2.16927	0	0.0550002	0.0940256	-0.0139922	-0.391638	-2.1391	-0.433049	0.709596	0.80169	0.669228
2058	2010	1	17.37	13.52	2.35	0	0	1.5	21.06	16.04	2.4	0	0	2.62	40	0	0.416645	19.207	0.207639	0.251688	0.0028136	47.16	5.26154	0	0.220708	0.384307	-0.158983	11.3149	0.827325	0.629885	2.9003	3.27671	3.68071	3.69505
2058	2011	1	21.06	16.04	2.4	0	0	2.62	21.53	14.07	2.46	0	0	5	40	0.693147	0.416243	19.2343	0.182512	0.212975	0.0021996	43.72	3.69505	0	0.115994	0.20116	-0.0829105	3.11337	-1.48547	0.291638	1.51812	1.71515	1.07394	3.71062
2064	2010	1	46.74	10.19	13	7	14	2.55	45.54	9.27	11.96	13	8	3.31	28	2.70805	0.377875	21.3883	0.501903	0.145515	0.0350593	57.31	4.32648	0	-0.149802	-0.331229	0.0884229	27.0656	-4.8875	12.8078	6.27536	14.726	-1.85609	1.66408
2064	2011	0	45.54	9.27	11.96	13	8	3.31	67.59	12.59	12	12	23	8	28	1.94591	0.371952	21.5046	0.388482	0.249602	0.0347997	56.98	1.66408	0	-0.0588547	-0.129852	0.0317535	10.0208	-2.36818	4.50995	5.4088	2.82439	-0.354147	1.48573
2064	2012	1	67.59	12.59	12	12	23	8	66.68	20.68	15	12	17	2	28	1.60944	0.375814	21.5984	0.467176	0.320284	0.0044123	56.84	1.48573	0	-0.0232684	-0.0409474	0.0106118	6.57709	-0.232274	1.42836	1.55064	3.21522	0.615141	2.64814
2064	2013	1	66.68	20.68	15	12	17	2	24.69	18.31	4	0	0	2.38	28	2.89037	0.503121	21.6574	0.383267	0.275715	0.004405	52.29	2.64814	0	-0.215606	-0.379403	0.281124	59.634	9.46432	17.5424	14.3676	21.1755	-2.91579	2.16766
2064	2014	1	24.69	18.31	4	0	0	2.38	22.24	15.4	3.2	0	0	3.64	28	2.3979	0.368723	22.0389	0.248165	0.154802	0.0043873	49.54	2.16766	0	-0.141676	-0.249278	0.0579112	-0.433449	3.98239	1.14809	-1.88126	-2.12542	-1.55725	2.13466
2064	2015	1	22.24	15.4	3.2	0	0	3.64	52.72	2.73	13.46	15	23	-1.47	28	1.38629	0.431794	22.1688	0.187637	0.207718	0.0033293	46.97	2.13466	0	0.0103096	0.0180127	-0.0084844	0.198342	-0.0893857	-0.0284229	0.135939	0.153582	0.0266297	1.81558
2064	2016	0	52.72	2.73	13.46	15	23	-1.47	19.22	13.97	2.76	0	0	2.49	28	1.09861	0.468193	22.0988	0.173559	0.245514	0.0033247	46.97	1.81558	0	0.0538171	0.0940256	-0.0572405	-9.81109	4.04208	-3.79943	-4.62821	-7.38295	1.95742	1.56272
2064	2017	1	19.22	13.97	2.76	0	0	2.49	20.24	15.6	2.24	0	0	2.4	28	2.48491	0.42866	22.1543	0.137268	0.269832	0.00026	46.97	1.56272	0	-0.158995	-0.272268	0.125015	-6.10994	-0.122434	-0.0237716	-2.05477	-2.32144	-1.58752
2066	2010	1	16.14	12.85	0.15	0	0	3.14	18.92	15.82	0.22	0	0	2.88	30	2.56495	0.598124	20.7963	0.176918	0.51028	0	59.54	1.29997	0	-0.171635	-0.293418	0.322912	-10.0048	-1.37569	-2.92398	-2.21437	-2.50177	-0.989025	0.643248
2066	2011	1	18.92	15.82	0.22	0	0	2.88	17.15	11.88	0.27	0	0	5	30	2.70805	0.561828	20.9158	0.151436	0.560691	0	57.21	0.643248	0	-0.193752	-0.331229	0.319023	-7.80913	2.17018	-3.21302	-2.49973	-2.82415	-1.44241	0.406729
2066	2012	1	17.15	11.88	0.27	0	0	5	-2.57	0.4	0.17	0	0	-3.14	30	2.07944	0.498608	21.2117	0.109445	0.688041	0	52.43	0.406729	0	-0.0965952	-0.165134	0.119539	-4.99945	-1.38046	-1.57061	-1.24624	-1.40798	0.605835	0.400677
2066	2013	0	-2.57	0.4	0.17	0	0	-3.14	12.13	7.18	0.14	0	0	4.81	30	1.09861	0.503511	21.2577	0.127064	0.796856	0	55.26	0.400677	0	0.0550002	0.0940256	-0.0698086	9.86407	4.87122	0.929871	0.709596	0.80169	2.5517	0.7718
2066	2014	0	12.13	7.18	0.14	0	0	4.81	-2.36	1.51	0.09	0	0	-3.96	30	0	0.484268	21.2106	0.127151	0.789982	0	49.18	0.7718	0	0.2248	0.384307	-0.257338	18.9363	10.0486	3.84425	2.9003	3.27671	-1.13357	1.43449
2066	2015	0	-2.36	1.51	0.09	0	0	-3.96	12.57	7.48	0.09	0	0	5	30	0	0.478776	21.3153	0.102239	0.845909	0	48.15	1.43449	0	0.2248	0.384307	-0.24935	40.0115	18.2955	3.91698	2.9003	3.27671	11.6221	1.39168
2066	2016	0	12.57	7.48	0.09	0	0	5	11.87	7.48	0.08	0	0	4.31	30	1.09861	0.467735	21.3041	0.069856	0.82937	0	47.86	1.39168	0	0.0550002	0.0940256	-0.0570776	4.47644	2.35177	0.958339	0.709596	0.80169	-0.344955	0.701405
2066	2017	0	11.87	7.48	0.08	0	0	4.31	13.05	8.07	0.08	0	0	4.9	30	1.09861	0.446806	21.3844	0.0431728	0.837879	0	47.53	0.701405	0	0.0550002	0.0940256	-0.0496298	4.72554	2.35177	0.961898	0.709596	0.80169	-0.0994162
2067	2010	1	14.73	11.13	2.03	0	0	1.57	11.76	9.94	1.34	0	0	0.48	22	2.56495	0.0775789	21.7802	0.368304	0.329056	0	29.04	0.614567	0	-0.171635	-0.293418	-0.255144	-11.5706	-3.28572	-0.836271	-2.21437	-2.50177	-2.73248	0.525309
2067	2011	1	11.76	9.94	1.34	0	0	0.48	9.64	6.99	1.22	0	0	1.43	22	2.19722	0.0276693	22.1384	0.244455	0.301274	0	41.51	0.525309	0	-0.1148	-0.196256	-0.207727	-9.94512	-3.08157	-1.07185	-1.48111	-1.67333	-2.63726	0.594435
2067	2016	1	19.37	16.8	1.15	0	0	1.42	22.17	18.32	1.32	0	0	2.53	22	0	0.0392598	22.3337	0.387275	0.374626		22.96	1.32758	0		0.384307	0.389912	8.406	-3.94332	2.37524	2.9003	3.27671	3.79707	1.08727
2068	2010	0	13.31	10.73	0.36	0	0	2.22	14.35	9.82	0.26	0	0	4.27	26	2.56495	0.618515	21.2767	0.169351	0.685478	0	62.51	0.933857	0	-0.171635	-0.293418	0.345556	-13.1475	-3.72991	-2.69078	-2.21437	-2.50177	-2.01067	0.63853
2068	2011	0	14.35	9.82	0.26	0	0	4.27	18.46	14.16	0.31	0	0	3.99	26	1.94591	0.581848	21.7831	0.136289	0.63325	0	64	0.63853	0	-0.0759568	-0.129852	0.134906	-5.30732	-2.09788	-1.23995	-0.979971	-1.10716	0.117639	0.579671
2068	2012	1	18.46	14.16	0.31	0	0	3.99	12.72	7.41	0.31	0	0	5	26	2.48491	0.506397	21.9763	0.111472	0.691579	0	51.34	0.579671	0	-0.159263	-0.272268	0.205118	-6.89307	0.0733491	-2.54835	-2.05477	-2.32144	-0.041863	0.304341
2068	2013	0	12.72	7.41	0.31	0	0	5	14.04	10.18	0.32	0	0	3.54	26	1.60944	0.462873	22.2631	0.0796472	0.781613	0	49.18	0.304341	0	-0.0239522	-0.0409474	0.0241033	-1.92621	-1.03503	-0.383256	-0.309024	-0.34913	0.150226	0.63052
2068	2014	1	14.04	10.18	0.32	0	0	3.54	13.67	8.22	0.45	0	0	5	26	1.94591	0.584104	22.1846	0.0877517	0.760264	0	53.63	0.63052	0	-0.0759568	-0.129852	0.136014	-5.45967	-1.92096	-1.21046	-0.979971	-1.10716	-0.241115	0.858829
2068	2015	1	13.67	8.22	0.45	0	0	5	15.09	11.2	0.29	0	0	3.6	26	0.693147	0.461423	22.1648	0.0861731	0.599803	0.0001524	48.76	0.858829	0	0.117552	0.20116	-0.117307	8.73952	4.46804	1.77621	1.51812	1.71515	-0.738003	0.855614
2068	2016	1	15.09	11.2	0.29	0	0	3.6	24.23	21.66	0.23	0	0	2.34	26	2.19722	0.563342	22.2625	0.110762	0.621333	0.0001483	54.46	0.855614	0	-0.114689	-0.196256	0.190148	-7.47173	-2.14569	-1.85175	-1.48111	-1.67333	-0.319851	0.972836
2068	2017	1	24.23	21.66	0.23	0	0	2.34	25.23	22	0.22	0	0	3.01	26	3.09104	0.463251	22.4718	0.0847951	0.551666	0.0001318	61.72	0.972836	0	-0.252731	-0.432425	0.255162	-1.50474	12.3908	-4.17829	-3.26344	-3.68698	-2.76684
2070	2010	1	65.26	13.29	9.02	17	11	14.95	67.15	11.41	7.71	20	14	14.03	17	1.79176	0.287651	21.1885	0.172655	0.403089	0.30671	69.76	1.28188	0	0.0513196	-0.0891214	-0.0066407	13.529	-0.269436	2.10367	5.0614	2.95035	3.68303	1.01566
2070	2011	1	67.15	11.41	7.71	20	14	14.03	60.45	11.67	8.5	18	15	7.28	17	0.693147	0.326573	21.1136	0.179869	0.334223	0.214975	60.4	1.01566	1	-0.0459959	-0.560159	-0.0146435	-31.9758	2.03944	-3.75097	-13.7083	-8.94332	-7.61271	1.16342
2070	2012	1	60.45	11.67	8.5	18	15	7.28	61.83	9.13	8.5	18	11	15.2	17	0.693147	0.255673	21.3683	0.147762	0.477965	0.162972	58.88	1.16342	1	-0.0064051	-0.560159	0.0393345	-26.875	1.84149	-4.35241	-12.1856	-9.70464	-2.47381	1.197
2070	2013	0	61.83	9.13	8.5	18	11	15.2	19.82	6.82	3	0	0	10	17	0.693147	0.155904	21.2873	0.151108	0.414101	0.162972	48.92	1.197	1	-0.0064051	-0.560159	0.11529	-27.9256	3.77524	-4.35241	-12.1856	-6.65936	-8.50346
2070	2015	0	6.07	-1.34	1.78	0	0	5.63	-4.11	4	1.89	0	0	-10	17	1.94591	0.0473196	21.609	0.0928784	0.585078	0.161705	32.83	5.21766	1	0.0035123	0.361592	-0.127785	-9.37647	-7.5824	-0.492952	-0.979971	-1.10716	0.786003	3.29796
2070	2016	0	-4.11	4	1.89	0	0	-10	-2.47	-1.83	1.83	0	0	-2.47	17	1.94591	0.0112982	21.532	0.0918359	0.587	0.139281	29.97	3.29796	1	-0.007508	0.361592	-0.145487	-14.3794	-4.95809	-0.438893	-0.979971	-1.10716	-6.89527	1.74406
2070	2017	0	-2.47	-1.83	1.83	0	0	-2.47	1.58	-2.33	3	0	0	0.91	17	0		21.261	0.0661716	0.988588	0.128177	27.81	1.74406	1	0.0383702	-1.07016		40.1715	23.1534	1.38621	2.9003	3.27671	9.45494
2073	2010	0	20.33	17.19	0.46	0	0	2.68	59.08	18.84	8.93	12	14	5.31	35	3.29584	0.683862	21.821	0.0276675	0.235132	0	42.06	5.05836	0	-0.284599	-0.486537	0.693319	-8.87438	5.71043	-4.27763	-3.67181	-4.14836	-2.487	2.15099
2073	2011	1	59.08	18.84	8.93	12	14	5.31	58.47	14.04	11.77	10	20	2.66	35	3.46574	0.587369	22.1424	0.0189839	0.348343	0	40.55	2.15099	0	-0.310859	-0.531428	0.563217	68.2435	9.55591	12.3631	20.1246	23.6267	2.57316	0.912733
2073	2012	1	58.47	14.04	11.77	10	20	2.66	43.31	10.65	9.16	12	14	-2.5	35	2.83321	0.321371	22.3025	0.0139934	0.380859	0.0025913	36.58	0.912733	0	-0.209524	-0.3643	0.0193465	45.9406	-0.0673072	12.3907	11.0382	24.4688	-1.88975	0.943666
2073	2013	1	43.31	10.65	9.16	12	14	-2.5	46.73	12.61	9.15	9	14	1.97	35	2.48491	0.17719	22.4131	0.0124711	0.331231	0.002574	33.3	0.943666	0	-0.156611	-0.272268	-0.134111	18.7134	-3.5435	6.57105	10.3105	12.1047	-6.72942	1.22677
2073	2014	1	46.73	12.61	9.15	9	14	1.97	17.3	12.83	0.77	0	0	3.7	35	2.70805	0.181757	22.5709	0.009084	0.390682	0.0014623	33.14	1.22677	0	-0.191919	-0.331229	-0.157428	27.053	-1.85382	7.98148	8.78253	14.726	-2.58317	1.86264
2073	2015	1	17.3	12.83	0.77	0	0	3.7	-2.91	-1.58	0.58	0	0	-1.91	35	2.07944	0.280731	22.567	0.0093185	0.292714	0.0074342	37.62	1.86264	0	-0.091949	-0.165134	-0.016629	-4.90571	-0.78673	-1.25812	-1.24624	-1.40798	-0.206633	1.39902
2073	2016	0	-2.91	-1.58	0.58	0	0	-1.91	6.42	8.59	0.51	0	0	-2.68	35	2.07944	0.360859	22.6866	0.0069831	0.257027	0.0046741	34.92	1.39902	0	-0.093674	-0.165134	0.0334489	-17.5365	-9.79262	-1.37686	-1.24624	-1.40798	-3.71274	0.966224
2073	2017	0	6.42	8.59	0.51	0	0	-2.68	2.78	0.69	0.47	0	0	1.62	35	1.38629	0.253513	22.7004	0.0061382	0.266093	0.001504	32.97	0.966224		0.010434		0.0036694	1.27682	0.374865	0.154959	0.135939	0.153582	0.457476
2074	2010	1	15.1	11.78	0.84	0	0	2.48	9.75	6.28	0.85	0	0	2.62	38	0.693147	0.159599	20.3483	0.25475	0.43853	0.0415916	43.93	3.02325	0	0.0860038	0.20116	0.112477	7.65083	1.75775	1.4793	1.51812	1.71515	1.18052	2.51665
2074	2011	1	9.75	6.28	0.85	0	0	2.62	17.93	12.65	1.26	0	0	4.02	38	1.38629	0.199979	20.4777	0.21924	0.481347	0.0371188	37.55	2.51665	0	0.0080061	0.0180127	0.0073189	1.04981	0.532342	0.131781	0.135939	0.153582	0.096165	1.34444
2074	2012	1	17.93	12.65	1.26	0	0	4.02	15.9	10.92	1.55	0	0	3.43	38	0	0.10903	20.6666	0.21606	0.55793	0.0371188	34.1	1.34444	0	0.170812	0.384307	0.288433	10.5004	2.09271	2.21525	2.9003	3.27671	0.0154556	1.17626
2074	2013	1	15.9	10.92	1.55	0	0	3.43	16.02	11.35	1.34	0	0	3.33	38	0.693147	0.0889125	20.7132	0.207158	0.552098	0.0360469	31.04	1.17626	0	0.0902251	0.20116	0.166292	7.04178	2.41248	0.938759	1.51812	1.71515	0.457268	2.94704
2074	2014	1	16.02	11.35	1.34	0	0	3.33	25.32	20.84	1.95	0	0	2.53	38	1.09861	0.151491	20.7404	0.201468	0.544967	0.034722	31.15	2.94704	0	0.0426443	0.0940256	0.055459	3.24875	0.974619	0.513522	0.709596	0.80169	0.249321	4.99362
2075	2012	0	15.27	6.58	3.69	0	0	5	14.67	6.73	2.94	0	0	5	31	1.38629	0.267082	21.6012	7.4e-05	0.0143087	0	84.7	0.768701	0	0.0105365	0.0180127	0.0027444	0.6735	0.51189	-0.0618271	0.135939	0.153582	-0.066084	0.612109
2075	2013	0	14.67	6.73	2.94	0	0	5	15.29	6.9	3.39	0	0	5	31	0.693147	0.787064	21.6644	5.38e-05	0.0170598	0	81.98	0.612109	0	0.117668	0.20116	-0.365224	7.9782	5.60241	-0.119474	1.51812	1.71515	-0.738003	1.12509
2075	2014	0	15.29	6.9	3.39	0	0	5	12.45	4.66	2.79	0	0	5	31	2.19722	0.784196	21.6659	4.64e-05	0.0140503	6.34e-07	79.85	1.1251	0	-0.114799	-0.196256	0.354189	-7.32318	-5.33955	0.450803	-1.48111	-1.67333	0.72001
2076	2010	1	19.75	10.36	0.56	0	0	8.83	19.59	13.73	0.48	0	0	5.38	38	1.38629	0.026146	20.076	0.299347	0.247221	0.0500622	54.88	3.87583	0	0.0071237	0.0180127	0.0191694	0.36809	0.2542	0.151551	0.135939	0.153582	-0.327182	2.24553
2076	2011	1	19.59	13.73	0.48	0	0	5.38	21.29	14.12	0.65	0	0	6.52	38	0	0.0279032	20.1661	0.254045	0.27591	0.742662	52.06	2.24553	1	-0.855377	-1.07016	0.40643	8.08602	0.521889	3.34974	2.9003	3.27671	-1.96262	2.03385
2076	2012	1	21.29	14.12	0.65	0	0	6.52	18.23	11.94	0.68	0	0	5.61	38	0	0.0267754	20.1378	0.234847	0.264667	0.718537	52.2	2.03385	1	-0.820287	-1.07016	0.40807	5.61343	-0.0453536	3.10248	2.9003	3.27671	-3.62071	2.69162
2076	2013	1	18.23	11.94	0.68	0	0	5.61	19.45	12.72	0.68	0	0	6.05	38	0	0.0237121	20.1619	0.209188	0.328219	0.67983	51.45	2.69162	1	-0.763989	-1.07016	0.412525	10.0641	3.12538	3.05884	2.9003	3.27671	-2.29715	3.37955
2076	2014	1	19.45	12.72	0.68	0	0	6.05	23.04	16.31	0.83	0	0	5.9	38	0	0.0130294	20.2388	0.179949	0.376696		50.4	3.37955	1		-1.07016	0.428063	8.28964	1.9909	3.05884	2.9003	3.27671	-2.93711	5.59976
2076	2015	1	23.04	16.31	0.83	0	0	5.9	17.11	11.72	0.63	0	0	4.76	38	1.60944	0.0361443	20.8382	0.104147	0.195129	0.943009	55.92	5.59976	0	0.122188	-0.0409474	-0.0420275	-0.326904	0.34422	-0.302671	-0.309024	-0.34913	0.2897	3.50241
2076	2016	1	17.11	11.72	0.63	0	0	4.76	19.66	8.9	0.76	0	0	10	38	2.89037	0.0865511	20.9331	0.103592	0.269709	0.253935	56.7	3.50241	0	0.142696	-0.379403	-0.31703	-11.5439	-3.4014	-3.0916	-2.86329	-3.2349	1.04731	2.07397
2076	2017	0	19.66	8.9	0.76	0	0	10	-2.69	-2.89	0.83	0	0	-0.63	38	1.09861	0.0273883	21.1695	0.0753438	0.437573	0.201626	55.34	2.07397	0	-0.0167493	0.0940256	0.0996215	1.95344	1.84646	0.719917	0.709596	0.80169	-2.12423
2078	2010	1	19.91	15.29	1.54	0	0	3.08	48.94	16.49	9.83	7	14	1.62	22	3.13549	0.25259	22.6684	0.270516	0.554779	0	74.46	0.994781	1	-0.259817	1.23686	-0.0920343	-8.80765	2.01922	-2.08963	-3.35208	-3.78713	-1.59803	0.551435
2078	2011	1	48.94	16.49	9.83	7	14	1.62	58.01	14.59	7.78	9	25	1.64	22	2.63906	0.242619	22.9921	0.45736	0.648214	0	74.56	0.551435	1	-0.183089	0.871592	-0.0766666	28.1821	2.84442	8.34773	5.92999	13.9156	-2.85561	0.352354
2078	2012	1	58.01	14.59	7.78	9	25	1.64	62.54	15.75	9.79	12	20	5	22	2.48491	0.751785	23.0666	0.397009	0.639017	0	74.4	0.352354	1	-0.159263	0.758172	0.457975	33.8608	0.516439	5.14904	7.2192	23.4396	-2.4634	0.443092
2078	2013	1	62.54	15.75	9.79	12	20	5	20.25	15.49	1.22	0	0	3.54	22	2.07944	0.77332	23.1635	0.361694	0.557892	0	79.99	0.443092	1	-0.0965952	0.459841	0.291227	23.3682	1.0382	4.37916	6.25346	11.0915	0.605835	0.590769
2078	2014	1	20.25	15.49	1.22	0	0	3.54	22.29	16.33	0.96	0	0	5	22	1.94591	0.627333	23.1576	0.359659	0.541119	0.0052613	66.98	0.590769	1	-0.0733712	0.361592	0.157259	-2.4078	0.688602	-0.768161	-0.979971	-1.10716	-0.241115	0.744276
2078	2015	1	22.29	16.33	0.96	0	0	5	68.61	17.21	9.65	15	23	3.75	22	1.38629	0.601044	23.4131	0.333729	0.561848	0.0057785	65.94	0.744276	1	0.0101426	-0.0501591	-0.0200224	0.194933	-0.152786	0.124282	0.135939	0.153582	-0.066084	0.862603
2078	2016	1	68.61	17.21	9.65	15	23	3.75	23.93	19.08	0.54	0	0	4.31	22	2.99573	0.707795	23.4329	0.320497	0.518178	0.0024566	62.42	0.862603	1	-0.234429	1.13403	0.617209	66.9843	4.81057	10.5838	20.0456	31.9769	-0.43252	0.947487
2078	2017	1	23.93	19.08	0.54	0	0	4.31	23.86	19.44	0.78	0	0	3.64	22	3.55535	0.699748	23.6672	0.244855	0.550667	0.0056095	60.17	0.947487	1	-0.312924	1.54578	0.824406	-2.5619	10.4859	-4.71242	-4.1893	-4.733	0.586931
2079	2010	1	23.65	13.55	1.41	0	0	8.69	23.26	14.89	0.88	0	0	7.49	39	0	0.696587	20.5653	0.427349	0.332796	0.0001812	68.16	5.68739	1	0.224536	-1.07016	-0.566148	2.18089	0.783692	1.99708	2.9003	3.27671	-6.7769	2.84008
2079	2011	1	23.26	14.89	0.88	0	0	7.49	39.54	14.05	9.7	12	6	-2.21	39	1.94591	0.695146	21.1331	0.265078	0.194887	0.0038698	65.11	2.84008	1	-0.074055	0.361592	0.190585	-0.928554	0.393736	-0.935252	-0.979971	-1.10716	1.70009	2.1454
2079	2012	1	39.54	14.05	9.7	12	6	-2.21	45.87	14.73	11.95	12	7	0.19	39	1.79176	0.607437	21.1201	0.275091	0.162183	0.0035047	60.55	2.1454	1	-0.0509494	0.248172	0.101221	4.85384	-0.0130928	2.33303	3.37493	1.26388	-2.10492	3.08753
2079	2013	1	45.87	14.73	11.95	12	7	0.19	26.9	12.1	0.73	0	0	14.07	39	0	0.553065	21.115	0.302483	0.115108	0.0058274	54.51	3.08753	1	0.216324	-1.07016	-0.3574	-30.1374	-0.932577	-13.333	-14.5533	-6.90455	5.58606	3.59963
2079	2014	1	26.9	12.1	0.73	0	0	14.07	58.52	12.17	11.72	15	8	11.63	39	0.693147	0.47722	21.1551	0.27966	0.111869	0.0045798	47.89	3.59963	1	0.114182	-0.560159	-0.129333	-1.33273	1.51412	1.56304	1.51812	1.71515	-7.64317	5.39912
2079	2015	1	58.52	12.17	11.72	15	8	11.63	23.79	15.6	1.13	0	0	7.06	39	1.09861	0.407355	21.1805	0.2903	0.115302	0.0035711	43.06	5.39912	1	0.0537294	-0.261828	-0.035591	-11.875	0.682819	-3.18024	-4.62821	-2.04514	-2.70427	3.86378
2079	2016	1	23.79	15.6	1.13	0	0	7.06	23	14.08	1.09	0	0	7.83	39	1.38629	0.418023	21.2419	0.27701	0.126052	0.0030108	42.61	3.86378	1	0.0103313	-0.0501591	-0.0075456	0.0926755	-0.10302	0.112693	0.135939	0.153582	-0.206518	3.47258
2079	2017	1	23	14.08	1.09	0	0	7.83	22.16	14.37	0.74	0	0	7.05	39	0.693147	0.405255	21.2741	0.253679	0.135646	0.0034329	42.01	3.47258	1	0.115055	-0.560159	-0.0745458	1.63641	0.0067131	1.28897	1.51812	1.71515	-2.89254
2080	2010	1	61.88	16.46	10.24	14	17	4.18	58.92	15.42	12.33	13	14	4.17	30	2.30259	0.236525	21.7205	0.103197	0.304608	0	74.68	1.91407	0	-0.131084	-0.224095	-0.0600587	31.1519	2.01104	6.32436	10.1825	12.5073	0.126687	1.03929
2080	2011	1	58.92	15.42	12.33	13	14	4.17	73.13	17.13	12.57	12	27	4.43	30	1.60944	0.244922	21.7703	0.0901858	0.301138	0	70.48	1.03929	0	-0.0239522	-0.0409474	-0.0096729	5.23348	0.206296	1.4795	1.70561	1.82047	0.021599	0.555881
2080	2012	1	73.13	17.13	12.57	12	27	4.43	17.9	12.69	1.79	0	0	3.42	30	1.09861	0.181705	21.8722	0.0823747	0.362271	0	68.49	0.555881	0	0.0550002	0.0940256	0.0447074	-17.0741	-1.08222	-3.48272	-3.56065	-8.80637	-0.142119	0.804253
2080	2013	1	17.9	12.69	1.79	0	0	3.42	73.46	18.13	13.03	15	23	4.3	30	2.07944	0.763407	22.0052	0.0840703	0.460473	0	74.42	0.804253	0	-0.0965952	-0.165134	0.285031	-4.53072	-0.874227	-0.620644	-1.24624	-1.40798	-0.381626	0.676208
2080	2014	1	73.46	18.13	13.03	15	23	4.3	74.99	15.32	13.06	15	27.5	4.11	30	1.38629	0.712577	22.1601	0.0702592	0.506888		70.72	0.676208	0		0.0180127	-0.0276258	-3.29342	-0.275495	-0.698552	-0.886639	-1.41437	-0.0183637	1.40037
2080	2015	0	74.99	15.32	13.06	15	27.5	4.11	82.56	18.16	15	15	30	4.4	30	1.94591	0.686855	22.2453	0.0753437	0.518723	0	67.49	1.40037	0	-0.0759568	-0.129852	0.186511	24.4938	0.605057	5.05053	6.39169	12.4076	0.0390078	0.723939
2080	2016	1	82.56	18.16	15	15	30	4.4	26.04	18.77	4	0	0	3.27	30	3.04452	0.295309	23.0605	0.0406532	0.26113		80.97	0.723939	0		-0.420133	-0.0191281	91.286	6.47341	19.4256	20.6802	44.1195	0.587325	0.996713
2080	2017	1	26.04	18.77	4	0	0	3.27	28.54	21.26	4	0	0	3.28	30	3.55535	0.702921	23.0802	0.0263075	0.281486	0	80.38	0.996713	0	-0.324709	-0.555106	0.831071	1.87096	9.83461	2.55663	-4.1893	-4.733	-1.59799
2082	2010	1	20.01	15.06	1.27	0	0	3.68	53.04	11.77	8.87	12	17	3.4	32	2.48491	0.0733138	20.6059	0.144835	0.157455	0.386855	47.04	2.51865	1	0.239368	0.758172	-0.241149	-5.29589	1.00075	-1.55913	-2.05477	-2.32144	-0.361299	1.50931
2082	2011	1	53.04	11.77	8.87	12	17	3.4	64.76	16.33	10.14	15	20	3.29	32	2.3979	0.128343	20.8052	0.146877	0.22835	0.284266	49.58	1.50932	1	0.12237	0.694151	-0.16887	26.3128	-2.18764	5.74259	9.43989	13.9129	-0.594951	1.08943
2082	2012	1	64.76	16.33	10.14	15	20	3.29	58.22	13.36	9.81	15	17	3.05	32	1.60944	0.0685731	20.8227	0.192033	0.211416	0	46.78	1.08943	0	-0.0239522	-0.0409474	-0.0370019	6.13852	0.34732	1.14012	2.01555	2.7503	-0.114776	1.19856
2082	2014	1	60.33	15.67	9.75	15	17	2.91	19.84	15.08	1.52	0	0	3.24	32	0.693147	0.0692101	20.8467	0.146474	0.0757028	0	41.91	1.49906	0	0.117668	0.20116	0.181292	-26.7836	-1.20378	-5.30406	-9.90167	-11.2273	0.853154
2082	2016	1	19.52	16.75	1.02	0	0	1.75	15.26	11.1	1.36	0	0	2.8	32	0.693147	0.231545	20.949	0.157147	0.0911735	0	37.09	2.89524	1	0.117668	-0.560159	0.0577031	4.2858	-2.02601	1.34226	1.51812	1.71515	1.73628	1.87576
[truncated: 9,049 more rows]
